# Supplementary material for: Construction of a high-density genetic map and the X/Y sex-determining gene mapping in spinach based on large-scale markers developed by specific-locus amplified fragment sequencing (SLAF-seq)
Source: BMC Genomics. 2017 Apr 4;18:276. doi: 10.1186/s12864-017-3659-9 (PMC5379770; doi:10.1186/s12864-017-3659-9)
Supplement: Supplementary file 1 — Genotype for BC1 individuals. (XLSX 2427 kb) [file 12864_2017_3659_MOESM1_ESM.xlsx]

## Sheet: Sheet1
MarkerID	Type	aa	ab	ac	ad	ae	af	ag	ah	ai	aj	ak	al	am	an	ao	ap	aq	ar	as	at	au	av	aw	ax	ay	az	ba	bb	bc	bd	be	bf	bg	bh	bi	bj	bk	bl	bm	bn	bo	bp	bq	br	bs	bt	bu	bv
Marker689620	aaxbb	bb	--	ab	ab	ab	ab	bb	ab	bb	bb	ab	--	bb	--	bb	ab	ab	ab	bb	bb	bb	bb	bb	bb	ab	bb	bb	ab	bb	bb	bb	bb	bb	--	bb	ab	--	bb	ab	bb	ab	--	--	bb	ab	bb	ab	bb
Marker2723549	aaxbb	bb	bb	ab	ab	ab	bb	ab	bb	bb	ab	ab	bb	bb	bb	ab	ab	bb	ab	bb	bb	bb	ab	bb	bb	ab	bb	bb	ab	bb	bb	bb	bb	ab	bb	bb	ab	bb	bb	ab	bb	ab	bb	bb	bb	ab	ab	ab	bb
Marker3341685	aaxbb	bb	bb	bb	ab	ab	--	--	bb	bb	ab	ab	bb	bb	bb	ab	ab	bb	--	bb	--	bb	bb	bb	bb	ab	bb	bb	ab	bb	bb	bb	--	ab	bb	--	ab	--	bb	ab	bb	ab	--	--	bb	ab	bb	ab	--
Marker1405698	aaxbb	bb	bb	ab	ab	ab	ab	ab	ab	bb	ab	ab	bb	bb	bb	bb	ab	ab	ab	bb	bb	bb	bb	bb	bb	ab	bb	bb	ab	bb	bb	bb	bb	bb	bb	bb	ab	bb	bb	ab	bb	ab	ab	bb	bb	ab	ab	ab	bb
Marker3079059	aaxbb	bb	bb	bb	ab	ab	ab	ab	bb	bb	ab	bb	bb	--	bb	ab	ab	bb	ab	bb	bb	bb	ab	bb	bb	bb	bb	bb	bb	--	bb	bb	bb	ab	bb	bb	ab	bb	bb	ab	bb	ab	ab	bb	bb	bb	bb	ab	bb
Marker3615771	aaxbb	bb	bb	ab	ab	ab	ab	ab	ab	bb	ab	ab	bb	bb	bb	bb	bb	ab	ab	bb	bb	bb	bb	bb	--	ab	bb	bb	ab	bb	bb	bb	bb	bb	bb	--	ab	bb	bb	ab	bb	ab	ab	bb	bb	ab	ab	ab	bb
Marker889061	aaxbb	bb	bb	bb	ab	ab	ab	ab	ab	bb	ab	ab	--	bb	bb	bb	ab	ab	ab	bb	bb	--	bb	--	bb	--	bb	--	ab	bb	bb	bb	bb	bb	--	bb	ab	--	bb	--	bb	ab	--	bb	bb	--	ab	ab	bb
Marker2557614	aaxbb	bb	bb	ab	ab	ab	ab	ab	bb	bb	ab	ab	bb	bb	bb	ab	ab	bb	ab	bb	bb	bb	bb	bb	--	ab	bb	bb	ab	bb	bb	bb	bb	ab	bb	bb	ab	bb	bb	--	bb	ab	ab	bb	bb	ab	ab	ab	bb
Marker93893	aaxbb	bb	bb	--	ab	ab	ab	ab	bb	bb	bb	--	bb	--	bb	bb	bb	bb	ab	--	bb	bb	ab	bb	bb	--	bb	bb	--	bb	bb	bb	bb	ab	bb	bb	ab	--	bb	ab	bb	ab	--	bb	bb	ab	ab	ab	bb
Marker3486843	aaxbb	bb	bb	bb	ab	ab	ab	ab	bb	bb	ab	bb	bb	bb	bb	ab	ab	bb	bb	bb	bb	bb	ab	bb	bb	--	bb	bb	ab	bb	bb	bb	bb	ab	bb	--	ab	bb	bb	ab	bb	ab	ab	bb	bb	ab	ab	ab	bb
Marker3153984	aaxbb	bb	bb	bb	ab	ab	ab	ab	bb	bb	ab	bb	bb	bb	bb	ab	ab	bb	ab	bb	bb	bb	ab	bb	bb	ab	bb	bb	ab	bb	bb	bb	bb	ab	bb	bb	ab	bb	bb	ab	bb	ab	ab	bb	bb	ab	ab	ab	bb
Marker1096182	aaxbb	bb	bb	bb	ab	ab	ab	ab	bb	bb	ab	--	bb	bb	bb	ab	ab	bb	bb	bb	bb	bb	bb	bb	bb	ab	--	--	--	bb	bb	bb	bb	ab	bb	bb	ab	--	--	ab	bb	ab	ab	bb	bb	ab	ab	ab	bb
Marker710352	aaxbb	bb	bb	--	ab	ab	bb	ab	bb	bb	ab	bb	bb	bb	bb	--	bb	bb	bb	bb	bb	bb	ab	bb	bb	ab	bb	bb	ab	bb	bb	bb	bb	ab	bb	bb	ab	bb	bb	ab	bb	ab	ab	bb	bb	bb	ab	ab	--
Marker3382436	aaxbb	bb	bb	ab	ab	ab	ab	ab	bb	bb	ab	ab	bb	bb	bb	ab	ab	bb	ab	bb	bb	bb	bb	bb	bb	ab	bb	bb	ab	bb	bb	bb	bb	ab	bb	bb	ab	bb	ab	ab	bb	ab	ab	bb	bb	ab	ab	ab	bb
Marker1355332	aaxbb	bb	bb	ab	ab	ab	ab	ab	bb	bb	ab	ab	bb	bb	bb	bb	ab	bb	ab	bb	bb	bb	ab	bb	bb	ab	bb	bb	ab	bb	bb	bb	bb	ab	bb	bb	ab	bb	bb	ab	bb	ab	ab	bb	bb	ab	ab	ab	--
Marker1033573	aaxbb	bb	bb	bb	ab	ab	ab	ab	bb	bb	ab	--	bb	bb	bb	ab	bb	bb	bb	bb	bb	--	ab	bb	bb	ab	bb	bb	ab	bb	bb	bb	bb	ab	bb	bb	ab	bb	bb	ab	bb	ab	ab	bb	bb	ab	ab	ab	bb
Marker1064992	aaxbb	bb	bb	bb	ab	ab	ab	ab	bb	bb	ab	ab	bb	bb	bb	ab	ab	bb	ab	bb	bb	bb	bb	bb	bb	ab	bb	bb	ab	bb	bb	bb	bb	ab	bb	bb	ab	bb	bb	ab	bb	ab	ab	bb	bb	ab	ab	ab	bb
Marker305916	aaxbb	bb	bb	ab	ab	ab	ab	ab	bb	bb	ab	bb	bb	ab	bb	ab	ab	bb	ab	bb	bb	bb	ab	bb	bb	ab	bb	bb	ab	bb	bb	bb	bb	ab	bb	bb	ab	bb	bb	ab	bb	ab	ab	bb	bb	ab	ab	ab	bb
Marker2693869	aaxbb	bb	bb	bb	ab	ab	ab	ab	--	bb	ab	bb	--	bb	bb	ab	ab	bb	ab	--	bb	bb	ab	bb	bb	ab	bb	bb	ab	bb	bb	bb	bb	bb	bb	bb	ab	bb	bb	bb	bb	ab	--	bb	bb	ab	--	bb	--
Marker2049398	aaxbb	bb	bb	ab	ab	ab	ab	ab	bb	bb	ab	ab	bb	bb	bb	ab	ab	bb	ab	bb	bb	bb	ab	bb	bb	ab	bb	bb	ab	bb	bb	bb	bb	ab	bb	bb	ab	bb	bb	ab	bb	ab	--	bb	bb	ab	ab	ab	bb
Marker2733556	aaxbb	bb	bb	bb	ab	ab	ab	ab	bb	bb	ab	bb	bb	ab	bb	bb	ab	bb	bb	bb	bb	bb	ab	bb	bb	ab	bb	bb	ab	bb	bb	bb	bb	ab	bb	bb	ab	bb	bb	ab	bb	--	ab	bb	bb	ab	ab	--	bb
Marker2866549	aaxbb	bb	bb	--	ab	ab	ab	ab	bb	--	ab	--	--	bb	bb	--	ab	--	--	bb	bb	bb	ab	bb	--	ab	bb	--	--	bb	bb	bb	bb	--	bb	bb	--	--	bb	ab	--	ab	ab	bb	bb	ab	--	ab	bb
Marker1997947	aaxbb	bb	bb	--	ab	ab	ab	--	bb	bb	--	ab	bb	--	bb	ab	--	bb	ab	--	--	bb	bb	bb	bb	ab	bb	bb	bb	bb	bb	--	--	ab	bb	bb	ab	bb	bb	ab	bb	ab	--	bb	--	--	bb	ab	bb
Marker3650758	aaxbb	bb	bb	bb	ab	ab	ab	ab	ab	bb	ab	ab	bb	bb	--	bb	ab	ab	ab	bb	bb	--	bb	--	bb	--	bb	bb	--	bb	bb	bb	bb	bb	bb	bb	ab	bb	bb	ab	bb	ab	--	bb	bb	ab	ab	--	bb
Marker96347	aaxbb	bb	bb	ab	ab	bb	ab	ab	bb	bb	ab	bb	--	bb	bb	ab	ab	bb	ab	bb	bb	--	bb	bb	bb	ab	bb	bb	ab	bb	bb	bb	bb	ab	bb	--	ab	bb	bb	ab	bb	ab	--	--	bb	ab	ab	ab	bb
Marker1857030	aaxbb	bb	bb	ab	ab	ab	ab	ab	ab	bb	ab	ab	bb	bb	bb	bb	ab	ab	ab	bb	bb	bb	bb	bb	bb	ab	bb	bb	ab	bb	bb	bb	bb	bb	bb	bb	ab	bb	bb	ab	bb	ab	ab	bb	bb	ab	ab	ab	bb
Marker3663929	aaxbb	bb	bb	ab	ab	ab	ab	bb	ab	bb	ab	ab	bb	bb	bb	bb	ab	bb	ab	bb	bb	bb	bb	bb	bb	ab	bb	bb	ab	bb	bb	bb	bb	bb	bb	--	ab	bb	bb	ab	bb	ab	ab	bb	bb	ab	ab	ab	bb
Marker1432052	aaxbb	bb	bb	bb	ab	ab	ab	ab	ab	bb	ab	ab	bb	bb	bb	bb	--	ab	ab	bb	bb	bb	bb	bb	bb	ab	bb	bb	ab	bb	bb	bb	bb	bb	bb	bb	bb	bb	ab	ab	bb	ab	ab	bb	bb	ab	ab	ab	bb
Marker2462014	aaxbb	bb	bb	bb	ab	ab	ab	ab	bb	bb	ab	bb	bb	bb	bb	ab	ab	bb	ab	bb	bb	bb	ab	bb	bb	ab	bb	ab	ab	bb	bb	bb	bb	ab	bb	bb	ab	bb	bb	ab	bb	ab	ab	bb	bb	bb	ab	ab	bb
Marker2448502	aaxbb	bb	bb	ab	ab	bb	ab	ab	bb	bb	ab	ab	bb	bb	bb	ab	ab	bb	ab	bb	bb	bb	bb	bb	bb	ab	bb	bb	ab	bb	bb	bb	bb	ab	ab	bb	ab	bb	bb	ab	bb	ab	ab	bb	bb	ab	ab	ab	bb
Marker262814	aaxbb	bb	--	--	ab	ab	ab	ab	bb	ab	ab	ab	bb	bb	--	ab	ab	bb	ab	bb	bb	bb	bb	bb	bb	ab	--	bb	ab	bb	bb	bb	bb	ab	bb	bb	ab	bb	bb	ab	bb	ab	--	bb	bb	ab	ab	ab	bb
Marker2251016	aaxbb	bb	--	--	ab	ab	--	bb	bb	bb	ab	--	bb	bb	bb	ab	--	bb	--	bb	--	--	ab	--	--	--	bb	bb	--	bb	bb	--	--	--	bb	bb	ab	--	bb	--	bb	ab	ab	bb	bb	--	ab	ab	bb
Marker2570483	aaxbb	bb	bb	bb	--	ab	bb	--	bb	bb	ab	--	--	bb	bb	--	ab	bb	ab	bb	bb	bb	ab	--	bb	ab	--	bb	ab	--	--	bb	bb	--	bb	--	ab	--	bb	ab	bb	--	ab	bb	bb	ab	bb	bb	bb
Marker3223583	aaxbb	bb	bb	ab	ab	ab	ab	ab	bb	bb	ab	bb	bb	bb	bb	ab	ab	bb	ab	bb	bb	bb	bb	bb	bb	ab	bb	bb	ab	bb	bb	bb	bb	ab	bb	bb	ab	bb	bb	ab	bb	ab	ab	bb	bb	ab	ab	ab	bb
Marker1438879	aaxbb	bb	bb	ab	ab	--	ab	ab	bb	bb	bb	ab	bb	--	bb	ab	ab	bb	ab	bb	bb	bb	bb	--	bb	ab	bb	--	ab	bb	bb	--	bb	ab	bb	bb	ab	bb	bb	bb	bb	ab	ab	bb	bb	ab	ab	ab	--
Marker1275589	aaxbb	bb	bb	ab	--	ab	ab	ab	bb	bb	ab	bb	bb	bb	bb	ab	ab	bb	ab	bb	bb	bb	ab	bb	bb	ab	bb	bb	ab	bb	bb	bb	bb	ab	bb	bb	ab	bb	bb	ab	bb	ab	ab	bb	bb	ab	bb	ab	bb
Marker1654814	aaxbb	bb	bb	ab	ab	ab	ab	ab	ab	bb	bb	ab	bb	--	--	bb	bb	ab	bb	bb	bb	bb	bb	bb	bb	ab	bb	bb	ab	bb	bb	bb	bb	bb	bb	bb	ab	bb	bb	ab	bb	bb	ab	bb	bb	ab	ab	ab	bb
Marker2465350	aaxbb	bb	bb	bb	ab	ab	ab	ab	bb	bb	ab	bb	bb	bb	bb	ab	ab	bb	ab	bb	bb	bb	ab	bb	bb	ab	--	bb	ab	bb	bb	bb	bb	ab	bb	bb	ab	bb	--	ab	bb	ab	ab	--	bb	ab	ab	ab	bb
Marker3541514	aaxbb	bb	bb	bb	ab	ab	--	ab	bb	--	--	bb	--	--	bb	ab	ab	bb	ab	bb	bb	bb	ab	bb	--	ab	--	bb	ab	bb	bb	bb	bb	--	bb	bb	--	bb	bb	--	bb	ab	--	--	bb	ab	--	bb	bb
Marker2472461	aaxbb	bb	bb	ab	ab	ab	ab	ab	bb	bb	ab	ab	bb	bb	bb	ab	ab	bb	ab	bb	bb	bb	ab	bb	bb	ab	bb	bb	ab	bb	bb	bb	bb	ab	bb	bb	ab	bb	bb	ab	ab	ab	ab	bb	bb	ab	ab	ab	bb
Marker1070417	aaxbb	bb	bb	bb	ab	ab	bb	ab	bb	--	ab	bb	bb	bb	bb	bb	ab	bb	ab	bb	bb	bb	--	bb	bb	ab	bb	bb	ab	bb	bb	bb	bb	ab	bb	bb	ab	bb	--	ab	bb	ab	bb	--	bb	bb	ab	ab	bb
Marker2189337	aaxbb	bb	bb	bb	ab	ab	--	ab	bb	bb	--	ab	bb	bb	bb	bb	ab	--	ab	bb	bb	ab	ab	bb	bb	ab	bb	bb	ab	bb	bb	bb	bb	bb	bb	bb	ab	bb	--	ab	bb	ab	ab	bb	bb	ab	ab	ab	bb
Marker3576694	aaxbb	bb	bb	bb	--	ab	ab	ab	--	bb	--	--	--	--	bb	--	--	--	ab	bb	--	--	ab	bb	--	ab	bb	--	ab	bb	bb	bb	--	--	bb	bb	ab	--	bb	ab	--	ab	--	--	--	ab	ab	ab	--
Marker546445	aaxbb	bb	--	ab	ab	ab	ab	ab	bb	bb	ab	ab	bb	bb	--	ab	ab	bb	ab	bb	bb	--	ab	bb	bb	ab	bb	bb	ab	bb	bb	bb	bb	ab	bb	bb	ab	bb	--	ab	bb	ab	ab	bb	bb	ab	ab	ab	bb
Marker427647	aaxbb	bb	bb	ab	ab	ab	ab	bb	bb	bb	ab	ab	bb	bb	bb	ab	ab	bb	ab	bb	bb	bb	bb	bb	bb	ab	bb	bb	ab	bb	bb	bb	bb	ab	bb	bb	ab	bb	bb	ab	bb	ab	ab	bb	bb	ab	ab	ab	bb
Marker702197	aaxbb	bb	bb	ab	ab	ab	ab	ab	bb	bb	ab	ab	bb	bb	bb	ab	ab	bb	ab	bb	bb	bb	ab	bb	--	ab	bb	bb	ab	bb	bb	bb	bb	ab	bb	bb	ab	bb	bb	ab	bb	ab	ab	bb	bb	ab	ab	ab	bb
Marker890113	aaxbb	bb	bb	bb	ab	ab	--	ab	bb	--	ab	--	--	--	--	ab	bb	bb	ab	bb	bb	bb	ab	bb	bb	ab	bb	--	ab	bb	bb	bb	bb	ab	bb	--	ab	bb	--	ab	bb	ab	ab	--	--	ab	ab	ab	bb
Marker2016347	aaxbb	--	bb	ab	ab	--	ab	ab	--	bb	bb	bb	bb	bb	--	--	ab	bb	ab	--	--	bb	ab	bb	bb	ab	--	bb	ab	bb	bb	bb	bb	ab	--	bb	--	bb	bb	--	--	ab	--	bb	bb	ab	--	ab	--
Marker1096082	aaxbb	bb	bb	bb	ab	ab	ab	ab	bb	bb	ab	bb	bb	bb	bb	ab	ab	bb	ab	bb	bb	--	ab	bb	bb	ab	bb	bb	ab	bb	bb	bb	bb	ab	bb	bb	--	bb	bb	ab	bb	ab	bb	bb	bb	ab	ab	ab	ab
Marker2999571	aaxbb	bb	bb	ab	ab	ab	ab	ab	ab	bb	ab	ab	bb	bb	bb	ab	ab	--	ab	bb	bb	bb	bb	bb	bb	ab	bb	bb	ab	bb	bb	bb	bb	bb	bb	bb	ab	bb	bb	ab	bb	ab	ab	bb	bb	ab	ab	ab	bb
Marker1692008	aaxbb	bb	bb	ab	ab	ab	ab	ab	bb	bb	ab	bb	bb	bb	bb	ab	ab	--	ab	bb	bb	bb	--	bb	bb	ab	bb	bb	ab	bb	--	--	bb	ab	bb	bb	ab	bb	--	ab	bb	ab	ab	bb	bb	--	ab	ab	bb
Marker2671980	aaxbb	bb	bb	ab	ab	ab	ab	ab	ab	bb	ab	bb	--	bb	bb	bb	ab	ab	bb	bb	bb	bb	bb	bb	bb	bb	bb	bb	bb	bb	ab	bb	bb	bb	bb	bb	ab	bb	bb	bb	ab	bb	bb	bb	bb	ab	ab	ab	bb
Marker912828	aaxbb	bb	--	bb	--	ab	ab	ab	bb	bb	ab	bb	bb	--	bb	bb	--	--	ab	bb	bb	--	ab	bb	bb	ab	bb	bb	--	bb	bb	bb	bb	ab	bb	--	ab	--	bb	ab	--	ab	--	--	bb	--	ab	ab	bb
Marker3379239	aaxbb	bb	bb	bb	ab	ab	ab	bb	--	bb	--	bb	bb	bb	bb	ab	ab	bb	ab	bb	bb	bb	ab	--	bb	ab	bb	bb	ab	bb	bb	--	bb	ab	bb	bb	ab	bb	bb	ab	bb	ab	ab	bb	bb	ab	ab	ab	bb
Marker2182034	aaxbb	bb	bb	bb	ab	ab	--	ab	--	bb	ab	bb	bb	bb	bb	ab	ab	bb	ab	bb	bb	bb	ab	bb	bb	--	--	bb	ab	bb	bb	bb	bb	ab	bb	bb	ab	bb	bb	ab	bb	ab	ab	bb	bb	ab	ab	ab	bb
Marker147917	aaxbb	bb	bb	ab	ab	ab	ab	ab	bb	bb	ab	bb	bb	bb	bb	ab	ab	bb	ab	bb	bb	bb	ab	bb	bb	ab	bb	bb	ab	bb	bb	bb	bb	ab	bb	bb	ab	bb	ab	ab	bb	ab	ab	bb	bb	ab	ab	ab	bb
Marker2553770	aaxbb	bb	bb	ab	ab	ab	ab	ab	bb	bb	ab	ab	bb	bb	bb	ab	ab	bb	ab	bb	bb	bb	bb	bb	bb	ab	bb	bb	ab	bb	bb	bb	bb	--	bb	bb	ab	bb	bb	ab	bb	ab	--	bb	bb	ab	ab	ab	bb
Marker3083586	aaxbb	bb	bb	ab	ab	ab	ab	ab	bb	bb	ab	bb	bb	bb	bb	ab	ab	bb	ab	bb	bb	bb	ab	bb	bb	ab	bb	bb	ab	bb	bb	bb	bb	ab	bb	bb	ab	ab	bb	ab	bb	ab	ab	bb	bb	ab	ab	ab	bb
Marker929568	aaxbb	bb	bb	ab	ab	ab	ab	ab	bb	bb	ab	ab	bb	bb	bb	ab	ab	bb	ab	--	bb	bb	ab	bb	bb	ab	bb	bb	ab	bb	bb	bb	bb	ab	bb	bb	ab	bb	bb	ab	bb	ab	ab	bb	bb	ab	ab	ab	bb
Marker1895174	aaxbb	bb	bb	ab	ab	ab	ab	ab	bb	bb	ab	--	bb	bb	bb	bb	ab	bb	ab	bb	--	bb	bb	bb	bb	--	bb	bb	ab	bb	bb	--	bb	ab	bb	bb	--	bb	bb	--	bb	ab	ab	bb	bb	ab	ab	ab	bb
Marker2788446	aaxbb	bb	bb	ab	ab	ab	ab	ab	bb	bb	bb	ab	bb	bb	bb	--	ab	bb	ab	bb	bb	bb	ab	bb	bb	ab	--	bb	ab	bb	bb	bb	bb	ab	bb	bb	ab	bb	bb	ab	bb	ab	ab	bb	bb	ab	--	ab	bb
Marker2167343	aaxbb	bb	bb	ab	ab	ab	ab	ab	ab	bb	ab	ab	bb	bb	bb	bb	ab	ab	ab	bb	bb	bb	bb	bb	bb	ab	bb	bb	ab	bb	bb	bb	bb	bb	bb	bb	ab	bb	bb	ab	bb	ab	ab	bb	bb	ab	ab	ab	bb
Marker2463138	aaxbb	bb	--	ab	--	ab	ab	bb	bb	bb	ab	ab	bb	bb	bb	ab	ab	--	ab	bb	--	bb	ab	bb	bb	--	--	bb	ab	--	bb	bb	--	ab	bb	bb	ab	--	ab	ab	bb	ab	ab	bb	bb	ab	bb	ab	bb
Marker3599010	aaxbb	bb	bb	bb	ab	ab	ab	ab	bb	bb	ab	bb	bb	bb	bb	ab	ab	bb	ab	bb	bb	bb	ab	bb	bb	bb	bb	bb	ab	bb	bb	bb	bb	ab	bb	bb	ab	bb	bb	ab	bb	ab	ab	bb	bb	ab	ab	bb	bb
Marker2035897	aaxbb	bb	bb	--	--	ab	ab	--	bb	bb	bb	bb	bb	bb	bb	--	ab	--	ab	--	bb	bb	ab	bb	bb	ab	bb	bb	bb	bb	bb	bb	bb	ab	bb	bb	ab	--	bb	ab	bb	ab	ab	bb	bb	ab	ab	bb	bb
Marker1902779	aaxbb	bb	bb	ab	ab	ab	ab	ab	ab	bb	ab	ab	bb	bb	bb	bb	ab	ab	ab	bb	--	bb	bb	bb	bb	ab	bb	bb	ab	bb	bb	bb	bb	bb	--	bb	ab	bb	bb	ab	bb	ab	ab	bb	bb	ab	ab	ab	bb
Marker1673760	aaxbb	bb	bb	ab	ab	ab	ab	ab	bb	bb	ab	ab	bb	bb	ab	ab	ab	bb	ab	bb	bb	ab	bb	bb	bb	ab	bb	bb	ab	bb	bb	bb	bb	ab	bb	bb	ab	bb	bb	ab	bb	ab	ab	bb	bb	ab	ab	ab	bb
Marker317696	aaxbb	bb	bb	bb	ab	ab	ab	ab	bb	bb	ab	bb	bb	--	bb	ab	ab	bb	ab	bb	bb	bb	bb	bb	bb	ab	ab	bb	ab	bb	bb	bb	bb	ab	bb	bb	ab	bb	ab	ab	bb	ab	ab	bb	bb	ab	ab	bb	bb
Marker1910284	aaxbb	bb	bb	ab	ab	ab	ab	ab	ab	bb	ab	ab	bb	bb	bb	ab	ab	bb	ab	bb	bb	bb	bb	bb	bb	ab	bb	bb	bb	bb	bb	bb	bb	ab	bb	bb	ab	bb	--	ab	bb	ab	ab	bb	bb	ab	ab	ab	bb
Marker1400768	aaxbb	bb	bb	ab	ab	ab	ab	bb	bb	bb	ab	ab	--	bb	--	ab	ab	bb	ab	bb	bb	--	bb	bb	--	ab	bb	bb	ab	bb	bb	bb	bb	ab	bb	bb	ab	--	bb	ab	bb	ab	bb	bb	bb	ab	ab	bb	bb
Marker496042	aaxbb	bb	bb	ab	ab	ab	bb	ab	bb	bb	--	bb	--	bb	bb	--	ab	--	ab	bb	bb	ab	ab	bb	--	--	bb	bb	--	--	bb	--	bb	ab	bb	bb	ab	bb	bb	ab	bb	--	ab	bb	bb	--	bb	ab	bb
Marker3771605	aaxbb	bb	bb	bb	ab	ab	bb	ab	bb	bb	ab	bb	bb	bb	bb	ab	ab	bb	ab	bb	bb	bb	ab	bb	bb	ab	bb	bb	ab	bb	bb	bb	bb	ab	bb	bb	ab	bb	bb	ab	bb	ab	ab	bb	bb	ab	ab	ab	bb
Marker57933	aaxbb	--	bb	ab	--	--	--	--	bb	bb	bb	ab	bb	bb	--	--	bb	bb	ab	bb	bb	--	bb	--	bb	--	bb	bb	--	bb	bb	bb	bb	ab	bb	--	ab	--	bb	ab	--	bb	--	--	bb	ab	--	--	bb
Marker1971628	aaxbb	bb	bb	--	ab	ab	--	ab	--	bb	ab	ab	--	--	--	bb	ab	ab	--	--	--	--	--	bb	--	--	--	--	ab	bb	bb	bb	bb	--	bb	bb	ab	bb	--	--	bb	ab	--	bb	--	bb	ab	ab	bb
Marker1136284	aaxbb	bb	bb	bb	ab	ab	ab	ab	bb	bb	ab	bb	bb	bb	bb	ab	ab	bb	ab	bb	bb	bb	ab	bb	bb	ab	bb	bb	ab	bb	bb	ab	bb	ab	bb	bb	ab	bb	bb	ab	bb	bb	ab	bb	bb	ab	ab	ab	bb
Marker772523	aaxbb	bb	bb	bb	ab	ab	ab	ab	bb	bb	ab	bb	bb	bb	bb	ab	ab	bb	ab	bb	bb	bb	ab	bb	bb	ab	bb	bb	ab	bb	--	bb	bb	ab	bb	bb	ab	bb	bb	ab	bb	ab	ab	bb	bb	ab	ab	ab	bb
Marker474369	aaxbb	bb	bb	ab	ab	--	bb	ab	bb	bb	ab	ab	bb	--	bb	--	ab	bb	ab	bb	bb	--	bb	bb	bb	ab	bb	bb	bb	bb	bb	--	--	ab	bb	--	--	bb	bb	ab	bb	--	ab	bb	bb	ab	--	ab	bb
Marker3334282	aaxbb	bb	bb	ab	ab	ab	ab	ab	bb	bb	ab	bb	bb	bb	bb	ab	ab	bb	ab	bb	bb	--	ab	bb	bb	ab	--	bb	ab	bb	bb	bb	bb	bb	bb	bb	ab	bb	bb	ab	bb	ab	ab	bb	--	ab	ab	bb	bb
Marker1380805	aaxbb	--	bb	--	bb	ab	--	ab	--	bb	ab	bb	bb	bb	bb	ab	ab	bb	--	bb	bb	bb	ab	bb	bb	--	bb	--	ab	bb	bb	bb	bb	ab	bb	bb	ab	bb	bb	ab	bb	bb	bb	bb	bb	ab	--	ab	bb
Marker140384	aaxbb	bb	bb	bb	ab	ab	ab	ab	bb	bb	ab	bb	bb	bb	bb	ab	--	bb	ab	bb	bb	bb	ab	bb	bb	ab	bb	bb	ab	bb	bb	bb	bb	ab	bb	bb	ab	--	bb	ab	bb	bb	ab	bb	bb	ab	ab	ab	bb
Marker2439891	aaxbb	bb	bb	ab	--	ab	ab	ab	bb	bb	ab	ab	bb	bb	bb	ab	ab	bb	ab	bb	bb	bb	ab	bb	bb	ab	bb	bb	ab	bb	bb	bb	bb	ab	bb	bb	ab	bb	bb	ab	bb	ab	ab	bb	bb	ab	bb	ab	bb
Marker2465559	aaxbb	bb	--	ab	ab	ab	ab	ab	bb	bb	ab	bb	bb	--	bb	ab	--	--	ab	bb	--	bb	bb	bb	--	ab	--	bb	ab	bb	--	--	--	ab	--	bb	ab	bb	bb	--	bb	--	bb	bb	--	ab	bb	--	bb
Marker669655	aaxbb	bb	ab	--	ab	ab	ab	ab	ab	bb	ab	bb	bb	bb	bb	bb	ab	bb	ab	bb	bb	bb	bb	bb	bb	ab	bb	bb	ab	bb	bb	bb	bb	ab	bb	bb	ab	bb	bb	ab	--	ab	ab	bb	bb	ab	ab	ab	bb
Marker2843560	aaxbb	bb	bb	bb	ab	ab	ab	ab	bb	bb	ab	bb	bb	bb	bb	ab	ab	bb	ab	bb	bb	bb	ab	bb	bb	ab	bb	bb	ab	bb	bb	ab	bb	ab	bb	bb	ab	bb	bb	ab	bb	ab	ab	bb	bb	ab	ab	ab	bb
Marker2978911	aaxbb	bb	bb	ab	ab	ab	ab	ab	bb	bb	bb	ab	bb	bb	bb	ab	ab	bb	ab	bb	bb	bb	ab	bb	bb	ab	bb	bb	ab	bb	bb	bb	--	ab	bb	bb	ab	bb	bb	bb	bb	ab	--	bb	--	ab	ab	ab	bb
Marker3211629	aaxbb	bb	--	bb	ab	ab	ab	ab	bb	bb	ab	bb	bb	bb	bb	ab	ab	bb	--	bb	bb	bb	ab	bb	--	bb	--	bb	ab	bb	bb	bb	bb	ab	bb	bb	ab	bb	bb	ab	bb	ab	--	bb	bb	ab	bb	ab	bb
Marker609998	aaxbb	--	ab	--	ab	ab	bb	bb	ab	bb	ab	ab	bb	bb	bb	bb	ab	--	ab	--	bb	bb	bb	bb	bb	--	--	bb	ab	bb	--	--	--	--	bb	--	ab	bb	bb	--	bb	ab	--	--	--	ab	--	bb	--
Marker2990769	aaxbb	bb	bb	bb	ab	ab	--	ab	--	bb	ab	bb	bb	bb	bb	ab	ab	bb	ab	bb	bb	bb	ab	--	bb	ab	bb	bb	ab	bb	bb	bb	bb	bb	bb	bb	ab	bb	bb	ab	bb	bb	--	bb	bb	ab	ab	bb	bb
Marker3271081	aaxbb	bb	bb	bb	bb	--	ab	ab	bb	bb	ab	bb	bb	bb	bb	ab	ab	bb	ab	bb	bb	bb	ab	bb	bb	ab	bb	bb	ab	bb	bb	bb	bb	ab	bb	bb	ab	bb	bb	ab	bb	ab	ab	bb	bb	--	ab	ab	bb
Marker1458336	aaxbb	bb	bb	bb	ab	ab	ab	ab	bb	bb	ab	bb	bb	bb	bb	ab	ab	ab	ab	bb	bb	bb	ab	bb	bb	ab	bb	bb	ab	bb	bb	bb	bb	bb	--	bb	ab	bb	bb	ab	bb	ab	ab	bb	bb	ab	ab	bb	bb
Marker1080606	aaxbb	bb	bb	bb	--	ab	ab	ab	bb	bb	ab	bb	bb	bb	bb	ab	ab	bb	ab	bb	bb	bb	ab	bb	bb	ab	bb	bb	ab	bb	bb	bb	--	ab	bb	bb	ab	bb	bb	ab	ab	ab	ab	bb	bb	bb	ab	ab	bb
Marker523253	aaxbb	bb	bb	bb	ab	--	bb	ab	bb	bb	ab	--	bb	--	bb	ab	--	bb	ab	bb	bb	--	bb	bb	bb	ab	--	ab	ab	bb	bb	--	bb	ab	bb	bb	ab	bb	bb	ab	--	--	--	bb	bb	ab	ab	--	bb
Marker119953	aaxbb	bb	bb	bb	ab	ab	ab	ab	bb	bb	ab	bb	bb	bb	bb	ab	ab	bb	ab	bb	bb	bb	ab	bb	bb	ab	bb	bb	ab	bb	bb	bb	bb	ab	ab	bb	ab	--	--	ab	bb	ab	ab	bb	bb	bb	ab	ab	bb
Marker3462312	aaxbb	--	bb	bb	bb	--	bb	bb	--	--	--	bb	bb	bb	bb	--	ab	bb	ab	bb	bb	bb	--	bb	bb	--	bb	--	ab	--	bb	bb	bb	--	--	bb	--	--	--	ab	bb	ab	--	bb	--	--	bb	ab	bb
Marker1084603	aaxbb	bb	bb	bb	ab	ab	ab	ab	bb	bb	ab	bb	bb	bb	bb	ab	ab	bb	ab	bb	bb	bb	ab	bb	bb	ab	bb	bb	bb	bb	bb	bb	bb	ab	bb	bb	bb	bb	bb	ab	bb	ab	ab	bb	bb	ab	ab	ab	bb
Marker510310	aaxbb	bb	bb	bb	ab	ab	ab	ab	bb	bb	ab	bb	bb	bb	bb	ab	ab	bb	ab	bb	bb	bb	bb	bb	--	ab	--	bb	ab	bb	bb	ab	bb	bb	bb	bb	ab	bb	bb	ab	bb	bb	ab	bb	bb	ab	ab	ab	bb
Marker2460115	aaxbb	bb	--	bb	ab	ab	ab	ab	bb	bb	ab	bb	bb	--	bb	ab	ab	bb	ab	bb	bb	bb	ab	bb	bb	bb	bb	bb	ab	bb	bb	bb	bb	ab	bb	bb	ab	bb	bb	ab	bb	ab	ab	bb	bb	ab	ab	ab	bb
Marker2582384	aaxbb	bb	bb	--	bb	--	ab	ab	bb	bb	ab	bb	bb	--	bb	ab	ab	bb	ab	bb	bb	bb	ab	bb	bb	ab	bb	bb	ab	bb	bb	--	bb	bb	bb	bb	ab	bb	--	--	bb	bb	ab	--	bb	--	--	ab	--
Marker2555908	aaxbb	--	bb	bb	ab	ab	ab	ab	bb	bb	ab	bb	bb	bb	bb	ab	ab	bb	ab	bb	bb	bb	ab	bb	bb	ab	bb	bb	ab	bb	bb	bb	bb	ab	bb	bb	ab	bb	bb	ab	bb	ab	ab	bb	bb	ab	ab	ab	bb
Marker3461386	aaxbb	bb	bb	--	--	ab	ab	--	bb	bb	ab	bb	bb	bb	--	ab	--	bb	ab	bb	bb	bb	ab	bb	bb	--	--	ab	ab	bb	bb	bb	--	ab	bb	bb	ab	bb	bb	ab	--	bb	ab	bb	bb	--	ab	bb	bb
Marker1081126	aaxbb	bb	bb	bb	ab	ab	ab	ab	bb	bb	ab	--	--	bb	bb	ab	ab	--	ab	bb	bb	bb	ab	bb	bb	ab	bb	bb	ab	bb	--	bb	bb	ab	bb	bb	--	bb	bb	bb	bb	ab	ab	bb	bb	--	ab	--	bb
Marker46318	aaxbb	bb	bb	ab	ab	ab	ab	ab	bb	bb	ab	bb	bb	bb	bb	ab	ab	bb	ab	bb	bb	bb	ab	bb	bb	ab	bb	bb	ab	bb	bb	bb	bb	ab	bb	bb	ab	bb	bb	bb	bb	ab	ab	bb	bb	ab	ab	ab	bb
Marker2135756	aaxbb	bb	bb	bb	ab	ab	ab	ab	bb	bb	ab	bb	bb	bb	bb	ab	ab	bb	ab	bb	bb	bb	ab	bb	bb	ab	bb	bb	ab	bb	bb	bb	bb	ab	bb	bb	ab	bb	bb	ab	bb	ab	ab	bb	bb	ab	ab	ab	bb
Marker3634409	aaxbb	bb	bb	ab	ab	ab	ab	bb	bb	bb	ab	ab	bb	bb	bb	ab	--	bb	ab	bb	bb	--	bb	bb	bb	--	bb	bb	ab	bb	bb	bb	bb	ab	bb	bb	ab	--	bb	ab	bb	ab	ab	--	bb	ab	--	ab	bb
Marker2184578	aaxbb	bb	bb	bb	bb	bb	ab	ab	bb	bb	ab	--	bb	bb	bb	ab	ab	bb	ab	bb	bb	bb	ab	bb	bb	ab	bb	bb	ab	bb	bb	bb	bb	ab	bb	bb	ab	bb	bb	ab	bb	ab	--	bb	bb	ab	ab	ab	bb
Marker788526	aaxbb	bb	bb	ab	ab	ab	ab	ab	bb	bb	ab	ab	bb	bb	bb	ab	ab	bb	ab	bb	bb	bb	bb	bb	bb	ab	bb	--	ab	bb	bb	bb	bb	ab	bb	bb	ab	bb	bb	ab	bb	ab	ab	bb	bb	ab	ab	ab	bb
Marker2165593	aaxbb	bb	bb	bb	ab	ab	ab	ab	bb	--	ab	bb	bb	bb	bb	ab	ab	bb	ab	bb	bb	bb	ab	bb	bb	ab	bb	bb	ab	bb	bb	bb	bb	ab	--	bb	ab	bb	bb	ab	bb	ab	ab	bb	bb	ab	ab	ab	bb
Marker3781094	aaxbb	bb	bb	bb	ab	ab	ab	ab	bb	bb	ab	bb	--	bb	bb	ab	ab	bb	ab	bb	bb	bb	ab	bb	bb	--	bb	bb	ab	bb	bb	--	--	ab	bb	bb	ab	bb	--	ab	bb	ab	ab	bb	bb	bb	ab	bb	bb
Marker557120	aaxbb	bb	bb	--	ab	ab	ab	ab	bb	bb	--	bb	--	bb	bb	--	ab	bb	ab	bb	bb	bb	ab	bb	bb	--	bb	bb	--	--	bb	bb	bb	ab	--	bb	ab	bb	bb	bb	bb	ab	--	ab	bb	ab	ab	ab	bb
Marker2570636	aaxbb	bb	bb	bb	ab	ab	ab	ab	bb	bb	ab	bb	bb	bb	bb	ab	ab	bb	ab	bb	bb	bb	ab	bb	bb	--	bb	bb	ab	bb	bb	bb	bb	ab	bb	bb	ab	bb	bb	ab	bb	ab	ab	bb	bb	ab	ab	ab	bb
Marker3487028	aaxbb	bb	bb	bb	ab	ab	ab	ab	bb	--	ab	bb	bb	bb	bb	--	ab	--	ab	bb	bb	--	--	--	bb	bb	--	--	bb	bb	bb	bb	bb	bb	bb	--	--	bb	--	ab	--	ab	--	bb	bb	ab	ab	--	bb
Marker3288143	aaxbb	bb	bb	ab	ab	ab	ab	ab	bb	bb	ab	ab	bb	bb	bb	ab	ab	bb	ab	bb	bb	bb	ab	bb	bb	ab	bb	bb	ab	bb	bb	bb	bb	ab	bb	bb	ab	bb	bb	ab	bb	ab	ab	bb	bb	ab	ab	ab	bb
Marker1748886	aaxbb	bb	bb	bb	ab	ab	ab	ab	bb	bb	ab	bb	bb	bb	bb	ab	ab	bb	ab	bb	bb	bb	ab	bb	bb	ab	bb	bb	ab	bb	bb	bb	bb	ab	bb	bb	ab	bb	bb	ab	bb	ab	ab	bb	bb	ab	ab	ab	bb
Marker3615746	aaxbb	bb	bb	ab	ab	ab	ab	--	ab	bb	ab	ab	bb	bb	bb	--	--	ab	ab	bb	bb	bb	bb	bb	bb	--	bb	bb	ab	--	bb	bb	bb	bb	--	bb	ab	bb	--	ab	--	--	ab	bb	bb	ab	ab	ab	--
Marker2045431	aaxbb	bb	bb	ab	ab	bb	bb	ab	ab	bb	ab	ab	bb	bb	bb	bb	bb	ab	ab	bb	bb	bb	bb	bb	bb	ab	bb	bb	ab	bb	bb	bb	bb	bb	bb	bb	ab	--	ab	ab	bb	ab	ab	bb	bb	ab	ab	ab	bb
Marker2699771	aaxbb	bb	bb	bb	ab	ab	ab	ab	bb	bb	ab	bb	bb	bb	bb	ab	ab	bb	ab	bb	bb	bb	ab	bb	bb	ab	bb	bb	ab	bb	bb	bb	bb	ab	bb	bb	ab	bb	bb	ab	bb	ab	ab	bb	bb	ab	ab	ab	bb
Marker2897860	aaxbb	bb	bb	bb	ab	bb	ab	ab	bb	bb	ab	bb	bb	bb	bb	ab	ab	bb	ab	bb	bb	bb	ab	bb	bb	ab	bb	bb	bb	bb	bb	bb	--	ab	bb	bb	--	bb	bb	ab	bb	ab	ab	bb	bb	ab	ab	ab	bb
Marker2746097	aaxbb	bb	bb	bb	ab	ab	ab	ab	bb	bb	ab	bb	bb	bb	bb	ab	ab	bb	ab	bb	bb	bb	ab	bb	bb	ab	bb	bb	ab	bb	bb	--	bb	ab	bb	bb	ab	bb	bb	bb	bb	ab	--	bb	bb	ab	ab	--	--
Marker3292372	aaxbb	bb	bb	ab	ab	ab	ab	ab	bb	bb	ab	bb	bb	bb	bb	ab	--	bb	ab	bb	bb	bb	ab	bb	--	--	--	bb	ab	bb	bb	--	bb	ab	--	--	ab	--	bb	--	bb	bb	ab	bb	bb	ab	bb	ab	ab
Marker2851382	aaxbb	bb	bb	ab	--	ab	ab	ab	ab	bb	ab	ab	bb	bb	bb	bb	ab	ab	ab	bb	bb	bb	ab	bb	bb	ab	bb	bb	ab	bb	bb	bb	bb	bb	bb	bb	ab	bb	bb	ab	bb	ab	ab	bb	--	ab	ab	ab	bb
Marker2778685	aaxbb	bb	bb	ab	ab	ab	ab	ab	bb	bb	ab	ab	bb	bb	bb	ab	ab	bb	ab	bb	bb	bb	bb	bb	bb	ab	bb	bb	ab	bb	bb	bb	bb	ab	bb	bb	ab	bb	--	bb	bb	ab	ab	bb	bb	ab	ab	ab	bb
Marker694914	aaxbb	bb	bb	bb	ab	ab	ab	ab	bb	bb	ab	bb	bb	bb	bb	ab	ab	bb	ab	bb	bb	--	ab	bb	bb	--	--	bb	ab	bb	bb	bb	--	--	bb	bb	bb	bb	bb	--	bb	bb	ab	bb	bb	ab	ab	ab	bb
Marker2464073	aaxbb	bb	bb	bb	ab	ab	ab	ab	bb	bb	ab	bb	bb	bb	bb	ab	ab	bb	ab	bb	bb	bb	ab	bb	bb	--	bb	bb	ab	bb	bb	bb	--	bb	bb	bb	ab	bb	bb	ab	bb	ab	ab	bb	bb	ab	ab	ab	bb
Marker49376	aaxbb	bb	bb	ab	bb	ab	ab	ab	bb	bb	ab	ab	bb	bb	bb	ab	ab	bb	ab	bb	bb	bb	bb	bb	bb	ab	bb	bb	ab	bb	bb	bb	bb	ab	bb	bb	ab	bb	bb	ab	bb	ab	ab	bb	bb	ab	ab	ab	bb
Marker262843	aaxbb	bb	bb	ab	ab	ab	ab	ab	bb	bb	ab	ab	bb	bb	bb	ab	ab	bb	ab	bb	bb	ab	bb	bb	bb	ab	bb	bb	ab	bb	bb	bb	bb	ab	bb	bb	ab	bb	bb	ab	bb	ab	ab	bb	bb	ab	ab	ab	bb
Marker432485	aaxbb	bb	bb	bb	ab	ab	ab	ab	bb	bb	ab	bb	bb	bb	bb	ab	ab	bb	ab	bb	bb	bb	ab	bb	bb	ab	bb	bb	ab	bb	bb	bb	bb	ab	bb	bb	ab	bb	bb	ab	bb	ab	ab	bb	bb	ab	ab	ab	bb
Marker2055913	aaxbb	bb	bb	--	ab	--	ab	--	bb	bb	ab	ab	bb	bb	--	ab	ab	bb	--	bb	bb	--	bb	bb	bb	ab	bb	bb	ab	bb	--	bb	bb	ab	bb	bb	ab	--	bb	ab	bb	ab	ab	bb	--	ab	ab	ab	--
Marker116064	aaxbb	--	bb	--	ab	ab	ab	ab	bb	bb	ab	bb	bb	bb	bb	--	bb	--	ab	bb	bb	bb	ab	bb	bb	ab	bb	bb	ab	bb	bb	bb	bb	ab	bb	bb	bb	bb	bb	--	bb	ab	ab	bb	--	ab	ab	ab	--
Marker253441	aaxbb	bb	bb	--	ab	ab	ab	ab	bb	bb	ab	bb	bb	bb	bb	ab	ab	bb	ab	bb	bb	bb	ab	bb	bb	ab	bb	bb	ab	bb	bb	ab	bb	ab	bb	bb	ab	bb	bb	ab	bb	ab	--	bb	bb	ab	ab	ab	bb
Marker1294613	aaxbb	bb	bb	bb	bb	ab	ab	ab	bb	bb	ab	bb	bb	bb	bb	ab	ab	bb	ab	bb	bb	bb	ab	bb	bb	ab	bb	bb	ab	bb	bb	bb	bb	ab	bb	bb	ab	bb	bb	ab	bb	ab	ab	bb	bb	ab	ab	ab	bb
Marker2917923	aaxbb	bb	bb	ab	--	--	bb	ab	bb	bb	ab	ab	bb	bb	bb	--	--	ab	--	bb	--	bb	ab	bb	bb	ab	bb	bb	ab	--	bb	bb	--	ab	bb	bb	ab	bb	bb	ab	bb	ab	ab	bb	bb	ab	ab	ab	bb
Marker1900826	aaxbb	bb	bb	ab	ab	ab	ab	ab	bb	bb	ab	ab	bb	bb	bb	ab	ab	bb	bb	bb	bb	bb	bb	bb	bb	ab	bb	ab	ab	bb	bb	bb	bb	ab	bb	bb	ab	bb	bb	ab	bb	ab	ab	bb	bb	ab	ab	ab	bb
Marker188736	aaxbb	bb	ab	ab	ab	ab	ab	ab	bb	bb	bb	--	bb	bb	--	bb	ab	bb	ab	bb	bb	bb	bb	--	bb	ab	bb	bb	ab	--	bb	bb	bb	--	bb	bb	ab	bb	bb	ab	bb	ab	--	bb	bb	ab	bb	ab	bb
Marker2947061	aaxbb	bb	--	ab	--	--	ab	--	bb	--	--	bb	bb	bb	bb	--	ab	bb	ab	bb	bb	bb	ab	bb	bb	ab	bb	--	ab	bb	--	bb	--	ab	bb	bb	--	--	bb	ab	bb	--	--	bb	bb	--	ab	ab	--
Marker477907	aaxbb	bb	bb	ab	ab	ab	ab	ab	bb	bb	ab	--	bb	bb	bb	ab	ab	bb	ab	bb	bb	bb	ab	--	bb	ab	bb	bb	ab	bb	bb	bb	bb	--	--	bb	ab	bb	bb	--	bb	ab	ab	bb	bb	ab	ab	ab	--
Marker3729402	aaxbb	bb	--	bb	ab	bb	--	ab	--	--	bb	--	--	--	bb	ab	ab	--	ab	bb	bb	--	ab	bb	bb	bb	--	bb	--	bb	bb	bb	bb	ab	--	--	ab	bb	--	ab	bb	--	--	bb	bb	ab	bb	--	bb
Marker3469767	aaxbb	bb	--	bb	ab	ab	ab	ab	bb	bb	ab	bb	bb	bb	--	ab	ab	bb	ab	bb	bb	bb	ab	bb	bb	ab	--	bb	ab	bb	bb	bb	bb	ab	bb	bb	ab	bb	bb	ab	bb	ab	ab	bb	bb	ab	ab	ab	bb
Marker697794	aaxbb	bb	bb	ab	ab	ab	bb	ab	ab	bb	ab	ab	bb	bb	bb	bb	ab	ab	ab	--	bb	bb	bb	bb	bb	ab	bb	bb	ab	bb	bb	bb	bb	bb	bb	bb	ab	bb	bb	ab	bb	ab	ab	bb	bb	ab	ab	ab	bb
Marker1511067	aaxbb	bb	bb	ab	ab	ab	ab	ab	ab	bb	ab	ab	bb	bb	bb	bb	ab	ab	ab	bb	bb	bb	bb	bb	bb	ab	bb	bb	ab	bb	bb	bb	bb	bb	--	bb	ab	bb	bb	ab	bb	ab	ab	bb	bb	ab	ab	ab	bb
Marker3541503	aaxbb	bb	bb	bb	bb	bb	bb	ab	bb	bb	ab	bb	bb	bb	bb	--	ab	bb	ab	bb	bb	bb	bb	bb	bb	--	bb	bb	ab	bb	bb	bb	bb	--	bb	--	ab	--	bb	--	--	ab	ab	bb	bb	ab	ab	ab	bb
Marker197694	aaxbb	bb	bb	ab	ab	ab	ab	ab	bb	bb	ab	ab	bb	bb	bb	ab	ab	bb	ab	bb	bb	bb	bb	bb	bb	ab	bb	bb	ab	bb	bb	bb	bb	ab	bb	bb	ab	bb	bb	bb	bb	ab	ab	bb	bb	ab	ab	ab	bb
Marker1364206	aaxbb	ab	bb	ab	ab	ab	ab	ab	bb	bb	bb	ab	bb	bb	bb	ab	ab	bb	ab	bb	bb	bb	bb	bb	bb	--	bb	bb	ab	bb	bb	bb	bb	ab	bb	bb	bb	bb	bb	ab	bb	ab	ab	bb	bb	ab	ab	ab	bb
Marker2297303	aaxbb	bb	bb	ab	ab	ab	ab	ab	bb	bb	ab	ab	bb	bb	bb	ab	ab	bb	ab	bb	bb	bb	bb	bb	bb	ab	--	bb	ab	bb	bb	bb	bb	ab	bb	bb	ab	bb	bb	ab	bb	ab	ab	bb	bb	ab	ab	ab	bb
Marker2955871	aaxbb	bb	bb	ab	ab	ab	ab	ab	bb	bb	ab	ab	bb	bb	bb	ab	ab	bb	ab	bb	bb	bb	ab	bb	bb	ab	bb	bb	ab	bb	bb	bb	bb	ab	bb	bb	ab	bb	bb	ab	bb	ab	ab	bb	bb	ab	ab	ab	bb
Marker2726961	aaxbb	bb	bb	bb	ab	ab	ab	ab	bb	bb	bb	--	--	bb	bb	ab	ab	bb	ab	bb	bb	bb	ab	bb	bb	--	bb	bb	ab	bb	bb	bb	bb	ab	bb	bb	ab	bb	bb	bb	--	ab	--	bb	--	ab	ab	bb	bb
Marker1494735	aaxbb	bb	bb	ab	ab	ab	ab	ab	bb	bb	ab	bb	bb	bb	bb	ab	ab	bb	ab	bb	bb	bb	ab	bb	bb	ab	bb	bb	ab	bb	bb	bb	bb	ab	bb	bb	ab	bb	bb	ab	bb	ab	ab	bb	bb	ab	ab	ab	bb
Marker327191	aaxbb	bb	bb	bb	ab	ab	ab	ab	ab	bb	ab	ab	bb	--	bb	bb	bb	ab	ab	bb	--	bb	bb	bb	bb	ab	--	bb	--	bb	bb	--	bb	bb	bb	bb	ab	--	bb	ab	bb	ab	--	bb	bb	ab	ab	ab	bb
Marker3710863	aaxbb	bb	bb	ab	ab	ab	ab	ab	bb	bb	ab	ab	bb	bb	bb	ab	ab	bb	ab	bb	bb	bb	bb	bb	bb	ab	bb	bb	ab	bb	bb	bb	bb	ab	--	bb	ab	bb	bb	ab	bb	ab	ab	bb	bb	ab	ab	ab	bb
Marker814598	aaxbb	bb	bb	ab	ab	ab	ab	ab	bb	bb	ab	ab	bb	bb	bb	ab	ab	bb	ab	bb	bb	--	bb	bb	bb	ab	bb	bb	ab	bb	bb	--	bb	ab	bb	--	ab	bb	--	bb	bb	ab	--	bb	bb	ab	ab	bb	bb
Marker3176988	aaxbb	bb	bb	ab	ab	ab	ab	ab	bb	bb	ab	ab	bb	bb	bb	ab	ab	bb	ab	bb	bb	bb	ab	bb	bb	ab	bb	bb	ab	bb	bb	bb	bb	ab	bb	bb	ab	bb	bb	ab	bb	ab	ab	bb	bb	ab	ab	ab	bb
Marker1743945	aaxbb	bb	bb	bb	ab	--	ab	ab	bb	bb	ab	bb	bb	bb	bb	ab	bb	bb	ab	bb	bb	bb	ab	bb	bb	ab	bb	--	ab	bb	bb	bb	bb	ab	bb	bb	ab	bb	bb	ab	bb	ab	ab	bb	bb	ab	ab	ab	bb
Marker3232123	aaxbb	bb	bb	ab	ab	ab	ab	ab	bb	bb	ab	--	bb	bb	bb	ab	ab	bb	ab	bb	bb	bb	ab	bb	bb	ab	bb	bb	ab	bb	bb	bb	bb	ab	--	bb	ab	bb	--	ab	bb	ab	bb	bb	bb	ab	ab	ab	bb
Marker1943067	aaxbb	bb	bb	bb	ab	bb	bb	ab	bb	bb	ab	bb	bb	bb	bb	ab	ab	bb	ab	bb	bb	bb	ab	bb	bb	ab	bb	--	ab	bb	bb	bb	bb	ab	bb	bb	ab	--	bb	ab	--	--	--	bb	--	ab	--	ab	bb
Marker1698891	aaxbb	bb	bb	ab	ab	ab	ab	ab	ab	bb	ab	ab	bb	bb	bb	bb	ab	ab	ab	bb	bb	bb	bb	bb	bb	ab	bb	bb	ab	bb	bb	bb	bb	bb	bb	bb	ab	bb	bb	ab	bb	ab	ab	bb	bb	ab	--	ab	bb
Marker3663983	aaxbb	bb	bb	ab	ab	ab	ab	ab	ab	bb	ab	ab	bb	bb	bb	bb	ab	bb	ab	bb	bb	bb	bb	bb	bb	ab	bb	bb	ab	bb	bb	bb	bb	bb	bb	bb	ab	bb	bb	ab	bb	ab	ab	bb	bb	ab	bb	ab	bb
Marker302586	aaxbb	--	bb	bb	ab	ab	ab	ab	bb	bb	ab	bb	bb	bb	bb	ab	ab	bb	bb	bb	bb	bb	ab	bb	bb	ab	bb	bb	ab	bb	bb	bb	bb	ab	bb	bb	bb	bb	bb	bb	bb	ab	ab	bb	bb	ab	ab	bb	bb
Marker2499558	aaxbb	bb	bb	--	ab	ab	ab	ab	bb	bb	ab	bb	bb	bb	bb	ab	ab	bb	bb	bb	bb	bb	ab	bb	bb	ab	bb	bb	ab	bb	bb	bb	bb	ab	bb	bb	ab	bb	bb	ab	bb	ab	ab	bb	bb	ab	ab	ab	bb
Marker1089075	aaxbb	bb	bb	ab	ab	ab	ab	--	bb	bb	ab	--	bb	bb	bb	ab	ab	bb	bb	bb	bb	bb	--	--	bb	ab	bb	bb	ab	bb	bb	--	bb	ab	bb	bb	ab	bb	bb	ab	bb	ab	ab	bb	bb	ab	ab	ab	bb
Marker3487341	aaxbb	bb	--	bb	ab	--	ab	--	--	ab	ab	bb	bb	bb	bb	ab	ab	bb	ab	bb	bb	bb	bb	bb	bb	--	bb	bb	bb	bb	bb	--	bb	ab	bb	bb	ab	bb	bb	ab	bb	--	ab	bb	--	ab	bb	ab	bb
Marker1419680	aaxbb	bb	ab	ab	ab	bb	ab	ab	bb	bb	bb	ab	bb	bb	bb	ab	ab	bb	ab	bb	bb	bb	bb	bb	bb	ab	--	bb	ab	bb	bb	bb	bb	ab	bb	bb	ab	bb	bb	ab	bb	ab	ab	bb	bb	ab	ab	ab	bb
Marker419859	aaxbb	bb	bb	--	ab	ab	bb	ab	bb	--	bb	bb	bb	bb	bb	ab	ab	bb	ab	bb	bb	--	ab	bb	bb	ab	bb	bb	ab	bb	bb	--	bb	--	bb	ab	ab	bb	bb	--	bb	ab	ab	bb	bb	ab	ab	bb	bb
Marker2493763	aaxbb	bb	bb	ab	ab	ab	ab	ab	bb	bb	ab	ab	bb	bb	bb	ab	ab	bb	ab	bb	bb	bb	bb	bb	bb	ab	bb	bb	ab	bb	bb	bb	bb	ab	bb	bb	ab	bb	bb	ab	bb	bb	ab	bb	bb	ab	ab	ab	bb
Marker1067635	aaxbb	bb	bb	bb	ab	ab	ab	ab	bb	bb	ab	bb	bb	bb	bb	ab	ab	bb	ab	bb	bb	bb	ab	bb	bb	ab	bb	bb	ab	bb	bb	--	bb	bb	bb	bb	ab	bb	bb	ab	bb	ab	ab	bb	bb	ab	ab	ab	bb
Marker1713532	aaxbb	bb	bb	bb	ab	ab	ab	ab	bb	bb	ab	bb	bb	bb	bb	ab	ab	bb	ab	bb	bb	ab	ab	bb	bb	ab	bb	bb	ab	bb	bb	bb	bb	ab	bb	bb	ab	bb	bb	ab	bb	ab	ab	bb	bb	ab	ab	ab	bb
Marker1660945	aaxbb	bb	bb	ab	ab	ab	ab	ab	--	bb	ab	ab	bb	bb	bb	ab	ab	--	ab	bb	bb	bb	ab	--	bb	ab	bb	bb	ab	bb	bb	--	bb	ab	bb	bb	ab	bb	--	ab	--	ab	ab	bb	bb	ab	ab	ab	bb
Marker2990835	aaxbb	bb	bb	bb	ab	ab	ab	ab	bb	bb	ab	bb	bb	--	bb	ab	bb	bb	bb	bb	bb	bb	ab	bb	bb	ab	bb	bb	ab	bb	--	bb	bb	ab	bb	bb	ab	bb	bb	ab	bb	ab	--	bb	bb	ab	ab	ab	bb
Marker2559390	aaxbb	bb	bb	bb	ab	ab	ab	ab	bb	bb	ab	bb	--	bb	bb	bb	--	bb	ab	bb	bb	bb	ab	--	bb	ab	--	bb	ab	bb	bb	bb	bb	ab	bb	bb	ab	bb	bb	--	bb	ab	ab	bb	bb	--	ab	ab	bb
Marker2304662	aaxbb	bb	bb	ab	ab	ab	bb	ab	bb	bb	ab	ab	--	bb	bb	ab	ab	bb	ab	bb	bb	bb	bb	bb	bb	ab	bb	bb	ab	bb	bb	bb	bb	ab	bb	bb	ab	bb	bb	ab	bb	ab	bb	bb	bb	ab	ab	ab	bb
Marker2499222	aaxbb	bb	--	ab	--	bb	ab	--	--	--	ab	--	--	bb	--	--	ab	bb	ab	bb	--	bb	ab	--	--	--	bb	bb	ab	bb	bb	--	bb	--	bb	bb	ab	bb	bb	--	bb	--	bb	bb	bb	--	ab	--	bb
Marker3581745	aaxbb	bb	bb	--	ab	ab	ab	ab	bb	bb	ab	bb	bb	bb	bb	ab	ab	--	bb	bb	bb	--	ab	bb	bb	bb	bb	bb	ab	bb	bb	--	bb	ab	bb	bb	bb	bb	bb	ab	bb	ab	--	bb	bb	ab	ab	ab	bb
Marker2269709	aaxbb	bb	bb	ab	ab	ab	ab	ab	bb	bb	ab	bb	bb	bb	bb	ab	ab	bb	ab	bb	bb	bb	ab	bb	bb	ab	bb	bb	--	bb	bb	bb	bb	ab	--	bb	ab	bb	bb	ab	bb	ab	ab	bb	--	ab	ab	ab	bb
Marker2087318	aaxbb	bb	bb	ab	ab	ab	ab	ab	bb	bb	ab	ab	bb	bb	bb	ab	ab	bb	ab	--	bb	bb	ab	bb	bb	bb	bb	bb	ab	bb	bb	bb	bb	ab	bb	bb	ab	bb	bb	ab	bb	ab	ab	bb	bb	ab	ab	ab	bb
Marker1659163	aaxbb	bb	bb	ab	ab	bb	ab	ab	bb	bb	ab	ab	bb	bb	--	bb	ab	bb	ab	bb	bb	bb	ab	bb	bb	bb	bb	bb	ab	bb	bb	bb	bb	ab	bb	bb	bb	bb	--	ab	bb	bb	ab	--	bb	ab	ab	ab	bb
Marker1133753	aaxbb	bb	bb	bb	ab	ab	ab	ab	bb	bb	ab	bb	bb	bb	bb	ab	ab	bb	ab	bb	bb	bb	ab	bb	bb	ab	bb	bb	ab	bb	bb	bb	bb	ab	bb	bb	ab	bb	bb	ab	bb	ab	ab	bb	bb	ab	ab	ab	bb
Marker2578244	aaxbb	bb	ab	ab	ab	ab	ab	ab	ab	bb	ab	ab	bb	bb	bb	bb	ab	ab	bb	bb	bb	ab	bb	ab	bb	bb	bb	bb	--	bb	ab	bb	bb	bb	bb	bb	ab	bb	bb	bb	ab	ab	ab	bb	bb	ab	ab	ab	bb
Marker2501701	aaxbb	bb	--	ab	ab	ab	--	ab	ab	--	ab	--	--	bb	bb	bb	ab	bb	bb	bb	bb	--	--	bb	bb	ab	--	bb	ab	--	--	--	--	bb	bb	--	ab	bb	--	ab	bb	ab	--	bb	bb	--	--	ab	bb
Marker1703931	aaxbb	bb	bb	bb	ab	--	ab	--	ab	bb	bb	--	--	bb	--	bb	ab	ab	ab	bb	bb	--	--	--	bb	--	bb	bb	--	bb	bb	bb	bb	--	--	bb	--	--	--	ab	bb	--	--	--	bb	bb	--	--	bb
Marker628900	aaxbb	bb	bb	ab	ab	ab	ab	ab	bb	bb	ab	ab	bb	bb	bb	ab	ab	bb	ab	bb	bb	bb	bb	bb	bb	ab	bb	bb	ab	bb	bb	bb	bb	ab	bb	bb	ab	bb	bb	ab	bb	ab	ab	bb	bb	ab	ab	ab	bb
Marker1935792	aaxbb	bb	bb	bb	ab	ab	ab	ab	bb	bb	ab	bb	bb	bb	bb	ab	ab	bb	ab	bb	bb	bb	ab	bb	bb	ab	bb	bb	bb	bb	bb	bb	bb	ab	bb	bb	bb	bb	--	ab	bb	ab	ab	bb	--	ab	ab	ab	bb
Marker2670262	aaxbb	bb	bb	ab	ab	bb	ab	ab	--	bb	ab	bb	bb	bb	bb	ab	ab	bb	ab	bb	--	bb	ab	bb	bb	ab	bb	bb	ab	--	bb	bb	bb	bb	--	bb	ab	bb	bb	ab	--	ab	bb	bb	bb	ab	--	--	bb
Marker1396503	aaxbb	bb	bb	bb	ab	ab	ab	ab	bb	bb	ab	bb	bb	bb	bb	ab	ab	bb	ab	bb	bb	bb	ab	bb	bb	ab	bb	bb	ab	bb	bb	bb	bb	ab	bb	bb	ab	bb	bb	ab	bb	ab	ab	bb	ab	ab	ab	ab	bb
Marker905628	aaxbb	bb	ab	bb	ab	ab	ab	ab	bb	bb	ab	bb	bb	bb	bb	ab	ab	bb	ab	bb	bb	bb	ab	bb	bb	ab	bb	bb	ab	bb	bb	bb	bb	ab	bb	bb	ab	bb	bb	ab	bb	ab	ab	bb	bb	ab	ab	ab	bb
Marker3391386	aaxbb	bb	bb	bb	ab	ab	ab	ab	bb	bb	ab	bb	bb	bb	bb	ab	ab	bb	ab	bb	bb	bb	ab	bb	bb	ab	bb	bb	ab	bb	bb	bb	bb	ab	bb	bb	ab	bb	bb	ab	bb	--	ab	bb	bb	ab	ab	ab	bb
Marker645577	aaxbb	bb	bb	ab	--	ab	ab	ab	ab	bb	ab	--	bb	bb	bb	bb	ab	bb	--	bb	bb	bb	ab	bb	bb	bb	bb	bb	--	bb	bb	bb	bb	ab	bb	bb	ab	bb	bb	bb	bb	ab	ab	bb	bb	bb	ab	--	bb
Marker1828480	aaxbb	bb	--	ab	ab	ab	ab	ab	bb	bb	ab	bb	bb	bb	--	ab	--	bb	ab	bb	bb	--	ab	bb	bb	ab	bb	bb	ab	bb	bb	--	--	ab	bb	bb	ab	bb	bb	ab	bb	--	ab	--	bb	bb	ab	ab	--
Marker862770	aaxbb	bb	bb	--	ab	ab	ab	ab	bb	bb	--	bb	bb	bb	bb	ab	ab	bb	--	bb	bb	--	ab	bb	bb	ab	bb	bb	ab	bb	bb	ab	bb	bb	bb	bb	ab	--	bb	ab	--	bb	ab	--	bb	ab	ab	ab	bb
Marker1492637	aaxbb	bb	bb	ab	ab	ab	--	ab	bb	bb	ab	bb	bb	bb	bb	ab	ab	bb	ab	bb	bb	bb	ab	bb	bb	ab	bb	bb	ab	bb	bb	bb	bb	ab	bb	bb	ab	bb	bb	ab	bb	ab	bb	bb	bb	ab	ab	ab	bb
Marker3235180	aaxbb	bb	bb	ab	ab	ab	ab	ab	bb	bb	ab	bb	bb	bb	bb	ab	ab	bb	ab	bb	bb	bb	ab	bb	bb	ab	bb	bb	ab	bb	bb	bb	bb	ab	bb	bb	ab	--	bb	ab	bb	ab	ab	bb	bb	ab	bb	ab	bb
Marker424671	aaxbb	bb	bb	bb	ab	ab	ab	ab	bb	bb	ab	bb	bb	bb	bb	ab	ab	bb	ab	bb	bb	bb	ab	bb	bb	ab	bb	bb	ab	bb	bb	bb	bb	ab	bb	bb	ab	bb	bb	ab	bb	ab	ab	bb	bb	ab	ab	ab	bb
Marker383117	aaxbb	bb	bb	--	ab	ab	ab	ab	bb	bb	ab	--	--	bb	bb	ab	ab	bb	ab	bb	bb	bb	ab	bb	bb	ab	bb	bb	ab	bb	bb	bb	bb	--	bb	bb	ab	bb	bb	ab	bb	bb	--	bb	bb	bb	ab	ab	--
Marker1089077	aaxbb	bb	bb	ab	--	ab	ab	ab	bb	--	ab	--	--	bb	bb	ab	--	--	ab	bb	bb	--	ab	--	--	ab	bb	bb	--	--	bb	bb	bb	ab	bb	ab	--	bb	bb	ab	--	--	--	bb	bb	ab	bb	--	bb
Marker993033	aaxbb	bb	bb	ab	ab	ab	ab	ab	bb	bb	ab	ab	bb	bb	bb	ab	ab	bb	ab	bb	bb	bb	bb	bb	bb	ab	bb	bb	ab	bb	bb	bb	bb	ab	bb	bb	ab	bb	bb	ab	bb	ab	ab	bb	bb	ab	ab	ab	bb
Marker2503965	aaxbb	--	bb	ab	ab	bb	ab	bb	bb	bb	ab	bb	bb	--	--	ab	--	bb	bb	bb	bb	bb	ab	bb	bb	ab	--	bb	--	bb	--	bb	bb	--	--	bb	--	--	bb	--	bb	ab	--	--	bb	ab	ab	ab	--
Marker1871659	aaxbb	bb	bb	bb	ab	ab	ab	ab	bb	bb	ab	bb	bb	bb	bb	ab	ab	bb	ab	bb	bb	ab	ab	bb	bb	ab	bb	bb	ab	bb	bb	bb	bb	ab	bb	bb	ab	bb	bb	ab	bb	ab	ab	bb	bb	ab	ab	ab	bb
Marker523285	aaxbb	bb	bb	bb	ab	ab	ab	ab	bb	bb	ab	bb	bb	bb	bb	ab	ab	bb	ab	bb	bb	--	ab	bb	bb	ab	--	bb	ab	bb	--	bb	bb	ab	bb	bb	ab	bb	bb	ab	bb	ab	ab	bb	bb	ab	ab	ab	--
Marker3622251	aaxbb	bb	bb	ab	ab	bb	ab	ab	bb	bb	ab	ab	bb	bb	bb	ab	ab	bb	ab	bb	bb	bb	ab	--	bb	ab	bb	bb	ab	bb	bb	bb	bb	ab	bb	bb	ab	bb	bb	ab	bb	ab	ab	bb	bb	ab	ab	ab	bb
Marker2996082	aaxbb	bb	bb	ab	ab	ab	ab	ab	bb	bb	ab	ab	bb	bb	bb	ab	ab	bb	ab	bb	bb	bb	ab	bb	bb	ab	bb	bb	ab	bb	bb	bb	bb	ab	bb	bb	ab	bb	bb	ab	bb	ab	ab	bb	bb	ab	ab	ab	bb
Marker2431276	aaxbb	bb	bb	bb	ab	ab	--	--	bb	--	ab	--	--	--	bb	ab	ab	bb	ab	bb	bb	bb	bb	bb	bb	bb	bb	bb	--	bb	bb	bb	--	ab	bb	bb	ab	bb	bb	ab	--	ab	ab	bb	bb	ab	ab	--	bb
Marker2980387	aaxbb	bb	bb	bb	ab	ab	ab	ab	bb	bb	ab	--	bb	bb	bb	ab	ab	bb	ab	bb	bb	bb	ab	bb	bb	ab	--	bb	bb	bb	bb	bb	bb	--	bb	--	ab	bb	bb	ab	bb	ab	bb	bb	bb	ab	ab	ab	bb
Marker1539577	aaxbb	bb	bb	ab	ab	ab	ab	ab	--	bb	ab	ab	--	bb	bb	ab	ab	bb	ab	bb	bb	bb	bb	bb	bb	bb	bb	bb	ab	bb	--	bb	bb	ab	bb	bb	ab	bb	bb	ab	bb	bb	--	bb	bb	ab	bb	ab	bb
Marker931020	aaxbb	bb	bb	bb	ab	ab	ab	ab	bb	bb	ab	bb	bb	bb	bb	bb	ab	bb	ab	bb	bb	bb	ab	bb	bb	ab	bb	bb	ab	bb	bb	bb	bb	ab	bb	bb	ab	bb	bb	ab	bb	ab	ab	bb	bb	ab	ab	ab	bb
Marker1492530	aaxbb	bb	--	--	ab	ab	bb	ab	bb	bb	ab	bb	bb	bb	--	bb	ab	bb	--	bb	bb	bb	bb	--	--	--	bb	--	ab	bb	bb	--	bb	--	bb	--	--	bb	--	bb	bb	ab	--	--	bb	ab	ab	ab	bb
Marker1101301	aaxbb	bb	bb	--	ab	--	--	ab	bb	bb	ab	bb	bb	--	--	ab	ab	bb	ab	bb	bb	bb	ab	--	bb	ab	bb	bb	ab	--	bb	bb	bb	ab	bb	bb	ab	bb	--	ab	bb	ab	ab	--	bb	ab	ab	ab	bb
Marker1262138	aaxbb	bb	bb	ab	ab	ab	ab	ab	ab	bb	ab	ab	bb	bb	bb	bb	ab	ab	bb	bb	bb	bb	bb	bb	bb	ab	bb	bb	ab	bb	ab	bb	bb	bb	bb	bb	bb	bb	bb	bb	bb	ab	ab	bb	--	ab	ab	bb	bb
Marker1051808	aaxbb	bb	bb	ab	ab	ab	bb	ab	bb	--	ab	bb	--	bb	bb	--	ab	bb	ab	bb	--	bb	bb	bb	bb	ab	--	bb	ab	bb	--	bb	bb	ab	bb	bb	ab	bb	bb	ab	--	ab	--	--	bb	ab	--	ab	bb
Marker1067787	aaxbb	bb	bb	bb	ab	ab	ab	ab	bb	bb	ab	bb	bb	bb	bb	ab	ab	bb	ab	bb	bb	bb	ab	bb	bb	ab	bb	bb	ab	bb	bb	bb	bb	ab	bb	bb	ab	bb	bb	ab	bb	ab	ab	bb	bb	ab	ab	ab	bb
Marker3715369	aaxbb	bb	--	ab	ab	ab	ab	--	ab	bb	--	ab	bb	ab	--	bb	ab	bb	--	bb	bb	--	bb	bb	--	ab	bb	bb	ab	bb	bb	bb	bb	bb	bb	bb	ab	bb	bb	ab	bb	ab	ab	bb	--	ab	ab	ab	bb
Marker4667	aaxbb	bb	bb	bb	ab	ab	ab	ab	bb	bb	ab	bb	bb	bb	bb	ab	ab	bb	ab	bb	bb	bb	ab	bb	bb	ab	bb	bb	ab	bb	bb	bb	bb	ab	bb	bb	ab	bb	bb	ab	bb	ab	ab	bb	bb	ab	ab	ab	bb
Marker3656378	aaxbb	bb	bb	ab	ab	ab	ab	ab	bb	bb	bb	bb	bb	bb	bb	ab	--	bb	ab	bb	bb	bb	ab	bb	bb	--	--	bb	ab	bb	bb	bb	bb	ab	bb	bb	ab	bb	bb	ab	bb	ab	ab	bb	bb	ab	ab	ab	bb
Marker3449721	aaxbb	bb	bb	ab	ab	ab	ab	ab	bb	bb	ab	ab	bb	bb	bb	ab	ab	bb	ab	bb	bb	bb	ab	bb	bb	ab	bb	bb	ab	bb	bb	bb	bb	ab	bb	bb	ab	bb	bb	ab	bb	ab	ab	bb	bb	ab	ab	ab	bb
Marker515892	aaxbb	bb	bb	ab	ab	ab	ab	ab	bb	--	ab	ab	bb	bb	bb	ab	ab	bb	ab	bb	bb	bb	bb	bb	bb	ab	--	bb	--	bb	bb	bb	bb	ab	bb	bb	ab	bb	bb	--	bb	ab	ab	bb	bb	ab	ab	ab	bb
Marker3656372	aaxbb	bb	bb	bb	ab	ab	ab	ab	--	bb	ab	--	bb	bb	bb	--	ab	bb	ab	bb	bb	bb	bb	bb	--	--	--	bb	ab	bb	bb	bb	--	--	bb	--	--	bb	bb	ab	bb	ab	ab	bb	bb	ab	ab	ab	--
Marker3635649	aaxbb	bb	bb	--	ab	ab	ab	ab	bb	bb	ab	bb	bb	bb	bb	ab	ab	bb	ab	bb	bb	bb	ab	bb	bb	bb	bb	bb	ab	bb	bb	bb	bb	ab	bb	bb	ab	bb	bb	ab	bb	ab	ab	bb	ab	bb	ab	ab	bb
Marker46098	aaxbb	bb	bb	ab	ab	ab	bb	ab	bb	bb	ab	bb	bb	bb	bb	ab	ab	bb	ab	bb	bb	bb	ab	bb	bb	ab	bb	bb	ab	bb	bb	bb	bb	ab	bb	bb	ab	bb	bb	ab	bb	ab	ab	bb	bb	ab	ab	ab	bb
Marker3534754	aaxbb	bb	bb	ab	ab	ab	ab	bb	--	--	ab	ab	bb	bb	--	bb	bb	bb	ab	bb	bb	--	ab	bb	bb	ab	bb	bb	ab	bb	bb	bb	--	ab	bb	bb	ab	bb	--	ab	bb	ab	ab	bb	--	ab	ab	ab	bb
Marker1985241	aaxbb	--	bb	bb	bb	ab	ab	ab	bb	bb	ab	bb	bb	bb	bb	ab	ab	bb	ab	bb	bb	bb	ab	bb	bb	ab	bb	bb	ab	bb	bb	bb	bb	ab	bb	bb	ab	bb	bb	ab	bb	ab	ab	bb	bb	ab	ab	ab	bb
Marker648296	aaxbb	bb	bb	bb	bb	ab	ab	ab	--	--	ab	ab	bb	bb	--	--	ab	--	ab	--	bb	--	--	bb	bb	ab	--	--	bb	--	--	--	bb	--	--	bb	ab	bb	ab	bb	--	ab	ab	bb	--	ab	ab	ab	bb
Marker2788103	aaxbb	bb	ab	ab	ab	bb	bb	ab	bb	bb	ab	ab	bb	bb	bb	--	ab	bb	ab	bb	bb	bb	bb	--	bb	ab	bb	--	bb	bb	bb	bb	bb	ab	bb	bb	--	bb	bb	ab	--	bb	ab	--	--	--	bb	ab	bb
Marker1462434	aaxbb	bb	bb	ab	--	--	ab	ab	bb	bb	ab	bb	bb	--	bb	--	ab	--	--	bb	--	bb	ab	bb	--	--	--	bb	ab	--	bb	--	bb	ab	bb	bb	--	bb	bb	ab	bb	bb	ab	bb	bb	bb	ab	ab	bb
Marker2723623	aaxbb	bb	bb	ab	ab	ab	ab	ab	bb	bb	ab	ab	bb	bb	bb	ab	ab	bb	bb	bb	bb	bb	ab	bb	bb	bb	--	bb	bb	bb	bb	bb	bb	ab	bb	bb	ab	bb	bb	ab	bb	ab	ab	bb	bb	ab	bb	ab	bb
Marker1911017	aaxbb	bb	bb	ab	ab	ab	ab	ab	bb	bb	ab	bb	--	bb	--	ab	ab	--	ab	--	bb	bb	ab	--	bb	ab	bb	bb	ab	--	--	bb	bb	ab	bb	bb	ab	bb	bb	ab	bb	ab	ab	bb	bb	ab	ab	ab	bb
Marker1700160	aaxbb	bb	bb	bb	ab	ab	ab	bb	bb	bb	ab	bb	bb	bb	bb	--	ab	bb	ab	bb	bb	bb	ab	bb	bb	bb	bb	bb	ab	bb	bb	bb	bb	ab	bb	bb	ab	bb	bb	ab	bb	ab	ab	bb	bb	ab	ab	ab	bb
Marker3025243	aaxbb	bb	bb	bb	ab	ab	ab	ab	--	bb	ab	ab	bb	bb	bb	bb	ab	ab	bb	bb	bb	bb	bb	bb	bb	--	bb	bb	ab	bb	ab	bb	bb	--	bb	--	ab	--	bb	ab	bb	ab	ab	bb	ab	ab	ab	ab	bb
Marker2266924	aaxbb	bb	bb	ab	ab	ab	ab	ab	bb	bb	ab	bb	bb	bb	bb	ab	ab	bb	ab	bb	bb	bb	ab	bb	bb	ab	bb	--	bb	bb	bb	bb	bb	ab	bb	bb	ab	bb	bb	ab	bb	ab	ab	bb	bb	ab	ab	ab	bb
Marker473633	aaxbb	bb	bb	ab	ab	ab	ab	ab	ab	bb	ab	ab	bb	bb	bb	bb	ab	ab	bb	bb	bb	bb	bb	bb	bb	ab	bb	bb	ab	bb	ab	bb	bb	bb	bb	bb	ab	bb	bb	bb	bb	ab	ab	bb	bb	ab	ab	ab	bb
Marker788546	aaxbb	bb	bb	ab	ab	ab	ab	ab	bb	ab	bb	ab	bb	--	bb	ab	bb	bb	ab	bb	bb	bb	bb	bb	bb	ab	--	bb	ab	bb	bb	bb	bb	--	bb	bb	ab	bb	bb	ab	bb	ab	ab	bb	bb	--	ab	bb	bb
Marker293262	aaxbb	bb	bb	ab	ab	ab	ab	ab	bb	bb	ab	--	bb	bb	bb	ab	ab	bb	ab	bb	bb	bb	bb	bb	bb	ab	bb	bb	ab	bb	--	bb	bb	ab	bb	bb	ab	bb	bb	ab	bb	ab	ab	bb	bb	bb	ab	ab	bb
Marker2078681	aaxbb	bb	bb	bb	ab	ab	bb	ab	bb	bb	ab	bb	bb	bb	bb	ab	ab	bb	ab	bb	bb	bb	ab	bb	bb	ab	bb	bb	ab	bb	bb	bb	bb	ab	bb	bb	ab	bb	bb	ab	bb	ab	ab	bb	bb	bb	ab	ab	bb
Marker2292864	aaxbb	bb	bb	ab	ab	ab	ab	ab	bb	bb	ab	ab	bb	bb	--	bb	ab	--	ab	bb	bb	bb	bb	bb	bb	ab	bb	--	ab	bb	bb	bb	bb	bb	bb	bb	--	bb	bb	ab	--	--	--	bb	bb	--	--	ab	bb
Marker2610120	aaxbb	bb	bb	bb	ab	--	bb	ab	bb	bb	ab	--	--	--	bb	bb	--	bb	ab	bb	bb	bb	ab	bb	bb	ab	ab	bb	ab	--	bb	bb	bb	--	bb	bb	ab	bb	--	ab	--	ab	ab	bb	bb	ab	--	--	bb
Marker2791318	aaxbb	bb	bb	ab	ab	ab	ab	ab	bb	bb	ab	ab	bb	bb	bb	bb	ab	bb	ab	bb	bb	bb	bb	bb	bb	ab	bb	bb	ab	bb	bb	bb	bb	ab	bb	bb	ab	bb	bb	ab	bb	ab	ab	bb	bb	ab	ab	ab	bb
Marker2049400	aaxbb	--	--	ab	--	ab	ab	ab	bb	bb	ab	ab	--	--	bb	ab	ab	bb	ab	bb	bb	bb	ab	bb	bb	ab	bb	bb	ab	bb	bb	bb	bb	ab	--	bb	ab	--	bb	bb	--	ab	--	--	bb	ab	bb	ab	--
Marker2736501	aaxbb	bb	bb	bb	ab	--	ab	ab	bb	--	ab	bb	bb	bb	bb	ab	--	bb	ab	bb	--	bb	ab	bb	bb	--	bb	bb	ab	--	bb	bb	bb	ab	bb	bb	ab	bb	ab	bb	bb	ab	ab	bb	--	ab	ab	ab	bb
Marker1629561	aaxbb	bb	bb	ab	ab	--	ab	ab	bb	bb	ab	--	--	bb	bb	ab	ab	bb	ab	bb	--	bb	ab	bb	bb	--	--	--	ab	bb	bb	bb	bb	ab	bb	bb	ab	bb	bb	ab	bb	ab	--	bb	bb	--	ab	ab	bb
Marker1845183	aaxbb	bb	bb	bb	ab	ab	ab	ab	bb	bb	ab	bb	bb	bb	bb	ab	ab	bb	ab	bb	bb	bb	ab	bb	bb	ab	bb	bb	ab	bb	bb	ab	bb	ab	bb	bb	ab	bb	bb	ab	bb	ab	ab	bb	bb	ab	ab	bb	bb
Marker3770805	aaxbb	bb	--	ab	ab	ab	ab	ab	ab	bb	ab	ab	bb	bb	bb	--	ab	ab	ab	bb	--	bb	--	bb	bb	ab	bb	bb	ab	bb	bb	bb	bb	bb	bb	bb	ab	bb	bb	--	bb	ab	--	bb	--	ab	ab	ab	bb
Marker2027806	aaxbb	bb	bb	ab	ab	ab	ab	ab	bb	bb	ab	ab	bb	bb	bb	ab	ab	bb	ab	bb	bb	bb	bb	bb	bb	ab	bb	bb	ab	bb	bb	bb	bb	ab	bb	bb	ab	bb	bb	ab	bb	ab	ab	bb	bb	ab	ab	ab	bb
Marker3260421	aaxbb	bb	bb	bb	ab	ab	ab	--	bb	bb	ab	bb	bb	bb	bb	--	ab	bb	ab	bb	bb	bb	ab	bb	bb	ab	--	bb	ab	bb	--	bb	bb	ab	bb	bb	ab	bb	bb	bb	bb	ab	ab	bb	bb	ab	ab	ab	bb
Marker2978856	aaxbb	--	--	ab	ab	ab	--	--	--	bb	ab	ab	--	--	bb	--	--	bb	ab	--	bb	bb	--	bb	bb	bb	bb	bb	--	bb	bb	bb	--	ab	--	bb	ab	--	bb	ab	bb	ab	--	--	--	ab	--	ab	bb
Marker2535265	aaxbb	--	bb	ab	ab	ab	ab	ab	bb	bb	ab	ab	bb	bb	bb	ab	ab	bb	ab	bb	bb	bb	ab	bb	bb	ab	bb	bb	ab	bb	bb	bb	bb	ab	bb	bb	ab	bb	bb	ab	bb	ab	ab	bb	bb	ab	ab	ab	bb
Marker3379254	aaxbb	bb	bb	bb	ab	ab	ab	ab	bb	bb	bb	bb	bb	--	bb	ab	ab	bb	bb	bb	bb	bb	ab	bb	bb	ab	bb	bb	ab	bb	bb	--	bb	ab	bb	bb	ab	--	bb	ab	bb	--	ab	bb	bb	ab	ab	ab	bb
Marker3165833	aaxbb	bb	bb	ab	bb	ab	ab	ab	bb	bb	ab	bb	bb	bb	bb	ab	ab	bb	ab	bb	bb	bb	bb	bb	bb	ab	bb	bb	ab	bb	bb	--	bb	ab	--	bb	ab	bb	bb	ab	bb	ab	ab	bb	bb	ab	ab	ab	bb
Marker1355353	aaxbb	bb	bb	ab	ab	ab	ab	ab	bb	bb	ab	ab	bb	bb	bb	ab	ab	bb	ab	bb	bb	bb	ab	bb	bb	--	--	bb	ab	bb	bb	bb	--	bb	bb	bb	ab	bb	bb	bb	bb	bb	ab	bb	--	ab	ab	ab	bb
Marker96278	aaxbb	bb	bb	ab	ab	bb	ab	bb	bb	--	ab	bb	bb	--	bb	ab	--	bb	--	bb	--	bb	bb	--	bb	ab	bb	bb	ab	bb	bb	--	bb	--	bb	--	--	bb	--	ab	bb	ab	bb	bb	--	--	--	ab	bb
Marker788582	aaxbb	bb	bb	--	ab	ab	--	ab	bb	bb	--	ab	--	bb	--	ab	ab	bb	ab	bb	bb	bb	bb	--	bb	bb	--	bb	bb	--	bb	bb	bb	ab	bb	bb	--	--	--	bb	bb	ab	ab	bb	bb	ab	ab	ab	--
Marker1419640	aaxbb	bb	bb	ab	ab	ab	ab	ab	bb	bb	ab	ab	bb	bb	bb	ab	ab	bb	ab	bb	bb	bb	bb	bb	bb	ab	bb	bb	ab	bb	bb	bb	bb	ab	bb	bb	ab	bb	bb	ab	bb	ab	ab	bb	bb	ab	ab	ab	bb
Marker832905	aaxbb	bb	bb	ab	ab	ab	ab	ab	bb	bb	ab	ab	bb	bb	bb	ab	ab	bb	ab	bb	bb	bb	bb	bb	bb	ab	bb	bb	ab	bb	ab	bb	bb	ab	bb	bb	ab	bb	bb	ab	bb	ab	ab	bb	bb	bb	ab	ab	bb
Marker2064049	aaxbb	bb	bb	ab	ab	ab	ab	ab	bb	bb	ab	--	bb	bb	bb	ab	ab	bb	ab	bb	bb	bb	ab	bb	--	ab	bb	ab	ab	bb	bb	bb	bb	ab	bb	bb	ab	bb	bb	ab	bb	ab	ab	bb	bb	ab	bb	ab	bb
Marker1965248	aaxbb	bb	bb	bb	ab	ab	ab	ab	bb	bb	ab	bb	bb	bb	bb	ab	ab	bb	ab	bb	bb	bb	ab	bb	bb	ab	bb	bb	ab	bb	bb	bb	bb	ab	bb	bb	ab	bb	bb	ab	bb	ab	ab	--	bb	ab	ab	ab	bb
Marker3129094	aaxbb	bb	bb	--	ab	ab	ab	ab	bb	bb	--	ab	bb	--	bb	ab	ab	bb	ab	--	--	bb	ab	bb	bb	ab	bb	--	ab	bb	bb	bb	bb	ab	--	--	--	bb	--	--	bb	ab	ab	bb	--	--	ab	ab	bb
Marker2735370	aaxbb	bb	bb	bb	ab	ab	ab	ab	bb	bb	ab	ab	bb	bb	bb	ab	ab	bb	--	bb	bb	bb	ab	bb	bb	--	bb	bb	ab	bb	--	bb	bb	--	bb	bb	--	bb	bb	ab	bb	ab	ab	--	bb	ab	ab	ab	--
Marker3341525	aaxbb	bb	bb	ab	bb	ab	ab	bb	bb	bb	ab	ab	bb	bb	bb	ab	ab	bb	--	bb	bb	--	bb	--	bb	ab	bb	bb	ab	bb	bb	bb	--	ab	bb	bb	bb	--	--	ab	bb	--	ab	bb	bb	ab	ab	ab	bb
Marker1322229	aaxbb	bb	bb	bb	bb	ab	ab	ab	bb	bb	bb	--	--	bb	bb	ab	ab	bb	ab	bb	bb	bb	ab	bb	bb	bb	bb	bb	ab	bb	bb	bb	bb	ab	--	bb	ab	bb	bb	--	bb	ab	bb	bb	bb	ab	ab	bb	bb
Marker2403471	aaxbb	bb	bb	ab	ab	ab	ab	ab	bb	--	ab	bb	bb	bb	bb	ab	bb	bb	--	bb	bb	bb	ab	--	--	bb	bb	bb	ab	bb	bb	bb	bb	ab	bb	--	ab	bb	bb	ab	bb	--	--	--	bb	ab	--	ab	bb
Marker1944943	aaxbb	bb	bb	ab	ab	ab	ab	ab	bb	bb	ab	ab	bb	bb	bb	ab	ab	bb	--	bb	bb	--	ab	bb	bb	ab	bb	bb	ab	bb	bb	bb	bb	ab	bb	bb	ab	bb	bb	ab	bb	ab	ab	--	bb	ab	bb	ab	bb
Marker1249474	aaxbb	bb	bb	ab	ab	bb	ab	ab	--	bb	ab	ab	bb	bb	bb	ab	--	bb	ab	--	--	--	bb	bb	bb	bb	bb	bb	ab	bb	bb	bb	bb	ab	bb	bb	ab	--	--	ab	bb	ab	ab	bb	--	ab	ab	ab	bb
Marker32072	aaxbb	bb	bb	ab	ab	ab	ab	ab	ab	bb	ab	ab	bb	bb	bb	bb	ab	ab	bb	bb	bb	bb	bb	bb	bb	ab	bb	bb	ab	bb	ab	bb	bb	bb	bb	bb	ab	bb	bb	bb	bb	ab	bb	bb	bb	ab	ab	ab	bb
Marker49363	aaxbb	bb	bb	ab	ab	--	ab	ab	bb	--	ab	--	bb	--	ab	ab	--	--	--	--	bb	bb	bb	bb	bb	--	bb	bb	bb	bb	bb	--	--	ab	bb	bb	ab	--	bb	ab	--	ab	--	bb	--	ab	bb	ab	bb
Marker247807	aaxbb	bb	bb	ab	ab	ab	ab	bb	bb	bb	ab	bb	--	bb	bb	--	ab	bb	ab	bb	bb	--	bb	--	bb	ab	bb	bb	ab	bb	bb	bb	--	bb	bb	bb	ab	bb	bb	bb	--	ab	ab	bb	bb	ab	bb	ab	bb
Marker2088054	aaxbb	bb	bb	bb	ab	ab	ab	ab	bb	bb	bb	bb	bb	bb	bb	ab	ab	bb	ab	bb	bb	bb	ab	bb	bb	ab	bb	bb	ab	bb	bb	ab	bb	ab	bb	bb	bb	bb	bb	ab	bb	bb	ab	bb	bb	ab	ab	ab	bb
Marker869393	aaxbb	--	bb	ab	ab	bb	ab	bb	ab	bb	ab	ab	bb	bb	bb	ab	ab	bb	ab	bb	bb	bb	bb	bb	--	bb	bb	bb	ab	bb	bb	--	--	ab	bb	bb	ab	bb	bb	ab	bb	bb	--	--	bb	ab	ab	ab	bb
Marker1995806	aaxbb	bb	bb	ab	ab	ab	ab	ab	bb	bb	ab	ab	bb	bb	bb	--	ab	bb	ab	bb	bb	--	bb	bb	bb	ab	bb	bb	--	bb	bb	bb	bb	ab	bb	bb	ab	bb	bb	ab	bb	ab	bb	--	bb	ab	ab	ab	--
Marker2955841	aaxbb	bb	bb	ab	ab	bb	ab	ab	bb	bb	ab	ab	bb	bb	bb	bb	ab	bb	ab	bb	bb	bb	ab	bb	bb	ab	bb	bb	ab	bb	bb	bb	bb	ab	bb	bb	ab	bb	bb	ab	bb	ab	ab	bb	bb	ab	ab	ab	bb
Marker2511005	aaxbb	bb	bb	bb	ab	ab	--	ab	bb	bb	ab	bb	--	bb	bb	ab	ab	bb	--	bb	bb	bb	--	bb	bb	ab	bb	bb	ab	bb	--	--	bb	ab	bb	bb	ab	bb	bb	ab	bb	ab	--	ab	bb	ab	ab	--	bb
Marker1689447	aaxbb	bb	bb	bb	bb	ab	ab	ab	ab	bb	ab	ab	bb	bb	bb	bb	ab	ab	ab	bb	bb	--	bb	bb	bb	ab	bb	bb	ab	bb	bb	bb	bb	bb	bb	bb	ab	bb	bb	ab	bb	ab	ab	bb	bb	ab	ab	ab	bb
Marker3209888	aaxbb	bb	bb	bb	ab	ab	ab	ab	bb	bb	ab	bb	bb	bb	bb	ab	ab	bb	ab	bb	bb	bb	ab	bb	bb	ab	bb	bb	ab	bb	bb	bb	bb	ab	bb	bb	ab	bb	bb	ab	bb	ab	ab	bb	bb	ab	ab	ab	bb
Marker2812231	aaxbb	bb	bb	bb	ab	ab	ab	ab	bb	bb	ab	--	bb	bb	--	ab	ab	bb	ab	bb	bb	bb	bb	bb	bb	ab	bb	bb	ab	bb	ab	bb	bb	--	bb	bb	ab	bb	--	--	bb	ab	--	bb	bb	ab	ab	ab	bb
Marker869326	aaxbb	bb	bb	ab	ab	ab	--	ab	ab	bb	ab	ab	bb	--	bb	ab	ab	bb	ab	bb	bb	bb	bb	bb	bb	ab	bb	bb	ab	bb	bb	bb	bb	ab	bb	bb	ab	bb	bb	ab	bb	ab	ab	bb	bb	ab	ab	ab	bb
Marker2519985	aaxbb	bb	bb	bb	ab	ab	ab	ab	bb	bb	ab	ab	bb	bb	bb	ab	ab	bb	ab	bb	bb	bb	ab	bb	bb	ab	bb	bb	ab	bb	bb	bb	bb	bb	bb	bb	ab	bb	bb	ab	bb	ab	ab	bb	bb	ab	ab	ab	bb
Marker659529	aaxbb	bb	bb	ab	ab	ab	ab	ab	bb	bb	ab	ab	bb	bb	bb	ab	ab	bb	ab	bb	bb	bb	bb	bb	bb	ab	bb	bb	ab	bb	bb	bb	bb	ab	bb	bb	ab	bb	bb	ab	bb	ab	ab	bb	bb	ab	ab	ab	bb
Marker3710920	aaxbb	bb	bb	ab	ab	ab	ab	ab	bb	bb	bb	ab	bb	--	--	ab	ab	bb	ab	bb	bb	--	bb	bb	bb	ab	bb	bb	ab	bb	bb	bb	bb	ab	bb	bb	ab	bb	bb	ab	bb	ab	ab	bb	bb	ab	ab	ab	bb
Marker2791304	aaxbb	bb	bb	ab	bb	ab	ab	ab	bb	bb	ab	ab	bb	bb	bb	ab	ab	bb	ab	bb	bb	bb	bb	bb	bb	bb	bb	bb	ab	bb	bb	bb	bb	ab	bb	bb	ab	bb	bb	ab	bb	ab	ab	bb	bb	ab	ab	ab	bb
Marker2175994	aaxbb	bb	bb	bb	ab	ab	ab	ab	bb	bb	ab	bb	bb	bb	bb	ab	ab	bb	ab	bb	bb	bb	ab	bb	bb	ab	ab	bb	ab	bb	bb	bb	bb	ab	bb	bb	ab	bb	ab	ab	bb	bb	ab	bb	bb	ab	ab	ab	ab
Marker343943	aaxbb	bb	bb	ab	ab	ab	--	ab	bb	bb	bb	ab	bb	bb	bb	ab	ab	bb	ab	bb	bb	bb	ab	bb	bb	ab	bb	bb	ab	bb	bb	bb	bb	ab	bb	bb	ab	bb	bb	ab	bb	ab	ab	bb	bb	ab	ab	ab	bb
Marker2049963	aaxbb	bb	bb	ab	ab	ab	ab	ab	bb	bb	ab	ab	bb	bb	bb	ab	ab	bb	bb	bb	bb	bb	bb	bb	bb	ab	bb	bb	ab	bb	bb	bb	bb	ab	bb	bb	ab	bb	bb	ab	--	ab	ab	--	bb	bb	ab	ab	--
Marker393744	aaxbb	--	bb	--	ab	ab	ab	ab	--	bb	ab	bb	bb	--	bb	ab	ab	bb	ab	--	bb	bb	ab	bb	bb	ab	bb	bb	ab	bb	bb	bb	bb	ab	bb	--	ab	bb	bb	ab	--	--	--	bb	bb	bb	--	ab	--
Marker1258427	aaxbb	bb	bb	ab	ab	bb	ab	ab	bb	bb	ab	ab	bb	bb	bb	bb	ab	bb	ab	bb	bb	bb	bb	bb	bb	ab	bb	bb	ab	bb	bb	bb	bb	ab	bb	bb	bb	bb	bb	ab	bb	ab	ab	bb	bb	ab	ab	ab	bb
Marker2735358	aaxbb	bb	bb	ab	ab	ab	ab	ab	bb	bb	ab	ab	bb	bb	bb	ab	ab	bb	ab	bb	bb	bb	ab	bb	bb	ab	bb	bb	bb	bb	bb	bb	bb	ab	bb	bb	ab	bb	bb	ab	bb	ab	bb	bb	bb	ab	ab	ab	bb
Marker3777996	aaxbb	bb	bb	ab	bb	ab	ab	bb	ab	bb	ab	ab	bb	bb	bb	ab	ab	bb	ab	bb	bb	bb	ab	bb	bb	ab	bb	bb	--	bb	bb	bb	bb	ab	bb	bb	ab	bb	bb	ab	bb	ab	bb	bb	bb	--	ab	bb	bb
Marker2776182	aaxbb	bb	bb	bb	ab	ab	ab	ab	bb	bb	ab	ab	bb	bb	bb	ab	ab	bb	ab	bb	bb	bb	bb	bb	bb	ab	bb	bb	ab	bb	--	bb	bb	ab	bb	bb	ab	bb	bb	ab	bb	ab	ab	bb	bb	ab	bb	--	ab
Marker882093	aaxbb	bb	bb	bb	ab	ab	ab	ab	bb	bb	ab	bb	bb	bb	bb	ab	bb	bb	ab	bb	bb	bb	ab	bb	bb	--	bb	--	--	bb	bb	bb	bb	ab	bb	bb	ab	bb	bb	ab	bb	ab	ab	bb	bb	ab	ab	bb	bb
Marker271090	aaxbb	--	bb	ab	bb	ab	--	ab	--	bb	--	bb	bb	bb	--	ab	bb	bb	ab	--	--	bb	ab	bb	bb	ab	--	--	ab	bb	--	bb	bb	--	bb	bb	ab	--	--	ab	bb	--	--	bb	bb	ab	bb	ab	--
Marker3003735	aaxbb	bb	bb	ab	ab	ab	ab	ab	bb	bb	ab	ab	bb	--	bb	--	ab	bb	ab	bb	bb	bb	bb	bb	bb	ab	bb	bb	ab	bb	bb	bb	bb	--	--	bb	ab	bb	bb	ab	--	--	ab	bb	bb	--	ab	ab	bb
Marker2967661	aaxbb	--	ab	bb	ab	ab	ab	ab	bb	bb	ab	--	bb	bb	bb	ab	ab	bb	ab	bb	bb	ab	ab	bb	bb	--	bb	bb	ab	bb	bb	bb	bb	ab	bb	bb	ab	bb	bb	ab	ab	ab	ab	bb	bb	ab	ab	ab	bb
Marker3607123	aaxbb	--	bb	--	ab	--	ab	ab	bb	bb	ab	ab	--	--	--	ab	ab	bb	ab	--	bb	bb	ab	bb	--	ab	--	--	ab	bb	bb	--	bb	ab	bb	--	--	--	bb	ab	--	ab	ab	bb	bb	ab	ab	ab	--
Marker3589784	aaxbb	bb	ab	--	ab	ab	ab	bb	bb	bb	ab	bb	bb	bb	bb	ab	ab	bb	ab	bb	bb	bb	ab	bb	bb	ab	bb	bb	bb	bb	bb	bb	bb	ab	--	bb	ab	bb	bb	ab	bb	ab	ab	bb	bb	ab	bb	ab	ab
Marker1205270	aaxbb	bb	ab	--	ab	ab	ab	ab	bb	bb	ab	ab	bb	bb	bb	ab	--	bb	ab	bb	bb	bb	bb	bb	ab	bb	ab	ab	ab	bb	bb	bb	bb	ab	bb	--	--	--	bb	ab	bb	ab	bb	bb	bb	ab	ab	ab	ab
Marker1842125	aaxbb	bb	bb	ab	--	--	--	bb	--	--	ab	bb	bb	bb	bb	ab	ab	bb	--	bb	bb	bb	bb	bb	bb	--	--	--	--	bb	bb	bb	--	--	bb	bb	ab	bb	bb	ab	bb	ab	ab	bb	bb	ab	ab	ab	bb
Marker2980506	aaxbb	bb	bb	--	ab	ab	--	ab	bb	bb	--	bb	bb	bb	bb	ab	bb	bb	bb	bb	bb	bb	ab	bb	bb	ab	bb	bb	--	bb	bb	--	bb	ab	bb	bb	ab	bb	bb	ab	bb	--	ab	bb	bb	ab	ab	bb	bb
Marker1396855	aaxbb	bb	bb	bb	ab	ab	ab	ab	bb	bb	ab	bb	bb	bb	bb	bb	ab	bb	ab	bb	bb	bb	ab	bb	bb	ab	bb	bb	ab	bb	bb	ab	bb	ab	bb	bb	bb	bb	bb	ab	bb	bb	ab	bb	bb	ab	bb	ab	bb
Marker2397763	aaxbb	bb	bb	--	bb	ab	ab	--	bb	bb	ab	bb	bb	bb	--	ab	ab	--	ab	bb	bb	bb	ab	bb	--	--	--	bb	--	bb	--	bb	bb	--	bb	bb	ab	bb	bb	ab	bb	--	ab	bb	--	ab	ab	ab	bb
Marker2121582	aaxbb	bb	bb	ab	ab	ab	ab	ab	bb	bb	ab	bb	bb	bb	bb	ab	ab	bb	ab	bb	bb	bb	ab	bb	bb	ab	bb	bb	ab	bb	bb	bb	bb	ab	bb	bb	ab	bb	bb	ab	bb	ab	ab	bb	bb	ab	ab	ab	bb
Marker335122	aaxbb	bb	bb	ab	ab	ab	ab	ab	bb	bb	ab	ab	bb	bb	bb	ab	ab	bb	ab	--	--	bb	bb	bb	bb	--	bb	bb	ab	bb	bb	bb	--	ab	bb	bb	ab	bb	bb	ab	bb	ab	ab	bb	bb	ab	bb	ab	bb
Marker3447086	aaxbb	bb	bb	ab	ab	ab	ab	bb	ab	bb	ab	--	--	bb	bb	bb	ab	ab	ab	bb	bb	bb	bb	bb	bb	ab	bb	bb	ab	bb	bb	bb	bb	bb	bb	bb	ab	bb	bb	ab	bb	ab	ab	bb	bb	ab	ab	--	bb
Marker3540547	aaxbb	bb	bb	bb	ab	ab	ab	ab	bb	bb	ab	bb	bb	bb	bb	ab	ab	bb	ab	bb	bb	bb	ab	bb	bb	ab	bb	bb	ab	bb	bb	bb	bb	ab	bb	bb	ab	bb	bb	ab	bb	ab	ab	bb	bb	ab	ab	ab	bb
Marker2269653	aaxbb	bb	bb	ab	ab	ab	ab	ab	bb	bb	ab	bb	bb	bb	bb	bb	bb	bb	ab	bb	bb	bb	ab	bb	bb	--	bb	bb	ab	bb	bb	bb	bb	ab	bb	bb	ab	bb	bb	ab	bb	ab	ab	bb	bb	ab	bb	ab	bb
Marker1018138	aaxbb	bb	bb	bb	ab	ab	ab	ab	bb	bb	ab	bb	bb	bb	bb	ab	bb	bb	ab	bb	--	bb	ab	bb	bb	ab	bb	bb	ab	bb	bb	bb	--	bb	bb	bb	ab	bb	bb	--	--	ab	ab	bb	bb	ab	ab	ab	bb
Marker312217	aaxbb	bb	bb	ab	ab	ab	ab	ab	bb	bb	bb	ab	bb	bb	bb	ab	ab	bb	ab	bb	bb	bb	bb	bb	bb	ab	bb	bb	ab	bb	bb	bb	bb	ab	bb	bb	ab	bb	bb	ab	bb	ab	ab	bb	bb	ab	ab	ab	bb
Marker3788268	aaxbb	--	bb	bb	ab	ab	--	--	bb	bb	bb	--	--	--	--	ab	ab	bb	ab	bb	bb	bb	ab	bb	bb	ab	bb	--	ab	bb	--	--	bb	--	--	bb	--	--	bb	ab	bb	ab	ab	bb	bb	ab	ab	ab	--
Marker2174983	aaxbb	bb	bb	ab	ab	ab	ab	ab	bb	--	ab	bb	--	bb	bb	bb	bb	bb	ab	bb	bb	--	bb	bb	bb	--	bb	bb	ab	bb	bb	bb	bb	ab	--	bb	ab	bb	bb	ab	bb	ab	ab	bb	bb	ab	ab	ab	bb
Marker645362	aaxbb	bb	bb	ab	ab	bb	ab	ab	ab	bb	ab	ab	bb	bb	bb	bb	ab	ab	ab	bb	bb	bb	bb	bb	bb	ab	bb	bb	ab	bb	bb	bb	bb	bb	bb	bb	ab	bb	bb	ab	bb	ab	ab	bb	bb	ab	ab	ab	bb
Marker1656048	aaxbb	bb	bb	bb	ab	ab	ab	ab	bb	bb	ab	--	bb	bb	bb	ab	ab	bb	ab	bb	bb	ab	ab	bb	bb	ab	bb	bb	ab	bb	bb	bb	bb	ab	bb	bb	--	bb	bb	ab	bb	ab	ab	bb	bb	ab	ab	ab	bb
Marker2553829	aaxbb	bb	bb	ab	ab	ab	ab	ab	bb	bb	ab	ab	bb	bb	bb	ab	ab	bb	ab	bb	bb	bb	bb	bb	bb	ab	bb	bb	ab	bb	bb	bb	bb	ab	bb	bb	ab	bb	bb	ab	bb	ab	ab	bb	bb	ab	ab	ab	bb
Marker1384777	aaxbb	--	bb	ab	ab	ab	ab	ab	ab	--	ab	ab	bb	--	--	bb	--	--	ab	bb	bb	bb	bb	bb	--	ab	bb	bb	ab	bb	bb	bb	bb	--	bb	bb	bb	bb	--	--	bb	bb	--	bb	bb	ab	ab	ab	bb
Marker3494589	aaxbb	bb	bb	bb	ab	ab	ab	--	bb	bb	ab	bb	bb	bb	bb	ab	ab	bb	ab	bb	bb	bb	bb	bb	bb	ab	bb	bb	ab	bb	bb	bb	bb	ab	bb	bb	ab	bb	bb	ab	bb	ab	ab	bb	bb	ab	ab	ab	bb
Marker306151	aaxbb	--	bb	bb	ab	ab	ab	bb	bb	bb	ab	bb	--	bb	bb	ab	ab	bb	ab	--	bb	bb	ab	bb	bb	ab	bb	bb	ab	bb	bb	bb	bb	ab	bb	bb	ab	bb	bb	ab	bb	ab	--	bb	bb	ab	ab	ab	bb
Marker2947134	aaxbb	bb	bb	ab	ab	ab	ab	ab	bb	bb	ab	ab	bb	bb	bb	--	ab	bb	ab	bb	bb	bb	ab	bb	bb	--	bb	--	bb	bb	bb	bb	bb	ab	bb	--	ab	bb	bb	--	bb	ab	ab	bb	bb	ab	bb	ab	bb
Marker2641034	aaxbb	bb	bb	bb	ab	bb	ab	ab	bb	bb	ab	bb	bb	bb	bb	ab	ab	bb	ab	bb	bb	--	ab	bb	bb	ab	bb	bb	bb	bb	bb	bb	bb	ab	bb	bb	ab	--	bb	ab	bb	bb	ab	bb	bb	ab	bb	ab	bb
Marker3367080	aaxbb	bb	bb	ab	ab	bb	ab	ab	--	bb	ab	ab	--	bb	bb	ab	ab	--	ab	bb	--	bb	bb	bb	bb	ab	bb	bb	ab	bb	bb	bb	ab	ab	bb	--	bb	bb	bb	ab	bb	ab	bb	bb	bb	ab	ab	ab	bb
Marker850582	aaxbb	bb	bb	bb	ab	ab	ab	ab	bb	bb	ab	bb	bb	bb	bb	ab	ab	bb	ab	bb	bb	bb	ab	bb	bb	ab	bb	bb	ab	bb	bb	bb	bb	ab	bb	bb	ab	bb	bb	ab	bb	ab	ab	bb	bb	ab	ab	ab	bb
Marker514819	aaxbb	bb	bb	ab	ab	ab	ab	bb	bb	bb	ab	ab	bb	bb	bb	ab	ab	bb	ab	bb	bb	bb	ab	bb	bb	ab	bb	bb	ab	bb	bb	bb	bb	ab	bb	bb	ab	bb	bb	ab	bb	ab	ab	bb	bb	ab	ab	ab	bb
Marker1459879	aaxbb	bb	bb	bb	ab	ab	ab	ab	bb	bb	ab	bb	bb	bb	bb	ab	ab	bb	ab	bb	bb	bb	ab	bb	bb	bb	bb	--	ab	bb	bb	bb	bb	bb	bb	--	bb	bb	bb	ab	bb	ab	ab	bb	bb	ab	--	ab	bb
Marker295400	aaxbb	bb	bb	bb	ab	ab	ab	ab	bb	bb	ab	bb	bb	bb	bb	ab	ab	bb	ab	bb	bb	bb	ab	bb	bb	ab	bb	bb	ab	bb	bb	ab	bb	ab	bb	bb	ab	bb	bb	ab	bb	bb	ab	bb	bb	ab	ab	ab	bb
Marker2090589	aaxbb	bb	bb	ab	ab	ab	ab	ab	bb	bb	ab	ab	bb	--	bb	bb	ab	bb	ab	bb	bb	bb	ab	bb	bb	ab	bb	bb	ab	bb	bb	bb	--	bb	bb	bb	ab	bb	bb	--	bb	ab	ab	bb	bb	ab	--	ab	bb
Marker2375798	aaxbb	bb	bb	bb	ab	ab	ab	ab	bb	bb	ab	bb	--	bb	bb	ab	ab	bb	ab	bb	bb	--	ab	bb	bb	ab	bb	bb	ab	bb	bb	bb	bb	--	--	--	ab	bb	--	ab	bb	ab	--	bb	bb	ab	ab	ab	bb
Marker2203372	aaxbb	bb	bb	bb	ab	ab	ab	bb	bb	--	ab	bb	bb	bb	bb	ab	ab	bb	ab	bb	bb	bb	ab	bb	bb	ab	--	bb	ab	bb	bb	--	bb	ab	bb	--	bb	bb	--	bb	bb	ab	ab	bb	--	ab	ab	ab	bb
Marker2454847	aaxbb	bb	--	ab	ab	bb	ab	--	bb	bb	ab	ab	--	--	bb	--	bb	--	ab	bb	bb	bb	bb	bb	bb	ab	bb	--	ab	bb	bb	bb	bb	--	bb	bb	ab	--	bb	ab	bb	ab	--	bb	bb	ab	ab	ab	bb
Marker2755787	aaxbb	bb	bb	ab	ab	ab	ab	ab	bb	bb	ab	ab	bb	bb	bb	ab	ab	bb	ab	bb	bb	bb	ab	bb	bb	ab	bb	bb	ab	bb	bb	bb	bb	ab	bb	bb	ab	bb	bb	ab	bb	ab	ab	bb	bb	ab	ab	ab	bb
Marker2053230	aaxbb	bb	bb	bb	ab	ab	ab	ab	bb	bb	ab	bb	bb	bb	bb	ab	ab	bb	ab	bb	bb	bb	ab	bb	bb	ab	bb	bb	ab	bb	bb	ab	bb	ab	bb	bb	bb	bb	bb	ab	bb	bb	ab	bb	bb	ab	ab	ab	bb
Marker3672717	aaxbb	bb	bb	bb	ab	ab	ab	ab	bb	bb	ab	bb	--	bb	bb	ab	ab	bb	ab	--	bb	bb	ab	bb	bb	ab	bb	bb	ab	bb	bb	--	bb	ab	bb	bb	ab	bb	ab	ab	bb	ab	ab	bb	bb	ab	ab	ab	bb
Marker1112042	aaxbb	bb	bb	bb	ab	ab	ab	ab	bb	bb	ab	bb	bb	bb	bb	ab	ab	bb	ab	bb	bb	bb	ab	bb	bb	ab	bb	bb	ab	bb	bb	bb	bb	ab	bb	bb	ab	bb	bb	ab	bb	ab	ab	bb	bb	ab	ab	ab	bb
Marker1596218	aaxbb	bb	bb	bb	ab	ab	bb	--	bb	bb	ab	bb	bb	bb	bb	ab	ab	bb	ab	bb	bb	bb	ab	bb	bb	--	bb	bb	--	--	bb	bb	bb	ab	bb	bb	ab	bb	bb	ab	bb	ab	--	bb	bb	bb	--	ab	bb
Marker3650782	aaxbb	bb	bb	ab	ab	ab	bb	ab	bb	bb	ab	ab	bb	bb	bb	bb	ab	--	ab	bb	--	--	bb	bb	bb	ab	bb	bb	ab	bb	bb	--	bb	bb	bb	bb	ab	bb	ab	ab	--	ab	--	bb	bb	ab	ab	ab	bb
Marker3673220	aaxbb	bb	bb	ab	ab	ab	ab	ab	bb	bb	ab	ab	bb	bb	bb	ab	ab	bb	ab	bb	bb	bb	bb	bb	bb	ab	bb	bb	ab	bb	bb	bb	bb	ab	bb	bb	ab	bb	bb	ab	bb	ab	ab	bb	bb	ab	ab	ab	bb
Marker1498413	aaxbb	bb	bb	ab	ab	ab	ab	ab	bb	bb	ab	bb	bb	bb	bb	ab	ab	bb	ab	bb	bb	bb	bb	bb	bb	ab	bb	bb	ab	bb	bb	bb	bb	ab	bb	bb	ab	bb	bb	ab	bb	ab	ab	bb	bb	ab	ab	ab	bb
Marker2791301	aaxbb	bb	bb	ab	--	ab	ab	ab	bb	bb	ab	bb	bb	bb	bb	ab	ab	bb	ab	bb	bb	bb	bb	bb	bb	ab	bb	bb	ab	bb	bb	bb	bb	ab	bb	bb	ab	bb	bb	ab	bb	ab	bb	bb	bb	ab	ab	ab	bb
Marker3323783	aaxbb	bb	bb	--	ab	ab	ab	ab	bb	bb	ab	bb	bb	bb	bb	ab	ab	bb	--	bb	bb	bb	ab	bb	bb	ab	bb	bb	ab	bb	bb	bb	bb	ab	bb	bb	ab	bb	bb	ab	bb	bb	ab	bb	bb	ab	ab	ab	bb
Marker2626989	aaxbb	--	bb	ab	bb	--	ab	ab	bb	bb	ab	ab	bb	bb	--	--	ab	--	ab	bb	bb	--	--	bb	--	ab	--	ab	--	bb	bb	--	--	--	bb	bb	bb	bb	--	bb	bb	ab	--	bb	--	--	ab	ab	bb
Marker1227649	aaxbb	bb	bb	bb	ab	ab	ab	ab	bb	bb	ab	--	--	bb	bb	--	--	bb	ab	bb	bb	--	ab	bb	bb	--	bb	bb	--	bb	--	ab	bb	ab	bb	--	ab	bb	bb	bb	--	ab	ab	bb	bb	ab	ab	ab	bb
Marker842563	aaxbb	bb	bb	bb	ab	ab	ab	ab	bb	bb	ab	bb	bb	bb	bb	--	ab	bb	ab	bb	bb	bb	ab	bb	bb	ab	bb	bb	ab	bb	bb	bb	bb	--	bb	bb	ab	bb	bb	ab	bb	bb	ab	bb	bb	ab	ab	ab	bb
Marker3050517	aaxbb	bb	bb	bb	ab	ab	ab	bb	bb	bb	ab	bb	bb	bb	bb	ab	ab	bb	ab	bb	bb	bb	ab	bb	bb	ab	bb	bb	bb	bb	bb	bb	bb	ab	bb	bb	ab	bb	bb	ab	bb	ab	ab	bb	bb	ab	ab	ab	bb
Marker2503935	aaxbb	ab	bb	ab	ab	ab	ab	ab	bb	bb	ab	bb	bb	bb	bb	ab	bb	bb	ab	bb	bb	bb	ab	bb	bb	bb	bb	bb	ab	bb	bb	bb	bb	ab	bb	bb	ab	bb	bb	ab	bb	ab	ab	bb	bb	ab	ab	ab	--
Marker2697710	aaxbb	bb	bb	ab	ab	ab	bb	ab	bb	bb	ab	ab	--	bb	bb	ab	ab	bb	ab	bb	bb	bb	bb	--	bb	ab	--	bb	bb	bb	bb	bb	--	ab	bb	--	ab	--	bb	--	bb	--	--	bb	bb	ab	ab	ab	bb
Marker3247062	aaxbb	bb	bb	ab	ab	ab	--	ab	bb	bb	ab	ab	bb	bb	bb	ab	ab	bb	ab	bb	bb	bb	ab	bb	bb	ab	bb	bb	ab	bb	bb	--	bb	bb	bb	bb	ab	bb	ab	ab	bb	ab	ab	bb	bb	ab	--	ab	bb
Marker1393883	aaxbb	bb	bb	bb	bb	ab	ab	ab	bb	bb	ab	bb	bb	bb	--	ab	ab	bb	ab	bb	bb	bb	bb	bb	bb	ab	bb	bb	ab	bb	bb	bb	bb	ab	--	bb	ab	bb	--	ab	bb	ab	ab	--	bb	ab	ab	--	bb
Marker3645835	aaxbb	bb	bb	bb	ab	bb	ab	--	--	bb	ab	bb	--	bb	bb	--	bb	bb	ab	bb	--	bb	ab	bb	bb	ab	bb	bb	ab	bb	bb	bb	bb	ab	bb	bb	ab	bb	bb	ab	bb	ab	ab	bb	bb	ab	ab	ab	bb
Marker365729	aaxbb	bb	bb	ab	bb	ab	ab	ab	bb	bb	ab	bb	bb	bb	bb	ab	ab	bb	ab	bb	bb	bb	ab	bb	bb	ab	bb	bb	ab	bb	bb	bb	bb	ab	bb	bb	ab	bb	--	ab	bb	ab	ab	bb	bb	ab	ab	ab	bb
Marker1930772	aaxbb	bb	--	bb	ab	ab	ab	ab	bb	bb	ab	bb	--	bb	bb	ab	--	bb	ab	bb	bb	--	ab	ab	bb	ab	bb	bb	--	bb	bb	bb	bb	--	bb	bb	--	bb	bb	ab	bb	ab	ab	bb	bb	ab	ab	ab	bb
Marker3547780	aaxbb	bb	bb	bb	ab	bb	ab	ab	bb	bb	ab	bb	bb	bb	bb	ab	ab	bb	ab	bb	bb	bb	bb	bb	bb	ab	bb	bb	ab	bb	bb	ab	bb	ab	bb	bb	ab	bb	bb	ab	bb	bb	ab	bb	bb	ab	bb	ab	bb
Marker3071069	aaxbb	bb	bb	bb	ab	ab	ab	ab	bb	bb	ab	bb	bb	bb	bb	ab	ab	bb	ab	bb	bb	bb	ab	bb	bb	ab	bb	bb	ab	bb	bb	ab	bb	ab	bb	bb	ab	bb	bb	ab	bb	ab	ab	bb	bb	ab	ab	ab	bb
Marker2652011	aaxbb	bb	bb	ab	ab	ab	ab	ab	ab	bb	bb	ab	bb	bb	bb	bb	--	ab	ab	bb	bb	bb	bb	bb	bb	ab	bb	bb	ab	bb	bb	bb	bb	bb	bb	bb	ab	bb	ab	ab	bb	ab	ab	bb	bb	ab	bb	ab	bb
Marker1659269	aaxbb	bb	bb	ab	ab	ab	ab	ab	bb	bb	ab	--	bb	bb	bb	ab	ab	bb	ab	bb	bb	bb	ab	bb	bb	ab	bb	bb	ab	bb	bb	bb	bb	ab	bb	bb	ab	bb	ab	ab	bb	ab	ab	bb	bb	ab	ab	ab	bb
Marker3134960	aaxbb	bb	bb	bb	bb	ab	bb	bb	bb	--	ab	bb	bb	bb	--	ab	ab	bb	ab	--	bb	bb	ab	bb	bb	ab	bb	bb	bb	bb	bb	bb	bb	ab	bb	bb	--	bb	bb	ab	bb	bb	bb	bb	bb	ab	ab	ab	bb
Marker521301	aaxbb	bb	bb	ab	ab	ab	ab	ab	bb	bb	ab	ab	bb	bb	bb	ab	ab	bb	ab	bb	bb	--	ab	bb	bb	ab	bb	ab	ab	bb	bb	bb	bb	ab	bb	bb	ab	bb	--	ab	bb	ab	ab	bb	bb	ab	ab	ab	ab
Marker2476370	aaxbb	bb	bb	bb	ab	ab	ab	ab	bb	bb	ab	bb	bb	bb	bb	ab	ab	bb	ab	bb	bb	bb	ab	bb	bb	--	bb	bb	ab	bb	bb	ab	bb	ab	bb	bb	ab	bb	bb	ab	bb	bb	ab	bb	bb	--	bb	ab	bb
Marker337998	aaxbb	bb	bb	ab	ab	ab	ab	ab	ab	bb	ab	bb	bb	bb	bb	bb	ab	ab	ab	bb	--	bb	bb	bb	bb	ab	bb	bb	ab	bb	bb	bb	bb	bb	bb	bb	ab	bb	bb	ab	bb	ab	ab	bb	bb	ab	--	ab	bb
Marker3633792	aaxbb	bb	bb	--	ab	ab	--	ab	bb	--	ab	bb	--	--	bb	--	ab	bb	ab	--	--	--	ab	--	bb	ab	--	--	--	bb	bb	bb	bb	bb	bb	bb	ab	bb	--	--	bb	--	ab	bb	bb	ab	ab	ab	--
Marker716463	aaxbb	bb	bb	ab	ab	--	ab	--	ab	bb	ab	bb	bb	bb	--	bb	ab	ab	ab	bb	bb	bb	bb	bb	bb	--	--	bb	ab	bb	bb	bb	bb	--	bb	bb	ab	bb	--	ab	bb	ab	ab	bb	bb	ab	ab	ab	--
Marker477859	aaxbb	bb	bb	ab	ab	ab	bb	--	bb	--	ab	ab	--	bb	bb	ab	ab	bb	ab	bb	bb	bb	bb	bb	--	--	bb	--	ab	bb	bb	--	bb	ab	bb	bb	--	bb	bb	ab	bb	--	ab	--	bb	bb	--	ab	bb
Marker172743	aaxbb	bb	bb	bb	ab	ab	ab	ab	bb	bb	--	ab	bb	bb	--	--	--	--	--	bb	bb	--	ab	bb	bb	--	bb	bb	ab	bb	bb	bb	--	ab	bb	--	--	--	--	ab	bb	--	--	--	bb	bb	ab	ab	bb
Marker2087110	aaxbb	bb	bb	ab	bb	ab	bb	ab	bb	bb	--	--	bb	bb	bb	--	ab	bb	ab	--	bb	bb	bb	bb	bb	ab	bb	bb	ab	bb	bb	bb	bb	ab	bb	bb	ab	bb	bb	ab	bb	ab	ab	bb	bb	bb	ab	ab	bb
Marker2206096	aaxbb	bb	bb	ab	ab	ab	ab	ab	bb	bb	ab	ab	bb	bb	bb	ab	ab	bb	ab	bb	bb	bb	bb	bb	bb	ab	bb	bb	ab	bb	bb	bb	bb	ab	bb	bb	ab	bb	bb	ab	bb	ab	ab	bb	bb	ab	ab	ab	bb
Marker2880149	aaxbb	bb	bb	bb	ab	ab	ab	ab	bb	bb	ab	bb	bb	bb	bb	ab	ab	bb	ab	bb	bb	bb	ab	bb	bb	ab	ab	bb	ab	bb	bb	bb	bb	ab	bb	bb	ab	bb	bb	ab	bb	bb	ab	bb	bb	ab	ab	ab	bb
Marker3620384	aaxbb	bb	bb	ab	ab	ab	ab	ab	bb	bb	ab	bb	bb	bb	bb	ab	ab	bb	ab	bb	bb	bb	ab	bb	bb	ab	bb	bb	ab	bb	bb	bb	bb	ab	bb	bb	ab	bb	bb	ab	bb	ab	ab	bb	bb	ab	ab	ab	bb
Marker2119881	aaxbb	--	bb	ab	ab	bb	ab	ab	bb	--	ab	bb	bb	bb	--	ab	ab	bb	ab	bb	bb	bb	ab	bb	bb	bb	bb	--	ab	bb	bb	bb	bb	ab	--	bb	ab	bb	bb	ab	bb	ab	ab	bb	bb	ab	--	--	bb
Marker1578724	aaxbb	bb	bb	ab	ab	ab	ab	ab	bb	bb	ab	ab	bb	bb	bb	ab	ab	bb	ab	bb	bb	bb	bb	bb	bb	ab	bb	bb	ab	bb	ab	bb	bb	ab	bb	--	ab	bb	--	ab	bb	bb	ab	bb	bb	ab	ab	ab	bb
Marker3453435	aaxbb	bb	bb	bb	ab	ab	ab	ab	bb	bb	ab	bb	bb	bb	bb	ab	ab	bb	ab	bb	bb	bb	ab	bb	bb	ab	bb	bb	ab	bb	bb	ab	bb	ab	bb	bb	ab	bb	bb	ab	bb	ab	ab	bb	bb	ab	ab	ab	bb
Marker2011422	aaxbb	bb	bb	--	ab	ab	ab	ab	bb	bb	ab	bb	ab	bb	ab	bb	ab	ab	bb	bb	bb	bb	bb	bb	bb	--	bb	ab	ab	bb	--	bb	bb	ab	bb	bb	--	bb	ab	ab	bb	ab	--	bb	ab	--	bb	ab	bb
Marker2547905	aaxbb	bb	bb	bb	--	ab	ab	ab	bb	bb	ab	bb	bb	bb	bb	ab	bb	--	ab	bb	bb	bb	ab	bb	bb	ab	bb	bb	--	bb	bb	ab	bb	ab	bb	--	ab	bb	bb	ab	bb	ab	ab	bb	bb	ab	ab	ab	--
Marker3487557	aaxbb	bb	bb	ab	ab	ab	--	ab	bb	--	ab	--	--	bb	bb	bb	ab	bb	ab	bb	bb	bb	ab	--	--	ab	--	bb	ab	--	--	bb	bb	bb	--	--	ab	bb	bb	ab	bb	--	--	bb	bb	ab	--	ab	bb
Marker2311567	aaxbb	bb	bb	ab	bb	ab	ab	ab	bb	bb	ab	ab	bb	bb	bb	ab	ab	bb	ab	bb	bb	bb	bb	bb	bb	ab	bb	ab	ab	bb	bb	bb	bb	ab	bb	bb	ab	bb	bb	ab	bb	ab	ab	bb	bb	ab	--	ab	bb
Marker781805	aaxbb	bb	bb	bb	bb	ab	ab	ab	bb	bb	ab	bb	bb	bb	bb	ab	ab	bb	ab	bb	bb	bb	ab	bb	bb	ab	bb	bb	ab	bb	bb	bb	bb	ab	bb	bb	ab	bb	bb	ab	bb	ab	ab	bb	bb	ab	ab	ab	bb
Marker802777	aaxbb	bb	bb	ab	ab	ab	ab	ab	bb	bb	ab	ab	bb	bb	bb	bb	ab	bb	ab	bb	bb	bb	ab	--	bb	ab	bb	bb	ab	bb	--	--	bb	ab	--	bb	ab	bb	bb	ab	bb	ab	ab	bb	bb	ab	ab	ab	bb
Marker710353	aaxbb	bb	bb	--	--	ab	bb	ab	bb	bb	ab	bb	--	--	bb	--	ab	bb	ab	bb	bb	bb	--	bb	bb	--	--	bb	ab	bb	bb	--	bb	ab	bb	bb	bb	bb	--	ab	bb	ab	ab	bb	bb	ab	ab	ab	bb
Marker2106912	aaxbb	--	--	ab	ab	ab	bb	ab	bb	bb	ab	bb	bb	bb	bb	ab	ab	--	ab	--	bb	bb	ab	--	bb	ab	bb	--	ab	bb	bb	bb	bb	--	bb	bb	--	bb	bb	ab	bb	--	ab	bb	--	--	--	ab	--
Marker96258	aaxbb	bb	bb	ab	ab	bb	ab	ab	bb	bb	ab	ab	bb	bb	bb	ab	ab	bb	ab	bb	bb	bb	bb	bb	bb	ab	bb	bb	ab	bb	bb	bb	bb	ab	bb	bb	ab	bb	bb	ab	bb	ab	ab	bb	bb	ab	ab	ab	bb
Marker2555823	aaxbb	bb	ab	bb	ab	ab	ab	ab	bb	bb	ab	bb	bb	bb	bb	ab	ab	bb	ab	bb	bb	bb	ab	bb	bb	ab	bb	bb	ab	bb	bb	bb	bb	ab	--	bb	ab	bb	bb	ab	bb	ab	ab	bb	bb	ab	bb	bb	bb
Marker1048264	aaxbb	bb	bb	ab	ab	ab	bb	ab	bb	bb	ab	bb	bb	bb	bb	ab	ab	bb	ab	bb	bb	bb	ab	bb	bb	ab	--	bb	ab	bb	bb	bb	bb	ab	bb	bb	ab	bb	bb	ab	bb	ab	ab	bb	bb	ab	ab	ab	bb
Marker2731679	aaxbb	bb	bb	ab	ab	ab	ab	ab	ab	ab	ab	bb	--	bb	bb	bb	bb	ab	ab	bb	bb	bb	bb	bb	bb	ab	bb	bb	bb	bb	bb	bb	--	bb	bb	bb	ab	bb	bb	ab	bb	ab	ab	bb	bb	ab	bb	ab	bb
Marker3618800	aaxbb	bb	bb	bb	ab	ab	--	--	bb	bb	ab	--	bb	bb	bb	--	ab	--	ab	bb	bb	--	bb	bb	bb	ab	bb	bb	ab	bb	bb	bb	bb	ab	--	bb	bb	bb	bb	ab	bb	ab	ab	bb	bb	--	ab	ab	bb
Marker1881894	aaxbb	bb	bb	--	ab	bb	bb	ab	bb	bb	ab	ab	bb	bb	bb	ab	bb	bb	ab	bb	bb	bb	bb	bb	bb	--	--	bb	ab	bb	bb	bb	bb	ab	--	bb	ab	bb	bb	ab	bb	ab	--	--	bb	ab	bb	ab	bb
Marker1839714	aaxbb	--	bb	ab	--	ab	ab	--	bb	bb	ab	bb	bb	--	--	--	ab	bb	--	--	bb	bb	ab	bb	bb	ab	bb	bb	bb	bb	bb	bb	bb	ab	bb	bb	--	--	--	bb	bb	ab	ab	--	--	ab	ab	bb	bb
Marker911871	aaxbb	--	bb	ab	ab	ab	ab	ab	bb	bb	ab	ab	bb	bb	bb	ab	ab	bb	ab	bb	bb	bb	bb	bb	bb	ab	bb	bb	ab	bb	bb	bb	bb	ab	bb	bb	ab	--	ab	ab	bb	ab	ab	bb	bb	ab	ab	ab	bb
Marker2601511	aaxbb	bb	bb	ab	ab	ab	ab	ab	bb	bb	ab	ab	--	bb	bb	ab	ab	bb	ab	bb	bb	bb	bb	bb	bb	ab	bb	bb	ab	bb	bb	bb	bb	ab	bb	bb	ab	bb	--	ab	bb	ab	ab	bb	bb	bb	bb	ab	ab
Marker758185	aaxbb	bb	bb	bb	ab	ab	ab	ab	bb	bb	ab	bb	bb	bb	bb	ab	ab	bb	ab	bb	bb	bb	ab	bb	bb	ab	bb	bb	ab	bb	bb	bb	bb	ab	bb	bb	ab	bb	bb	ab	bb	ab	ab	bb	bb	ab	ab	ab	bb
Marker1943170	aaxbb	bb	bb	bb	ab	ab	ab	ab	bb	bb	ab	bb	bb	bb	bb	ab	ab	bb	ab	bb	bb	bb	ab	bb	bb	ab	bb	bb	ab	bb	bb	bb	bb	ab	bb	bb	ab	bb	bb	ab	bb	ab	ab	bb	bb	ab	ab	ab	bb
Marker3200211	aaxbb	bb	bb	ab	ab	ab	ab	ab	bb	bb	ab	bb	bb	bb	bb	ab	ab	bb	ab	bb	bb	bb	ab	bb	bb	ab	ab	bb	ab	bb	bb	bb	bb	ab	bb	bb	ab	bb	bb	ab	bb	ab	ab	bb	bb	ab	ab	ab	bb
Marker377044	aaxbb	bb	bb	ab	ab	ab	ab	ab	bb	bb	ab	ab	bb	bb	bb	ab	ab	bb	ab	bb	bb	bb	bb	bb	bb	ab	bb	bb	ab	bb	bb	bb	bb	ab	bb	bb	ab	bb	bb	ab	bb	ab	ab	ab	bb	ab	ab	ab	bb
Marker2787289	aaxbb	bb	bb	ab	ab	ab	ab	bb	ab	bb	ab	ab	bb	bb	bb	bb	ab	ab	ab	bb	bb	bb	bb	bb	bb	ab	bb	bb	ab	bb	bb	bb	bb	bb	bb	bb	ab	bb	bb	ab	bb	ab	bb	bb	bb	ab	ab	ab	bb
Marker945856	aaxbb	bb	bb	ab	ab	ab	ab	ab	bb	bb	ab	bb	bb	bb	bb	ab	ab	bb	ab	bb	bb	ab	ab	bb	bb	ab	bb	bb	ab	bb	bb	bb	bb	ab	bb	bb	ab	bb	ab	ab	bb	ab	ab	bb	bb	ab	ab	ab	bb
Marker1234575	aaxbb	--	bb	ab	ab	ab	ab	--	bb	bb	ab	ab	bb	bb	bb	ab	ab	bb	ab	bb	bb	bb	ab	bb	--	ab	bb	bb	--	bb	bb	bb	bb	ab	--	bb	ab	bb	bb	--	bb	ab	ab	bb	bb	ab	ab	ab	--
Marker2714922	aaxbb	bb	bb	ab	ab	ab	ab	ab	bb	bb	ab	--	--	bb	bb	ab	ab	bb	ab	bb	bb	bb	--	bb	bb	bb	bb	bb	bb	bb	bb	bb	bb	ab	bb	bb	bb	bb	bb	ab	bb	ab	ab	--	bb	ab	ab	ab	bb
Marker3274265	aaxbb	bb	bb	ab	ab	ab	ab	bb	bb	bb	ab	ab	bb	bb	bb	ab	ab	bb	ab	bb	bb	bb	bb	bb	bb	ab	bb	bb	ab	bb	bb	bb	bb	ab	bb	bb	ab	bb	bb	ab	bb	ab	ab	bb	bb	ab	ab	ab	bb
Marker45618	aaxbb	bb	bb	ab	ab	ab	ab	ab	bb	bb	ab	ab	bb	bb	bb	ab	ab	bb	ab	bb	bb	bb	ab	bb	bb	ab	bb	bb	ab	bb	bb	bb	bb	ab	bb	bb	ab	bb	bb	bb	bb	ab	ab	bb	bb	ab	ab	ab	bb
Marker859788	aaxbb	bb	bb	ab	ab	ab	ab	--	--	bb	ab	bb	bb	bb	bb	ab	--	bb	ab	--	--	bb	ab	--	bb	bb	--	bb	ab	bb	bb	--	bb	bb	bb	--	bb	bb	--	bb	--	bb	--	bb	bb	ab	ab	ab	bb
Marker3532594	aaxbb	bb	bb	--	ab	ab	ab	ab	--	--	bb	--	--	bb	bb	bb	--	bb	ab	--	bb	bb	ab	bb	bb	--	bb	--	ab	bb	bb	--	bb	ab	bb	bb	ab	--	bb	ab	bb	bb	ab	bb	bb	--	--	ab	bb
Marker3360021	aaxbb	bb	bb	bb	--	--	ab	ab	--	--	ab	--	bb	--	bb	bb	ab	bb	ab	bb	bb	bb	ab	bb	bb	ab	--	bb	ab	bb	--	bb	bb	ab	bb	bb	ab	bb	bb	ab	bb	ab	--	bb	bb	ab	ab	ab	--
Marker658307	aaxbb	bb	--	--	ab	--	ab	ab	bb	bb	ab	bb	bb	bb	bb	bb	--	--	--	--	--	--	ab	bb	bb	--	ab	bb	ab	bb	bb	--	--	--	bb	--	bb	bb	bb	--	bb	ab	ab	bb	bb	ab	ab	--	bb
Marker146197	aaxbb	bb	bb	ab	ab	ab	ab	ab	bb	bb	ab	bb	bb	bb	bb	ab	ab	bb	--	bb	bb	bb	ab	bb	bb	ab	--	bb	ab	bb	bb	bb	bb	bb	bb	bb	ab	bb	bb	ab	bb	ab	ab	--	bb	bb	ab	ab	bb
Marker3710876	aaxbb	bb	--	bb	ab	--	ab	ab	--	--	bb	ab	bb	bb	--	ab	ab	bb	ab	bb	bb	bb	bb	--	bb	--	bb	bb	ab	bb	bb	bb	bb	bb	bb	bb	ab	--	bb	ab	bb	ab	bb	--	bb	ab	ab	ab	bb
Marker1533826	aaxbb	bb	bb	--	--	--	ab	ab	--	--	ab	ab	bb	--	bb	--	bb	bb	ab	bb	bb	bb	bb	--	bb	ab	bb	bb	bb	bb	bb	--	bb	bb	--	bb	ab	bb	bb	ab	--	ab	ab	bb	--	ab	--	ab	bb
Marker1470130	aaxbb	bb	bb	ab	ab	ab	ab	ab	bb	bb	ab	ab	bb	bb	bb	ab	ab	bb	ab	bb	bb	bb	bb	bb	bb	bb	bb	bb	bb	bb	bb	bb	bb	ab	bb	--	ab	--	bb	ab	bb	ab	ab	bb	bb	ab	ab	ab	bb
Marker1646903	aaxbb	bb	bb	bb	ab	ab	--	ab	bb	bb	ab	bb	--	bb	--	ab	--	--	ab	bb	--	--	ab	bb	bb	--	--	bb	ab	bb	bb	bb	bb	ab	--	bb	ab	--	bb	ab	bb	ab	ab	bb	bb	ab	ab	ab	bb
Marker2741470	aaxbb	bb	bb	ab	--	ab	ab	ab	bb	bb	ab	ab	bb	bb	bb	ab	ab	bb	ab	bb	bb	bb	bb	bb	bb	ab	bb	ab	ab	bb	bb	bb	bb	ab	bb	bb	ab	--	bb	ab	bb	ab	ab	bb	bb	ab	ab	ab	bb
Marker845322	aaxbb	bb	bb	ab	ab	ab	ab	ab	ab	bb	ab	ab	bb	bb	bb	bb	ab	ab	ab	bb	bb	bb	bb	bb	bb	ab	bb	bb	ab	bb	bb	bb	bb	bb	bb	bb	ab	bb	bb	ab	bb	ab	ab	bb	bb	ab	ab	ab	bb
Marker1463845	aaxbb	bb	bb	bb	ab	ab	ab	ab	bb	bb	ab	bb	bb	bb	bb	ab	ab	bb	ab	bb	bb	bb	ab	bb	bb	ab	bb	bb	ab	bb	bb	bb	bb	ab	--	bb	ab	bb	bb	ab	bb	ab	ab	bb	bb	ab	ab	ab	bb
Marker1827355	aaxbb	bb	bb	ab	ab	ab	ab	ab	bb	bb	ab	bb	bb	bb	bb	ab	ab	bb	ab	bb	bb	bb	ab	bb	bb	ab	bb	bb	ab	bb	bb	bb	bb	ab	bb	bb	ab	bb	bb	ab	bb	ab	ab	bb	bb	ab	ab	ab	bb
Marker721084	aaxbb	bb	bb	bb	ab	ab	ab	--	--	bb	--	bb	bb	bb	bb	bb	ab	bb	--	bb	--	--	ab	bb	bb	ab	--	--	--	--	bb	bb	bb	ab	bb	--	ab	--	bb	ab	bb	--	--	bb	bb	--	--	bb	--
Marker2207509	aaxbb	bb	bb	bb	ab	bb	ab	--	bb	bb	ab	bb	bb	--	bb	ab	ab	bb	ab	bb	bb	--	--	bb	bb	ab	bb	ab	--	bb	bb	bb	bb	ab	bb	bb	ab	bb	bb	ab	bb	ab	ab	bb	bb	ab	ab	ab	bb
Marker1510012	aaxbb	bb	--	bb	ab	ab	--	bb	--	bb	bb	--	--	bb	--	ab	ab	bb	ab	bb	bb	bb	--	--	bb	--	bb	--	--	bb	--	bb	bb	--	--	bb	--	bb	bb	--	bb	bb	--	--	bb	ab	ab	--	bb
Marker2504605	aaxbb	--	--	bb	ab	--	ab	--	bb	--	ab	ab	bb	bb	bb	bb	ab	bb	bb	--	--	--	ab	--	bb	ab	--	--	ab	bb	--	--	bb	ab	bb	bb	bb	bb	--	ab	--	ab	ab	bb	bb	ab	--	ab	bb
Marker59377	aaxbb	bb	bb	ab	ab	ab	ab	ab	ab	bb	ab	ab	bb	bb	bb	bb	ab	ab	bb	bb	bb	bb	bb	bb	bb	ab	bb	bb	ab	bb	ab	bb	bb	bb	bb	bb	ab	bb	bb	bb	bb	ab	ab	bb	bb	ab	ab	ab	bb
Marker3249874	aaxbb	bb	bb	bb	ab	bb	ab	ab	--	bb	ab	bb	bb	--	--	ab	ab	bb	ab	bb	bb	bb	ab	--	bb	ab	bb	bb	ab	bb	--	bb	bb	ab	bb	bb	bb	--	--	ab	bb	--	ab	bb	--	ab	ab	ab	bb
Marker799618	aaxbb	bb	bb	ab	ab	ab	ab	ab	bb	bb	ab	bb	bb	bb	bb	ab	ab	bb	ab	bb	bb	bb	ab	bb	bb	ab	bb	bb	ab	bb	bb	bb	bb	ab	bb	bb	ab	bb	ab	ab	bb	ab	ab	bb	bb	ab	ab	ab	bb
Marker1390293	aaxbb	bb	bb	bb	ab	ab	ab	ab	bb	bb	ab	bb	--	bb	bb	ab	ab	--	ab	bb	bb	--	ab	bb	--	ab	bb	bb	ab	bb	bb	bb	bb	bb	--	bb	ab	bb	bb	ab	bb	ab	ab	bb	bb	ab	ab	--	bb
Marker2503842	aaxbb	bb	bb	--	--	bb	ab	ab	--	--	--	bb	--	bb	bb	--	ab	--	--	--	bb	--	ab	bb	bb	--	--	--	--	bb	--	--	--	--	--	bb	ab	--	bb	ab	bb	ab	bb	bb	bb	ab	ab	ab	bb
Marker2097355	aaxbb	bb	bb	ab	ab	ab	ab	bb	ab	bb	ab	ab	--	bb	bb	bb	ab	ab	ab	--	bb	bb	bb	bb	--	ab	bb	bb	ab	bb	bb	bb	bb	bb	--	bb	ab	bb	bb	ab	bb	ab	ab	bb	bb	bb	ab	ab	bb
Marker1841091	aaxbb	bb	bb	ab	ab	ab	ab	bb	bb	bb	ab	ab	ab	bb	bb	bb	ab	bb	ab	bb	bb	bb	bb	bb	bb	ab	bb	bb	ab	bb	bb	bb	bb	ab	bb	bb	ab	bb	bb	ab	bb	ab	ab	--	bb	ab	ab	ab	--
Marker2670322	aaxbb	bb	bb	ab	ab	ab	ab	ab	bb	bb	ab	bb	bb	bb	bb	ab	ab	bb	ab	bb	bb	bb	ab	bb	bb	ab	bb	bb	ab	bb	bb	bb	bb	ab	bb	bb	ab	bb	bb	ab	bb	ab	ab	bb	bb	--	ab	ab	bb
Marker1300716	aaxbb	bb	bb	--	ab	ab	ab	ab	ab	bb	ab	ab	bb	bb	--	bb	ab	ab	bb	bb	bb	bb	bb	bb	bb	ab	bb	bb	bb	bb	ab	bb	bb	bb	bb	bb	ab	bb	bb	bb	bb	ab	ab	bb	bb	ab	ab	ab	bb
Marker3334285	aaxbb	--	bb	--	ab	ab	ab	--	bb	bb	ab	bb	bb	bb	bb	ab	ab	bb	bb	bb	bb	--	ab	bb	bb	ab	bb	bb	ab	bb	bb	bb	bb	ab	bb	bb	bb	bb	--	ab	bb	ab	ab	bb	bb	--	ab	ab	bb
Marker1365681	aaxbb	bb	bb	ab	ab	bb	ab	ab	ab	bb	ab	ab	bb	bb	bb	bb	ab	ab	ab	bb	bb	bb	bb	bb	bb	ab	bb	bb	ab	bb	bb	bb	bb	bb	bb	bb	ab	bb	bb	ab	bb	ab	ab	bb	bb	ab	ab	ab	bb
Marker645391	aaxbb	bb	bb	ab	ab	ab	ab	ab	ab	bb	ab	ab	bb	bb	--	bb	ab	ab	ab	bb	bb	--	bb	bb	bb	ab	bb	--	ab	bb	bb	--	bb	ab	bb	bb	ab	bb	bb	ab	bb	ab	--	bb	bb	ab	ab	bb	bb
Marker3352850	aaxbb	bb	bb	ab	ab	bb	ab	ab	bb	bb	ab	ab	bb	bb	bb	ab	ab	bb	ab	bb	bb	bb	ab	bb	bb	ab	bb	bb	ab	bb	bb	bb	bb	ab	--	bb	ab	bb	ab	ab	bb	ab	--	bb	bb	ab	ab	ab	bb
Marker1284276	aaxbb	bb	--	bb	ab	ab	ab	ab	--	bb	ab	bb	--	--	bb	ab	ab	bb	ab	bb	bb	bb	ab	bb	--	ab	bb	bb	ab	bb	bb	--	bb	--	--	bb	ab	bb	bb	ab	bb	ab	--	bb	bb	bb	ab	ab	bb
Marker2186730	aaxbb	bb	bb	bb	ab	ab	ab	ab	bb	bb	ab	bb	bb	bb	bb	ab	ab	bb	ab	--	bb	bb	ab	bb	bb	ab	bb	bb	ab	bb	bb	bb	bb	ab	bb	bb	ab	--	bb	ab	bb	bb	--	bb	bb	ab	ab	ab	bb
Marker1396411	aaxbb	bb	bb	bb	ab	ab	ab	ab	bb	bb	ab	bb	bb	bb	bb	ab	ab	bb	ab	bb	bb	bb	ab	bb	bb	ab	bb	bb	ab	bb	bb	bb	bb	ab	bb	bb	ab	bb	bb	ab	bb	ab	ab	bb	bb	ab	ab	ab	bb
Marker3615767	aaxbb	bb	bb	ab	ab	ab	ab	ab	ab	bb	bb	ab	bb	bb	bb	bb	ab	ab	ab	bb	bb	bb	bb	bb	bb	ab	bb	bb	ab	bb	bb	bb	bb	bb	bb	bb	ab	bb	bb	ab	bb	ab	ab	bb	bb	ab	ab	ab	bb
Marker2845673	aaxbb	bb	bb	ab	ab	ab	ab	ab	bb	bb	ab	bb	bb	bb	bb	ab	ab	bb	ab	bb	bb	--	ab	bb	bb	ab	bb	bb	ab	bb	bb	bb	bb	ab	bb	bb	ab	bb	bb	bb	bb	ab	ab	bb	--	ab	ab	ab	bb
Marker3756027	aaxbb	--	bb	--	bb	--	ab	ab	--	--	--	--	bb	--	--	--	ab	--	--	--	--	bb	ab	bb	--	ab	bb	bb	ab	bb	--	bb	--	--	bb	--	--	--	bb	--	bb	ab	ab	bb	--	ab	--	ab	bb
Marker1283620	aaxbb	bb	bb	bb	ab	ab	ab	ab	bb	bb	ab	bb	bb	bb	bb	ab	ab	bb	ab	bb	bb	bb	ab	bb	bb	ab	bb	ab	ab	bb	bb	bb	bb	ab	bb	bb	ab	bb	bb	ab	bb	ab	ab	bb	bb	ab	ab	ab	bb
Marker2092067	aaxbb	bb	bb	ab	ab	ab	ab	ab	bb	--	ab	--	bb	bb	bb	ab	ab	bb	ab	bb	bb	bb	ab	bb	bb	ab	bb	bb	ab	bb	bb	bb	bb	bb	bb	bb	ab	bb	bb	ab	bb	ab	ab	bb	bb	ab	--	--	bb
Marker1191126	aaxbb	bb	bb	bb	ab	ab	ab	ab	bb	bb	ab	bb	bb	bb	bb	ab	ab	bb	ab	bb	bb	bb	ab	--	bb	ab	bb	bb	ab	bb	ab	ab	bb	ab	bb	bb	ab	bb	bb	ab	bb	bb	ab	bb	bb	ab	ab	ab	bb
Marker827996	aaxbb	bb	bb	bb	ab	ab	ab	ab	bb	bb	ab	bb	bb	bb	bb	ab	ab	bb	ab	bb	bb	ab	ab	bb	bb	ab	bb	bb	ab	bb	bb	ab	bb	ab	bb	bb	ab	bb	bb	ab	bb	bb	ab	bb	bb	ab	ab	ab	bb
Marker1912589	aaxbb	--	bb	--	ab	--	ab	--	bb	bb	--	--	--	bb	--	ab	--	bb	ab	bb	bb	bb	bb	--	bb	--	bb	--	ab	bb	bb	bb	--	--	bb	bb	bb	--	bb	ab	bb	bb	--	bb	bb	ab	--	--	bb
Marker1113404	aaxbb	bb	bb	bb	ab	ab	ab	ab	bb	bb	ab	bb	bb	bb	bb	ab	ab	bb	ab	bb	bb	bb	ab	bb	bb	ab	--	bb	ab	bb	bb	ab	bb	ab	bb	bb	ab	bb	bb	bb	bb	ab	ab	bb	bb	ab	ab	ab	bb
Marker993616	aaxbb	--	--	ab	ab	ab	ab	ab	--	bb	ab	ab	bb	bb	bb	ab	ab	--	ab	--	ab	bb	ab	bb	bb	ab	--	bb	ab	bb	--	bb	bb	ab	bb	bb	ab	--	bb	ab	--	ab	ab	ab	bb	ab	bb	ab	bb
Marker841751	aaxbb	bb	bb	ab	ab	ab	bb	ab	bb	bb	ab	ab	bb	bb	bb	ab	ab	bb	ab	bb	bb	bb	ab	bb	bb	ab	bb	bb	ab	bb	bb	bb	bb	ab	bb	bb	ab	bb	bb	ab	bb	ab	bb	bb	bb	ab	ab	ab	bb
Marker1764713	aaxbb	bb	bb	ab	ab	ab	ab	ab	bb	bb	ab	--	bb	bb	bb	ab	ab	--	ab	--	bb	bb	bb	bb	bb	ab	--	bb	ab	bb	bb	bb	bb	bb	bb	bb	ab	bb	bb	ab	bb	ab	bb	bb	bb	ab	--	ab	bb
Marker1066549	aaxbb	bb	bb	ab	ab	ab	ab	ab	ab	bb	ab	ab	--	bb	bb	bb	--	ab	ab	bb	bb	bb	bb	bb	bb	--	bb	bb	bb	bb	bb	--	bb	bb	bb	bb	bb	--	bb	ab	bb	ab	bb	bb	--	--	--	ab	bb
Marker2670254	aaxbb	bb	bb	bb	ab	--	ab	bb	bb	bb	--	--	bb	bb	bb	--	ab	bb	ab	bb	bb	--	ab	bb	bb	ab	bb	bb	--	bb	bb	bb	bb	bb	bb	bb	--	--	bb	ab	bb	--	ab	bb	bb	ab	ab	ab	bb
Marker469153	aaxbb	--	bb	ab	ab	ab	ab	ab	bb	bb	ab	ab	bb	bb	bb	ab	ab	bb	ab	bb	bb	bb	bb	bb	bb	--	bb	bb	ab	bb	bb	bb	bb	ab	--	bb	bb	bb	bb	ab	--	ab	bb	bb	bb	--	ab	ab	bb
Marker2884801	aaxbb	bb	bb	bb	ab	ab	ab	ab	bb	bb	bb	bb	bb	bb	bb	ab	ab	bb	ab	bb	bb	bb	ab	bb	bb	--	bb	bb	ab	bb	bb	bb	bb	ab	bb	bb	ab	bb	bb	ab	bb	ab	ab	bb	bb	bb	ab	ab	bb
Marker1145369	aaxbb	--	bb	bb	--	ab	ab	ab	--	bb	ab	bb	--	bb	bb	ab	ab	bb	ab	bb	bb	bb	ab	bb	bb	ab	bb	--	ab	bb	--	--	bb	--	bb	bb	ab	bb	bb	--	bb	ab	bb	bb	bb	ab	--	ab	--
Marker1655972	aaxbb	bb	bb	ab	ab	--	ab	ab	bb	bb	--	ab	--	bb	bb	--	ab	bb	ab	bb	bb	bb	--	bb	bb	ab	bb	bb	ab	bb	bb	--	bb	ab	bb	bb	ab	bb	bb	ab	bb	bb	ab	bb	bb	ab	ab	ab	bb
Marker138717	aaxbb	bb	bb	bb	ab	--	--	ab	--	bb	ab	--	bb	--	--	ab	ab	--	--	bb	--	--	ab	bb	bb	--	--	bb	ab	bb	bb	--	bb	--	--	--	ab	--	bb	--	bb	--	ab	bb	bb	ab	--	--	--
Marker1365821	aaxbb	--	--	ab	--	ab	ab	ab	ab	--	--	--	bb	bb	ab	bb	ab	--	ab	bb	bb	bb	bb	--	bb	--	bb	--	ab	bb	bb	bb	--	--	--	bb	ab	bb	bb	ab	bb	ab	ab	bb	bb	ab	ab	bb	bb
Marker1902672	aaxbb	bb	--	ab	ab	ab	ab	ab	--	--	ab	ab	--	bb	--	bb	ab	ab	ab	bb	bb	bb	bb	bb	bb	ab	bb	bb	--	bb	bb	bb	bb	--	bb	bb	ab	bb	bb	ab	bb	ab	ab	bb	bb	ab	ab	ab	bb
Marker336219	aaxbb	bb	bb	bb	ab	ab	ab	ab	bb	bb	ab	bb	bb	bb	bb	ab	ab	bb	ab	bb	bb	bb	ab	bb	bb	--	bb	bb	ab	bb	bb	ab	bb	bb	bb	bb	bb	bb	--	ab	bb	bb	ab	ab	bb	ab	ab	ab	bb
Marker610265	aaxbb	bb	bb	bb	ab	ab	ab	ab	bb	bb	ab	bb	bb	bb	bb	ab	ab	bb	ab	bb	bb	bb	ab	bb	bb	ab	bb	bb	ab	bb	bb	--	bb	--	--	bb	ab	bb	bb	ab	bb	ab	ab	bb	bb	ab	ab	ab	bb
Marker1760340	aaxbb	bb	bb	bb	ab	ab	ab	ab	bb	bb	ab	bb	bb	bb	bb	ab	ab	bb	ab	bb	bb	bb	ab	bb	bb	ab	bb	bb	ab	bb	bb	bb	bb	ab	bb	bb	ab	bb	bb	ab	bb	ab	ab	bb	bb	ab	ab	bb	bb
Marker2415696	aaxbb	bb	bb	ab	ab	ab	ab	ab	bb	bb	ab	ab	bb	bb	bb	ab	ab	bb	bb	bb	bb	bb	bb	bb	bb	ab	bb	bb	ab	bb	--	bb	bb	ab	bb	bb	bb	bb	bb	ab	bb	ab	ab	bb	bb	bb	ab	bb	bb
Marker617422	aaxbb	--	bb	--	bb	ab	ab	--	bb	bb	ab	--	bb	--	--	ab	ab	bb	ab	bb	bb	bb	--	bb	bb	ab	bb	bb	ab	bb	bb	bb	bb	--	bb	--	--	bb	--	bb	bb	--	--	bb	bb	ab	ab	ab	bb
Marker3235199	aaxbb	bb	bb	ab	ab	ab	--	ab	bb	bb	ab	bb	bb	--	bb	ab	ab	bb	ab	bb	bb	--	ab	bb	bb	ab	bb	ab	ab	bb	bb	bb	bb	ab	bb	bb	ab	bb	bb	ab	bb	ab	--	bb	bb	ab	ab	ab	bb
Marker3339732	aaxbb	--	bb	ab	ab	--	ab	ab	bb	bb	ab	bb	--	bb	bb	ab	ab	--	bb	--	bb	--	bb	bb	bb	ab	bb	bb	ab	bb	bb	bb	bb	ab	--	bb	ab	bb	bb	--	bb	ab	ab	bb	bb	bb	ab	ab	bb
Marker253429	aaxbb	bb	bb	bb	ab	ab	ab	ab	bb	bb	ab	bb	bb	bb	bb	bb	ab	--	ab	bb	--	bb	bb	bb	bb	ab	bb	bb	ab	bb	bb	--	bb	ab	bb	bb	ab	bb	ab	ab	bb	ab	ab	--	bb	ab	ab	ab	bb
Marker1212087	aaxbb	bb	bb	bb	ab	ab	ab	ab	bb	bb	ab	bb	bb	bb	bb	ab	ab	bb	ab	bb	bb	bb	ab	bb	bb	ab	bb	bb	ab	bb	bb	bb	bb	ab	bb	bb	ab	bb	bb	ab	bb	ab	ab	bb	bb	ab	ab	ab	bb
Marker714117	aaxbb	bb	bb	bb	ab	ab	--	bb	bb	bb	--	bb	bb	--	--	ab	ab	--	ab	bb	bb	bb	ab	bb	bb	ab	bb	bb	ab	bb	bb	bb	bb	--	--	--	--	bb	bb	ab	bb	ab	ab	bb	bb	ab	ab	ab	bb
Marker835680	aaxbb	bb	bb	ab	ab	ab	ab	ab	bb	bb	bb	bb	bb	bb	bb	ab	ab	bb	ab	bb	bb	bb	ab	bb	bb	ab	bb	bb	ab	bb	bb	bb	bb	ab	--	bb	ab	bb	bb	ab	bb	ab	ab	bb	bb	bb	ab	ab	bb
Marker3747556	aaxbb	bb	bb	ab	ab	ab	ab	ab	bb	bb	--	ab	--	bb	bb	--	ab	bb	ab	bb	bb	--	--	bb	bb	--	--	bb	ab	bb	bb	--	bb	ab	bb	bb	ab	bb	bb	ab	bb	ab	bb	bb	bb	ab	bb	ab	bb
Marker1459309	aaxbb	bb	bb	ab	ab	ab	ab	ab	bb	bb	ab	ab	bb	bb	bb	ab	ab	bb	ab	bb	bb	bb	ab	bb	bb	ab	--	bb	ab	bb	--	bb	bb	ab	bb	bb	ab	bb	bb	ab	bb	ab	--	bb	bb	ab	ab	ab	bb
Marker3516220	aaxbb	bb	bb	ab	ab	--	--	--	--	bb	--	ab	bb	--	bb	bb	--	bb	--	bb	bb	bb	bb	--	bb	ab	--	bb	bb	--	--	bb	bb	bb	--	bb	ab	bb	bb	ab	bb	--	bb	--	bb	ab	ab	ab	--
Marker1365830	aaxbb	bb	bb	ab	ab	ab	ab	ab	ab	bb	ab	ab	bb	bb	bb	bb	ab	ab	ab	bb	bb	bb	bb	bb	bb	--	bb	bb	ab	bb	bb	bb	bb	bb	bb	bb	ab	--	bb	ab	bb	ab	bb	bb	bb	ab	ab	ab	bb
Marker1205364	aaxbb	bb	bb	--	bb	ab	ab	ab	bb	bb	bb	ab	bb	--	bb	bb	ab	bb	ab	bb	bb	bb	bb	--	bb	--	--	bb	ab	bb	bb	--	bb	ab	bb	bb	ab	bb	bb	--	bb	ab	ab	bb	bb	ab	ab	ab	bb
Marker2638898	aaxbb	bb	bb	--	ab	ab	ab	bb	bb	bb	ab	bb	bb	bb	bb	ab	ab	bb	ab	bb	bb	--	ab	bb	bb	ab	bb	bb	ab	bb	bb	ab	bb	--	bb	bb	bb	bb	bb	ab	bb	bb	ab	bb	bb	ab	ab	ab	bb
Marker1821108	aaxbb	bb	bb	ab	ab	ab	ab	ab	bb	bb	ab	ab	bb	bb	bb	ab	ab	bb	ab	bb	bb	--	bb	bb	bb	ab	bb	bb	ab	bb	bb	bb	ab	ab	bb	bb	bb	bb	ab	ab	bb	ab	ab	bb	bb	ab	bb	ab	bb
Marker2189293	aaxbb	bb	bb	bb	ab	ab	bb	ab	bb	bb	--	bb	--	bb	--	ab	bb	bb	ab	bb	bb	bb	ab	bb	bb	ab	bb	bb	ab	bb	bb	bb	bb	--	bb	bb	ab	bb	bb	ab	bb	ab	ab	bb	bb	ab	ab	ab	bb
Marker3148871	aaxbb	bb	bb	bb	ab	bb	ab	bb	bb	bb	ab	bb	bb	bb	bb	ab	ab	bb	ab	bb	bb	--	ab	bb	bb	bb	bb	bb	ab	bb	bb	bb	bb	bb	bb	bb	ab	bb	ab	ab	bb	ab	--	bb	ab	ab	ab	ab	bb
Marker993449	aaxbb	bb	bb	ab	ab	ab	ab	ab	bb	bb	ab	ab	bb	bb	bb	ab	ab	bb	ab	bb	bb	bb	bb	bb	bb	ab	bb	bb	ab	bb	bb	bb	bb	ab	bb	bb	ab	bb	bb	ab	bb	ab	ab	bb	bb	ab	ab	ab	bb
Marker2767086	aaxbb	bb	ab	ab	ab	ab	ab	ab	bb	bb	ab	--	bb	bb	bb	ab	ab	bb	ab	bb	bb	bb	ab	bb	bb	--	bb	bb	ab	bb	bb	bb	bb	--	--	--	ab	bb	bb	ab	bb	ab	bb	bb	--	ab	ab	ab	bb
Marker90131	aaxbb	bb	bb	ab	ab	ab	ab	ab	bb	bb	ab	ab	--	bb	bb	ab	ab	bb	ab	ab	bb	bb	ab	bb	bb	ab	bb	bb	ab	--	bb	bb	bb	ab	bb	bb	ab	bb	--	ab	bb	bb	ab	bb	bb	ab	ab	ab	bb
Marker2179830	aaxbb	bb	bb	ab	ab	ab	ab	ab	bb	bb	ab	ab	bb	bb	bb	ab	ab	bb	ab	bb	bb	bb	ab	bb	bb	ab	bb	bb	ab	ab	bb	bb	bb	ab	bb	bb	ab	bb	bb	ab	bb	ab	ab	bb	bb	ab	ab	ab	bb
Marker3642616	aaxbb	bb	bb	bb	ab	ab	ab	ab	--	bb	ab	bb	bb	bb	bb	ab	ab	bb	ab	bb	bb	bb	ab	bb	bb	ab	bb	bb	ab	bb	bb	bb	bb	ab	bb	bb	ab	bb	bb	ab	bb	ab	ab	bb	bb	ab	ab	bb	bb
Marker3531421	aaxbb	bb	bb	bb	ab	ab	ab	ab	ab	bb	ab	bb	bb	bb	bb	ab	ab	bb	ab	bb	bb	bb	ab	bb	bb	ab	bb	bb	ab	bb	bb	ab	bb	ab	bb	bb	ab	bb	bb	ab	bb	bb	ab	bb	bb	ab	ab	ab	bb
Marker2557674	aaxbb	bb	bb	ab	ab	ab	ab	ab	bb	bb	ab	ab	bb	bb	bb	ab	ab	bb	bb	bb	bb	bb	ab	bb	ab	ab	bb	bb	ab	bb	bb	bb	bb	ab	bb	bb	ab	bb	bb	ab	bb	ab	ab	bb	bb	ab	ab	ab	bb
Marker3139051	aaxbb	bb	bb	ab	ab	ab	ab	ab	bb	bb	ab	ab	bb	bb	bb	ab	ab	bb	ab	bb	bb	bb	bb	bb	bb	ab	bb	bb	ab	bb	bb	bb	bb	ab	bb	bb	ab	bb	bb	ab	bb	ab	ab	bb	bb	ab	--	ab	bb
Marker3582871	aaxbb	bb	bb	ab	ab	ab	ab	ab	bb	bb	ab	bb	bb	bb	bb	--	ab	bb	--	bb	bb	--	bb	bb	bb	ab	bb	bb	ab	--	bb	--	--	ab	bb	bb	ab	bb	bb	--	bb	--	--	--	bb	ab	ab	ab	--
Marker2614678	aaxbb	bb	bb	ab	bb	ab	ab	ab	bb	--	ab	--	bb	--	bb	ab	ab	--	ab	bb	bb	bb	bb	bb	--	ab	--	--	ab	bb	bb	--	bb	ab	bb	bb	--	bb	--	bb	bb	ab	--	--	bb	--	ab	ab	bb
Marker1595708	aaxbb	bb	bb	bb	ab	bb	ab	ab	--	bb	ab	bb	bb	bb	bb	ab	ab	bb	ab	bb	bb	bb	ab	bb	bb	ab	bb	bb	ab	bb	bb	bb	bb	ab	bb	bb	ab	bb	--	ab	bb	--	ab	bb	--	ab	ab	ab	bb
Marker253368	aaxbb	--	bb	--	ab	bb	ab	--	--	bb	ab	bb	bb	bb	bb	--	ab	--	ab	bb	--	bb	--	bb	--	--	--	--	--	bb	bb	--	bb	bb	bb	bb	ab	--	bb	--	bb	ab	ab	bb	bb	ab	ab	ab	bb
Marker3022141	aaxbb	bb	bb	ab	ab	ab	ab	ab	bb	bb	ab	ab	bb	bb	bb	ab	ab	bb	ab	bb	bb	bb	bb	bb	bb	ab	bb	bb	ab	bb	bb	bb	bb	ab	bb	bb	ab	--	bb	bb	bb	bb	ab	bb	bb	ab	ab	ab	bb
Marker1051787	aaxbb	bb	bb	ab	ab	bb	ab	ab	bb	bb	ab	ab	bb	bb	bb	ab	ab	bb	ab	bb	bb	bb	ab	bb	bb	--	bb	bb	ab	bb	bb	bb	bb	ab	bb	bb	ab	bb	bb	ab	bb	bb	ab	bb	bb	ab	ab	ab	bb
Marker383259	aaxbb	bb	bb	ab	ab	ab	ab	ab	bb	bb	ab	ab	bb	bb	bb	bb	ab	--	ab	bb	bb	bb	ab	bb	bb	bb	bb	bb	ab	bb	bb	--	bb	ab	bb	bb	ab	bb	bb	bb	bb	ab	--	bb	bb	ab	ab	ab	--
Marker1003925	aaxbb	bb	bb	--	ab	--	--	bb	--	bb	ab	ab	bb	bb	--	ab	ab	bb	ab	bb	bb	bb	bb	bb	bb	ab	bb	bb	ab	bb	--	bb	bb	ab	bb	bb	ab	bb	bb	ab	bb	ab	--	bb	bb	ab	bb	--	bb
Marker1577099	aaxbb	bb	bb	bb	ab	ab	ab	ab	bb	bb	ab	bb	bb	bb	bb	ab	ab	ab	ab	bb	bb	bb	ab	bb	bb	ab	bb	bb	ab	bb	bb	bb	bb	ab	bb	bb	ab	bb	bb	ab	bb	ab	ab	bb	bb	ab	ab	ab	bb
Marker1559600	aaxbb	--	bb	bb	ab	ab	ab	ab	bb	bb	ab	bb	bb	bb	--	ab	ab	bb	ab	bb	bb	bb	ab	bb	bb	bb	bb	bb	--	bb	bb	bb	bb	ab	bb	bb	ab	bb	bb	ab	bb	ab	ab	bb	bb	ab	ab	ab	--
Marker1340734	aaxbb	bb	bb	bb	ab	ab	ab	ab	bb	bb	ab	bb	bb	bb	bb	ab	ab	bb	ab	bb	bb	bb	ab	bb	bb	ab	bb	bb	ab	bb	bb	bb	bb	ab	bb	bb	ab	bb	bb	ab	bb	ab	ab	bb	bb	ab	ab	ab	bb
Marker3161269	aaxbb	bb	bb	ab	ab	ab	ab	ab	bb	bb	ab	bb	bb	bb	bb	ab	ab	bb	ab	bb	bb	bb	ab	bb	bb	--	bb	bb	ab	bb	bb	bb	bb	ab	bb	bb	ab	bb	bb	ab	bb	ab	bb	bb	bb	ab	ab	ab	bb
Marker998415	aaxbb	--	bb	ab	ab	ab	--	ab	--	bb	ab	ab	bb	bb	--	bb	--	ab	ab	--	bb	bb	bb	bb	--	ab	--	bb	ab	--	bb	--	bb	bb	bb	bb	ab	bb	bb	bb	bb	ab	ab	bb	bb	ab	bb	ab	bb
Marker2064239	aaxbb	--	bb	--	--	--	bb	bb	bb	--	--	ab	bb	bb	bb	--	--	bb	ab	--	bb	--	--	bb	bb	--	--	--	ab	bb	bb	--	--	--	bb	--	bb	--	bb	--	bb	--	ab	bb	bb	--	--	ab	bb
Marker2849552	aaxbb	--	--	--	ab	bb	ab	--	ab	bb	ab	ab	bb	bb	bb	--	--	ab	ab	bb	bb	bb	bb	--	bb	--	--	bb	--	--	bb	bb	--	bb	bb	--	ab	bb	bb	ab	bb	ab	bb	bb	--	ab	ab	ab	bb
Marker3471898	aaxbb	bb	bb	ab	ab	ab	ab	ab	bb	bb	ab	ab	bb	bb	bb	ab	ab	bb	ab	bb	bb	bb	bb	bb	bb	ab	bb	bb	ab	bb	bb	bb	bb	ab	bb	bb	ab	bb	bb	ab	bb	ab	ab	bb	bb	ab	ab	ab	bb
Marker1269240	aaxbb	bb	bb	ab	--	ab	--	ab	bb	bb	bb	--	bb	bb	bb	--	ab	bb	ab	bb	bb	bb	bb	bb	bb	ab	--	bb	ab	bb	bb	bb	bb	ab	bb	bb	ab	bb	--	ab	bb	bb	--	bb	bb	ab	ab	--	bb
Marker1101268	aaxbb	bb	bb	ab	ab	ab	ab	ab	bb	bb	ab	bb	bb	bb	bb	ab	ab	bb	--	bb	bb	bb	ab	bb	bb	ab	bb	bb	ab	--	bb	bb	bb	ab	bb	bb	ab	bb	bb	ab	bb	ab	ab	bb	bb	ab	ab	bb	bb
Marker2547976	aaxbb	bb	bb	bb	ab	ab	bb	ab	bb	bb	ab	bb	bb	bb	bb	ab	ab	bb	ab	bb	bb	bb	ab	bb	bb	ab	--	bb	ab	bb	bb	ab	bb	bb	bb	bb	ab	bb	bb	--	bb	ab	ab	bb	bb	ab	ab	ab	bb
Marker1609792	aaxbb	bb	bb	bb	ab	ab	ab	ab	bb	bb	ab	bb	bb	bb	bb	ab	ab	bb	ab	bb	bb	bb	ab	bb	bb	ab	bb	bb	ab	bb	bb	ab	bb	ab	bb	bb	ab	bb	bb	ab	bb	ab	ab	bb	bb	ab	ab	ab	ab
Marker3621221	aaxbb	bb	bb	--	ab	ab	--	bb	bb	bb	bb	ab	--	bb	--	bb	ab	bb	ab	bb	bb	bb	bb	bb	bb	--	bb	--	ab	bb	bb	bb	bb	ab	bb	bb	ab	--	--	ab	bb	ab	bb	bb	bb	ab	--	ab	bb
Marker385279	aaxbb	--	bb	ab	ab	ab	bb	ab	ab	bb	ab	ab	--	--	bb	bb	--	ab	ab	bb	bb	bb	bb	bb	--	--	--	bb	ab	bb	bb	bb	--	bb	bb	--	ab	--	bb	--	bb	ab	ab	--	--	bb	--	ab	bb
Marker1789677	aaxbb	bb	bb	bb	ab	ab	bb	ab	bb	bb	ab	bb	bb	bb	bb	--	ab	bb	ab	bb	bb	bb	ab	bb	bb	ab	bb	bb	ab	bb	bb	bb	bb	ab	bb	bb	ab	bb	bb	ab	bb	ab	ab	bb	bb	ab	ab	ab	bb
Marker3718626	aaxbb	bb	bb	--	ab	ab	ab	ab	bb	bb	ab	--	bb	bb	bb	ab	ab	bb	ab	bb	bb	bb	ab	bb	bb	ab	bb	bb	ab	bb	bb	bb	bb	ab	bb	--	ab	--	bb	ab	bb	ab	bb	bb	bb	ab	bb	--	bb
Marker169473	aaxbb	bb	bb	bb	ab	ab	ab	ab	bb	bb	ab	bb	bb	bb	bb	ab	ab	bb	ab	bb	bb	bb	ab	bb	bb	ab	bb	bb	ab	bb	bb	bb	bb	ab	bb	bb	ab	bb	bb	ab	bb	ab	ab	bb	bb	ab	ab	ab	bb
Marker857681	aaxbb	bb	bb	bb	ab	ab	ab	ab	bb	bb	ab	bb	bb	bb	bb	ab	ab	bb	ab	bb	bb	bb	ab	bb	bb	ab	bb	bb	ab	bb	bb	bb	ab	ab	bb	bb	ab	bb	--	ab	bb	ab	ab	bb	bb	ab	ab	ab	bb
Marker731311	aaxbb	bb	bb	bb	ab	ab	ab	ab	bb	bb	ab	bb	--	bb	bb	ab	ab	bb	ab	bb	bb	bb	ab	bb	bb	ab	bb	bb	ab	bb	bb	bb	bb	ab	bb	bb	ab	bb	bb	ab	bb	ab	ab	bb	bb	ab	ab	ab	bb
Marker2057931	aaxbb	--	bb	ab	ab	--	ab	--	bb	--	ab	ab	bb	bb	bb	bb	--	--	ab	bb	--	--	bb	bb	bb	ab	bb	bb	ab	bb	--	bb	bb	bb	bb	bb	ab	bb	bb	ab	bb	ab	ab	bb	bb	bb	ab	ab	bb
Marker1335176	aaxbb	bb	bb	ab	ab	ab	ab	ab	ab	bb	ab	ab	bb	bb	bb	bb	ab	ab	ab	bb	bb	bb	bb	bb	bb	ab	bb	bb	ab	bb	bb	bb	bb	bb	bb	bb	ab	bb	bb	ab	bb	ab	ab	bb	ab	ab	ab	ab	bb
Marker2064077	aaxbb	bb	bb	ab	ab	ab	ab	ab	bb	bb	ab	--	bb	bb	bb	ab	ab	bb	ab	bb	bb	bb	ab	--	bb	ab	bb	bb	ab	bb	bb	bb	bb	ab	--	bb	ab	--	bb	ab	bb	ab	ab	bb	bb	ab	ab	bb	bb
Marker3315678	aaxbb	bb	bb	ab	ab	ab	ab	ab	bb	bb	ab	bb	bb	bb	bb	ab	ab	bb	ab	bb	bb	bb	ab	bb	bb	ab	bb	bb	ab	bb	bb	bb	bb	ab	bb	bb	ab	bb	bb	bb	bb	bb	ab	bb	bb	ab	ab	ab	bb
Marker3116561	aaxbb	bb	bb	bb	ab	ab	bb	ab	bb	--	ab	bb	bb	bb	--	ab	ab	bb	bb	bb	bb	bb	ab	--	bb	ab	bb	bb	ab	--	bb	bb	bb	ab	bb	bb	--	bb	bb	ab	--	ab	ab	bb	bb	--	--	ab	bb
Marker1574914	aaxbb	bb	bb	bb	ab	ab	ab	ab	bb	bb	ab	bb	bb	bb	bb	ab	ab	bb	ab	bb	bb	bb	ab	bb	bb	ab	--	bb	ab	bb	bb	ab	bb	bb	bb	bb	bb	bb	bb	ab	bb	bb	ab	bb	bb	ab	ab	ab	bb
Marker993001	aaxbb	bb	ab	--	bb	ab	bb	--	bb	bb	ab	bb	--	bb	bb	ab	ab	--	ab	--	bb	bb	bb	bb	bb	ab	bb	bb	ab	--	bb	--	bb	bb	bb	bb	--	bb	bb	ab	--	ab	ab	bb	--	ab	ab	ab	bb
Marker3547745	aaxbb	bb	bb	bb	ab	ab	ab	ab	bb	bb	ab	bb	bb	bb	bb	ab	ab	bb	ab	bb	bb	bb	ab	bb	bb	ab	bb	bb	ab	bb	bb	bb	bb	ab	bb	bb	ab	bb	bb	ab	bb	bb	ab	bb	bb	ab	ab	ab	bb
Marker651988	aaxbb	bb	bb	ab	ab	--	ab	ab	--	bb	ab	ab	bb	--	--	ab	ab	bb	ab	bb	bb	bb	bb	bb	bb	--	--	--	--	bb	bb	bb	bb	ab	bb	bb	ab	bb	bb	ab	--	ab	ab	bb	--	bb	ab	ab	bb
Marker2777827	aaxbb	bb	bb	ab	ab	ab	ab	ab	bb	bb	ab	ab	bb	bb	bb	ab	ab	bb	ab	bb	bb	bb	ab	bb	bb	ab	bb	bb	ab	bb	bb	bb	bb	ab	bb	bb	ab	bb	bb	ab	bb	ab	ab	bb	bb	ab	ab	ab	bb
Marker703538	aaxbb	bb	bb	ab	ab	ab	ab	ab	bb	bb	ab	ab	bb	bb	bb	bb	--	ab	--	bb	bb	bb	bb	bb	bb	ab	bb	bb	ab	bb	bb	bb	bb	bb	bb	bb	ab	bb	bb	ab	bb	ab	ab	bb	bb	ab	ab	ab	bb
Marker1304309	aaxbb	bb	bb	ab	ab	ab	ab	ab	bb	bb	ab	bb	bb	bb	bb	--	ab	bb	ab	bb	bb	bb	ab	--	bb	ab	--	bb	ab	bb	bb	bb	bb	ab	bb	--	ab	bb	bb	ab	bb	ab	ab	bb	bb	ab	--	ab	bb
Marker2849510	aaxbb	bb	bb	ab	ab	ab	ab	ab	ab	bb	ab	ab	bb	--	bb	bb	ab	ab	ab	bb	bb	bb	bb	bb	bb	ab	bb	bb	ab	bb	bb	bb	bb	bb	bb	bb	ab	bb	bb	ab	bb	ab	bb	bb	bb	ab	ab	ab	bb
Marker3510178	aaxbb	bb	bb	ab	ab	ab	ab	ab	bb	bb	ab	ab	bb	bb	bb	ab	bb	bb	ab	bb	bb	bb	ab	bb	bb	ab	bb	bb	ab	bb	bb	bb	bb	ab	bb	bb	ab	bb	bb	bb	bb	ab	ab	bb	bb	ab	ab	ab	bb
Marker3288276	aaxbb	bb	bb	ab	ab	ab	ab	ab	bb	bb	ab	ab	bb	bb	bb	ab	ab	bb	ab	bb	bb	bb	ab	bb	bb	ab	bb	bb	ab	bb	bb	bb	bb	ab	bb	bb	ab	bb	bb	ab	bb	ab	ab	bb	bb	ab	ab	ab	bb
Marker317854	aaxbb	bb	bb	bb	ab	ab	ab	ab	bb	bb	ab	--	bb	bb	bb	ab	ab	bb	ab	bb	bb	bb	ab	bb	bb	ab	--	bb	ab	bb	bb	bb	bb	ab	bb	--	ab	bb	bb	--	--	ab	bb	bb	bb	bb	ab	ab	bb
Marker3739658	aaxbb	bb	bb	ab	ab	ab	ab	ab	bb	bb	bb	--	bb	bb	--	ab	ab	bb	ab	bb	bb	bb	ab	bb	--	ab	bb	bb	ab	--	bb	bb	bb	--	bb	--	--	bb	bb	bb	bb	ab	--	bb	bb	ab	ab	ab	bb
Marker3563236	aaxbb	bb	bb	bb	bb	ab	ab	ab	bb	bb	ab	bb	bb	bb	bb	--	--	bb	ab	bb	--	bb	ab	bb	bb	ab	bb	bb	--	bb	bb	bb	bb	ab	bb	bb	ab	bb	bb	ab	bb	ab	ab	--	bb	ab	bb	ab	bb
Marker2866502	aaxbb	bb	bb	ab	ab	ab	ab	ab	bb	bb	ab	ab	bb	bb	bb	ab	ab	bb	ab	bb	bb	bb	ab	bb	bb	ab	--	bb	ab	bb	bb	bb	bb	ab	bb	bb	ab	bb	bb	ab	bb	ab	ab	bb	bb	ab	ab	ab	bb
Marker3665644	aaxbb	bb	bb	ab	ab	ab	ab	ab	bb	bb	ab	bb	bb	--	bb	ab	ab	bb	bb	bb	bb	bb	ab	bb	bb	ab	bb	bb	ab	bb	bb	bb	bb	ab	bb	bb	ab	bb	ab	ab	bb	ab	ab	bb	bb	ab	ab	ab	bb
Marker1231891	aaxbb	bb	bb	ab	ab	--	ab	bb	bb	bb	ab	ab	--	bb	bb	ab	ab	bb	ab	bb	bb	bb	ab	bb	bb	ab	bb	bb	ab	bb	bb	bb	bb	ab	--	bb	ab	bb	bb	bb	bb	ab	ab	bb	bb	ab	ab	ab	--
Marker672708	aaxbb	bb	bb	--	ab	ab	ab	ab	bb	bb	ab	--	bb	--	--	ab	ab	--	--	--	--	--	--	bb	bb	--	--	bb	--	bb	bb	--	bb	ab	bb	--	--	--	bb	--	bb	ab	--	bb	bb	ab	--	--	bb
Marker645421	aaxbb	bb	bb	ab	ab	ab	ab	ab	bb	bb	ab	bb	bb	bb	bb	ab	ab	bb	ab	bb	bb	bb	ab	bb	bb	ab	--	bb	ab	bb	bb	bb	bb	ab	bb	bb	ab	bb	bb	ab	bb	ab	ab	bb	bb	ab	ab	ab	bb
Marker1637733	aaxbb	ab	bb	ab	ab	bb	ab	ab	ab	--	ab	ab	--	bb	bb	bb	ab	ab	--	--	bb	bb	bb	--	--	ab	bb	bb	bb	bb	bb	bb	bb	--	bb	bb	ab	bb	bb	bb	bb	ab	ab	bb	bb	ab	bb	--	bb
Marker1155847	aaxbb	bb	bb	ab	bb	ab	ab	ab	bb	bb	ab	bb	bb	bb	bb	ab	ab	bb	ab	bb	bb	bb	ab	--	bb	ab	bb	bb	ab	bb	bb	bb	bb	ab	bb	bb	ab	bb	bb	ab	bb	ab	ab	bb	bb	ab	ab	ab	ab
Marker1072906	aaxbb	bb	bb	ab	--	ab	ab	ab	bb	bb	ab	ab	bb	bb	--	bb	ab	bb	bb	bb	bb	bb	bb	bb	bb	ab	bb	bb	ab	bb	bb	bb	--	ab	bb	bb	ab	bb	bb	ab	bb	ab	ab	bb	bb	ab	ab	bb	--
Marker19236	aaxbb	bb	bb	bb	ab	ab	ab	ab	bb	bb	ab	bb	bb	bb	bb	ab	ab	bb	ab	bb	bb	bb	ab	bb	bb	ab	bb	bb	ab	bb	bb	bb	bb	bb	bb	bb	ab	bb	ab	ab	bb	ab	ab	bb	bb	ab	bb	ab	bb
Marker2638401	aaxbb	bb	bb	--	ab	ab	ab	ab	ab	bb	ab	ab	bb	bb	bb	bb	ab	ab	--	bb	bb	ab	bb	bb	bb	bb	bb	bb	--	bb	ab	bb	bb	--	bb	bb	bb	--	--	--	--	ab	ab	bb	bb	--	ab	ab	bb
Marker3139602	aaxbb	bb	bb	ab	ab	ab	ab	ab	bb	bb	ab	ab	bb	bb	bb	ab	ab	bb	ab	bb	bb	bb	bb	bb	bb	ab	bb	bb	ab	bb	bb	bb	bb	ab	bb	bb	ab	bb	bb	ab	bb	ab	ab	bb	bb	ab	ab	ab	bb
Marker2788209	aaxbb	bb	bb	--	ab	ab	ab	ab	bb	bb	ab	ab	bb	bb	bb	ab	ab	bb	ab	bb	bb	bb	bb	bb	bb	ab	bb	bb	ab	bb	bb	bb	bb	ab	bb	bb	ab	bb	bb	ab	bb	ab	ab	bb	bb	ab	ab	bb	bb
Marker1845392	aaxbb	bb	--	bb	ab	ab	ab	ab	bb	--	ab	bb	bb	--	bb	ab	ab	bb	ab	bb	bb	bb	ab	bb	bb	ab	bb	bb	ab	bb	bb	ab	bb	ab	bb	bb	ab	--	bb	ab	--	--	ab	--	--	ab	ab	bb	bb
Marker2233874	aaxbb	bb	bb	ab	ab	ab	--	--	bb	bb	ab	bb	bb	bb	ab	ab	ab	bb	--	bb	bb	bb	bb	--	bb	ab	--	bb	ab	bb	bb	bb	--	ab	bb	bb	ab	bb	bb	ab	--	ab	ab	bb	bb	ab	ab	ab	--
Marker651448	aaxbb	bb	bb	bb	ab	ab	ab	ab	bb	bb	ab	bb	bb	bb	bb	ab	ab	bb	ab	bb	bb	bb	ab	bb	bb	ab	bb	bb	ab	bb	bb	bb	bb	ab	bb	bb	ab	bb	bb	ab	bb	ab	ab	bb	bb	ab	ab	ab	bb
Marker2167203	aaxbb	bb	bb	ab	ab	ab	--	ab	ab	bb	ab	ab	--	--	bb	--	bb	ab	ab	bb	bb	bb	bb	--	bb	--	bb	bb	ab	bb	bb	bb	bb	bb	--	bb	ab	--	bb	ab	bb	--	ab	--	bb	ab	--	ab	--
Marker2121730	aaxbb	bb	bb	ab	ab	ab	ab	ab	bb	bb	ab	bb	bb	bb	bb	ab	ab	bb	ab	bb	bb	bb	ab	bb	bb	ab	bb	bb	ab	bb	bb	bb	bb	ab	bb	bb	ab	bb	bb	ab	bb	ab	ab	bb	bb	ab	ab	ab	bb
Marker3263806	aaxbb	--	--	bb	ab	ab	ab	ab	--	--	--	bb	bb	--	--	--	--	--	ab	--	--	bb	ab	bb	bb	--	bb	--	--	bb	bb	--	--	ab	bb	bb	--	bb	--	ab	--	ab	ab	bb	--	--	ab	ab	bb
Marker2612163	aaxbb	bb	bb	ab	ab	ab	bb	ab	bb	bb	ab	bb	bb	bb	bb	ab	ab	bb	ab	bb	bb	bb	ab	bb	bb	ab	bb	bb	ab	bb	bb	bb	bb	ab	bb	bb	ab	bb	bb	ab	bb	ab	ab	bb	bb	bb	ab	bb	bb
Marker2064071	aaxbb	bb	--	ab	ab	ab	--	ab	bb	bb	ab	bb	bb	bb	--	--	ab	bb	ab	bb	bb	bb	ab	--	--	--	bb	bb	ab	bb	bb	bb	bb	--	--	bb	--	--	--	--	bb	ab	ab	bb	--	bb	--	bb	--
Marker3637412	aaxbb	bb	bb	ab	ab	ab	ab	ab	bb	bb	ab	ab	bb	bb	bb	ab	ab	bb	ab	bb	bb	bb	ab	bb	bb	ab	bb	bb	ab	bb	bb	bb	bb	ab	bb	bb	ab	bb	bb	ab	bb	ab	ab	bb	bb	--	ab	ab	bb
Marker427640	aaxbb	bb	bb	ab	ab	bb	ab	ab	bb	bb	ab	ab	bb	bb	bb	ab	ab	--	--	bb	bb	bb	bb	bb	bb	ab	bb	bb	--	bb	bb	bb	bb	ab	bb	bb	ab	bb	bb	ab	bb	ab	ab	bb	bb	ab	ab	ab	bb
Marker3607417	aaxbb	--	bb	bb	--	ab	bb	--	--	bb	bb	bb	bb	bb	--	--	--	bb	ab	--	bb	bb	bb	--	--	ab	bb	bb	ab	bb	bb	bb	bb	ab	bb	bb	ab	--	bb	--	bb	ab	ab	bb	bb	ab	ab	ab	bb
Marker1084550	aaxbb	bb	bb	bb	ab	ab	ab	ab	bb	bb	ab	bb	bb	bb	bb	ab	ab	bb	ab	bb	bb	bb	ab	bb	bb	ab	bb	bb	ab	bb	bb	bb	bb	ab	bb	bb	ab	bb	bb	ab	bb	ab	ab	bb	bb	ab	ab	ab	bb
Marker1212721	aaxbb	bb	bb	ab	ab	ab	ab	ab	bb	bb	ab	--	bb	bb	--	ab	ab	bb	--	bb	bb	--	bb	bb	bb	--	bb	bb	ab	bb	bb	bb	bb	ab	bb	bb	bb	bb	bb	ab	bb	ab	ab	bb	bb	ab	ab	ab	bb
Marker651953	aaxbb	bb	bb	ab	ab	ab	bb	ab	bb	bb	ab	ab	--	bb	bb	ab	ab	bb	ab	bb	bb	bb	bb	bb	bb	--	bb	bb	ab	--	bb	--	bb	ab	bb	bb	ab	bb	bb	ab	--	ab	ab	bb	bb	ab	ab	ab	bb
Marker3103415	aaxbb	bb	bb	ab	--	ab	ab	ab	--	--	ab	ab	--	bb	bb	--	bb	bb	--	bb	--	bb	--	--	bb	ab	bb	bb	ab	--	bb	bb	--	--	bb	--	ab	bb	bb	--	--	ab	ab	bb	bb	--	bb	ab	--
Marker765132	aaxbb	bb	bb	--	ab	ab	ab	ab	bb	bb	ab	--	bb	bb	bb	ab	ab	bb	ab	bb	bb	--	ab	bb	bb	ab	bb	bb	ab	bb	bb	bb	bb	ab	bb	bb	ab	bb	bb	ab	bb	bb	--	bb	bb	ab	bb	ab	bb
Marker1412756	aaxbb	bb	bb	ab	bb	ab	ab	ab	bb	bb	ab	--	bb	bb	bb	ab	ab	bb	ab	bb	bb	bb	ab	bb	bb	ab	bb	bb	ab	bb	bb	bb	bb	--	bb	--	ab	bb	bb	ab	bb	ab	ab	bb	bb	ab	ab	--	bb
Marker3447055	aaxbb	--	bb	ab	ab	ab	ab	ab	ab	--	ab	ab	--	bb	bb	--	--	bb	--	--	bb	--	bb	bb	bb	--	bb	--	ab	bb	bb	bb	bb	bb	--	bb	ab	bb	bb	ab	bb	ab	ab	--	bb	--	--	bb	bb
Marker1938373	aaxbb	bb	bb	bb	ab	ab	bb	ab	bb	bb	--	bb	--	bb	bb	ab	ab	bb	--	bb	bb	bb	ab	--	bb	ab	bb	bb	ab	bb	bb	--	--	bb	bb	bb	ab	bb	bb	ab	bb	ab	ab	bb	bb	ab	ab	bb	bb
Marker2307799	aaxbb	bb	--	ab	ab	ab	ab	ab	bb	bb	ab	ab	bb	bb	bb	ab	ab	bb	ab	bb	bb	bb	ab	bb	bb	ab	bb	bb	ab	bb	bb	bb	bb	ab	bb	bb	ab	bb	bb	ab	bb	ab	ab	--	bb	ab	ab	ab	bb
Marker3546158	aaxbb	bb	bb	ab	ab	bb	--	--	--	bb	ab	ab	bb	--	bb	--	ab	bb	--	--	bb	--	bb	--	bb	--	ab	bb	ab	bb	bb	--	bb	--	bb	bb	--	bb	--	ab	bb	bb	--	--	bb	bb	ab	ab	--
Marker35881	aaxbb	bb	bb	bb	ab	ab	ab	ab	bb	bb	ab	bb	bb	bb	bb	ab	ab	bb	ab	bb	bb	bb	ab	bb	bb	ab	bb	bb	ab	bb	bb	ab	bb	ab	bb	bb	bb	bb	bb	ab	bb	bb	ab	bb	bb	ab	ab	ab	bb
Marker1492703	aaxbb	bb	bb	ab	ab	ab	ab	ab	bb	bb	ab	ab	bb	bb	--	ab	bb	bb	ab	bb	bb	--	bb	--	--	ab	bb	bb	ab	bb	bb	bb	--	--	--	--	ab	--	--	--	--	ab	ab	--	bb	ab	ab	ab	bb
Marker2566782	aaxbb	bb	bb	ab	ab	ab	ab	ab	bb	bb	ab	ab	bb	bb	bb	ab	ab	bb	ab	bb	bb	bb	bb	bb	bb	ab	bb	bb	ab	bb	bb	bb	bb	ab	bb	bb	ab	bb	bb	ab	bb	ab	ab	bb	bb	ab	ab	ab	bb
Marker2052496	aaxbb	bb	bb	ab	ab	ab	ab	ab	bb	bb	ab	ab	bb	bb	bb	ab	ab	bb	ab	bb	bb	bb	bb	bb	bb	--	bb	bb	ab	bb	bb	bb	bb	ab	bb	bb	ab	bb	ab	ab	bb	ab	bb	bb	bb	ab	ab	ab	bb
Marker373208	aaxbb	bb	bb	ab	ab	ab	ab	ab	bb	bb	ab	ab	bb	bb	bb	ab	ab	bb	ab	bb	bb	--	bb	bb	bb	ab	bb	bb	ab	bb	bb	bb	bb	ab	bb	bb	ab	bb	bb	ab	bb	ab	ab	bb	bb	ab	ab	ab	bb
Marker2068318	aaxbb	bb	bb	bb	--	ab	ab	ab	bb	bb	--	bb	--	--	--	ab	ab	bb	ab	bb	bb	bb	ab	bb	bb	ab	bb	bb	ab	bb	bb	ab	bb	--	--	bb	--	bb	bb	ab	--	ab	ab	bb	bb	ab	ab	--	bb
Marker2670000	aaxbb	bb	bb	ab	ab	bb	ab	ab	bb	bb	ab	ab	--	bb	bb	ab	ab	bb	ab	bb	bb	bb	bb	bb	bb	ab	bb	bb	ab	bb	bb	bb	bb	ab	bb	bb	bb	bb	bb	ab	bb	ab	ab	bb	bb	ab	ab	--	--
Marker3644688	aaxbb	bb	bb	bb	ab	ab	ab	ab	bb	bb	ab	bb	bb	bb	bb	ab	ab	bb	ab	bb	bb	bb	ab	bb	bb	ab	bb	bb	ab	bb	bb	bb	bb	ab	bb	bb	ab	bb	bb	ab	bb	ab	ab	bb	bb	ab	ab	ab	bb
Marker329598	aaxbb	--	--	ab	ab	bb	ab	ab	bb	bb	ab	ab	bb	bb	bb	ab	ab	bb	ab	bb	bb	bb	--	--	bb	--	bb	bb	ab	bb	bb	--	bb	bb	bb	bb	ab	--	bb	ab	bb	ab	ab	bb	bb	ab	ab	ab	bb
Marker2701450	aaxbb	bb	bb	ab	ab	ab	ab	ab	bb	bb	ab	ab	bb	bb	bb	ab	ab	bb	ab	bb	bb	bb	ab	bb	bb	ab	bb	bb	ab	bb	bb	bb	bb	ab	bb	bb	ab	bb	bb	ab	bb	ab	ab	bb	bb	ab	ab	ab	bb
Marker2492844	aaxbb	bb	bb	bb	ab	ab	ab	ab	bb	bb	ab	bb	bb	bb	bb	ab	ab	bb	ab	bb	bb	bb	ab	bb	bb	ab	bb	bb	ab	bb	bb	bb	bb	ab	bb	bb	ab	bb	bb	ab	bb	ab	--	bb	bb	ab	ab	--	bb
Marker551624	aaxbb	bb	bb	--	--	ab	ab	bb	bb	bb	ab	--	bb	bb	bb	ab	ab	bb	ab	bb	bb	bb	ab	bb	bb	ab	bb	bb	ab	bb	bb	bb	bb	ab	bb	bb	ab	bb	bb	ab	bb	bb	ab	bb	bb	ab	--	--	bb
Marker1456726	aaxbb	bb	bb	bb	ab	ab	ab	ab	bb	bb	ab	bb	bb	bb	bb	ab	ab	bb	ab	bb	bb	bb	ab	bb	bb	ab	bb	bb	ab	bb	bb	ab	bb	ab	bb	bb	ab	bb	bb	ab	bb	ab	ab	bb	bb	ab	ab	ab	bb
Marker3172309	aaxbb	bb	--	--	ab	bb	--	ab	bb	--	ab	--	--	bb	bb	bb	ab	bb	bb	--	bb	bb	ab	--	bb	--	bb	bb	ab	bb	bb	--	bb	ab	bb	bb	ab	bb	bb	ab	bb	ab	ab	bb	bb	ab	ab	ab	--
Marker186161	aaxbb	bb	bb	bb	--	ab	ab	ab	bb	bb	ab	bb	--	bb	bb	ab	ab	--	--	bb	bb	bb	bb	bb	--	ab	bb	bb	--	--	--	bb	bb	ab	bb	--	ab	bb	bb	bb	bb	ab	ab	bb	bb	bb	bb	ab	bb
Marker1319986	aaxbb	bb	bb	--	ab	--	--	ab	bb	bb	ab	--	bb	bb	bb	ab	bb	--	ab	bb	--	bb	bb	bb	bb	ab	--	--	ab	bb	bb	bb	--	--	bb	bb	ab	bb	--	ab	bb	--	ab	bb	bb	ab	ab	ab	bb
Marker3341595	aaxbb	bb	bb	ab	ab	--	ab	ab	bb	bb	ab	ab	bb	bb	bb	ab	ab	bb	ab	bb	bb	bb	bb	ab	bb	ab	bb	bb	ab	bb	bb	bb	bb	--	bb	bb	bb	bb	bb	ab	bb	ab	ab	bb	bb	ab	ab	ab	bb
Marker2229025	aaxbb	bb	bb	bb	--	bb	ab	ab	--	bb	ab	bb	bb	--	--	bb	ab	bb	ab	bb	bb	--	ab	bb	bb	ab	bb	bb	ab	bb	bb	--	bb	ab	bb	--	bb	--	bb	ab	bb	ab	ab	--	bb	ab	bb	bb	bb
Marker514704	aaxbb	bb	bb	ab	ab	ab	ab	ab	bb	bb	ab	ab	bb	bb	bb	ab	ab	bb	ab	bb	bb	bb	ab	bb	bb	ab	bb	bb	ab	bb	bb	bb	bb	ab	bb	bb	ab	bb	bb	ab	bb	ab	ab	bb	bb	ab	ab	ab	bb
Marker3562470	aaxbb	--	--	bb	ab	bb	ab	ab	--	bb	ab	bb	bb	bb	--	--	--	--	bb	bb	bb	bb	bb	bb	bb	ab	bb	--	ab	bb	bb	--	bb	ab	bb	--	ab	--	--	bb	bb	ab	--	bb	bb	ab	ab	--	--
Marker2582361	aaxbb	bb	bb	bb	ab	ab	ab	ab	bb	ab	ab	bb	--	bb	bb	ab	ab	bb	ab	bb	bb	bb	ab	bb	bb	ab	bb	bb	ab	bb	bb	bb	bb	ab	bb	--	--	bb	bb	bb	bb	bb	ab	bb	bb	ab	bb	--	bb
Marker3113135	aaxbb	bb	bb	ab	ab	ab	ab	ab	ab	bb	ab	ab	bb	bb	bb	bb	ab	ab	ab	bb	bb	bb	bb	bb	bb	ab	bb	bb	ab	bb	bb	bb	bb	bb	--	bb	ab	--	bb	ab	bb	ab	ab	bb	bb	ab	ab	ab	bb
Marker116004	aaxbb	bb	bb	bb	ab	ab	ab	ab	bb	bb	ab	bb	bb	bb	bb	ab	ab	bb	ab	bb	bb	bb	ab	bb	bb	ab	bb	bb	ab	bb	bb	bb	bb	ab	bb	bb	ab	bb	bb	ab	bb	ab	ab	bb	bb	ab	ab	ab	bb
Marker3137195	aaxbb	bb	bb	bb	ab	ab	ab	ab	bb	bb	ab	bb	bb	bb	bb	ab	ab	bb	ab	bb	bb	bb	ab	bb	bb	ab	bb	bb	ab	bb	bb	ab	bb	ab	bb	bb	ab	bb	bb	ab	bb	ab	ab	bb	bb	ab	ab	ab	bb
Marker2854973	aaxbb	bb	bb	bb	ab	ab	ab	ab	bb	bb	ab	bb	bb	bb	bb	ab	ab	bb	ab	bb	bb	bb	ab	--	bb	ab	bb	bb	ab	bb	bb	bb	bb	ab	bb	--	ab	bb	bb	ab	bb	ab	ab	bb	bb	ab	ab	ab	bb
Marker2182100	aaxbb	bb	bb	bb	ab	ab	ab	ab	bb	bb	ab	bb	bb	bb	bb	ab	ab	bb	ab	--	bb	--	ab	bb	bb	ab	bb	bb	ab	bb	bb	bb	bb	ab	bb	bb	--	bb	bb	ab	bb	ab	ab	bb	bb	ab	ab	ab	bb
Marker3558720	aaxbb	bb	bb	ab	bb	ab	ab	ab	bb	bb	ab	bb	bb	bb	bb	ab	ab	bb	ab	bb	bb	bb	ab	bb	bb	bb	--	bb	ab	bb	bb	bb	bb	ab	bb	bb	--	bb	bb	ab	bb	ab	ab	bb	bb	ab	bb	ab	bb
Marker834111	aaxbb	--	bb	bb	--	bb	--	ab	bb	bb	ab	bb	bb	bb	bb	ab	ab	bb	ab	bb	bb	bb	ab	bb	bb	--	bb	bb	bb	bb	bb	--	bb	ab	bb	bb	ab	bb	bb	--	--	ab	ab	bb	bb	ab	ab	ab	bb
Marker2307816	aaxbb	bb	bb	ab	ab	bb	ab	ab	bb	bb	ab	--	bb	bb	bb	ab	ab	bb	ab	bb	bb	bb	ab	bb	bb	ab	bb	bb	ab	bb	bb	bb	bb	ab	bb	bb	ab	bb	bb	bb	bb	ab	ab	bb	bb	ab	ab	ab	bb
Marker3186007	aaxbb	bb	bb	bb	ab	ab	ab	ab	bb	--	ab	bb	bb	bb	bb	ab	ab	bb	ab	bb	bb	bb	bb	bb	bb	ab	bb	bb	ab	bb	bb	bb	bb	ab	bb	bb	ab	bb	bb	--	bb	ab	--	bb	bb	ab	ab	ab	bb
Marker3223572	aaxbb	bb	bb	ab	ab	ab	ab	ab	bb	bb	ab	ab	bb	bb	bb	bb	ab	bb	ab	bb	bb	bb	bb	bb	bb	ab	bb	bb	ab	bb	bb	bb	bb	ab	bb	bb	ab	bb	bb	ab	bb	ab	ab	bb	bb	ab	bb	bb	bb
Marker2775978	aaxbb	bb	ab	ab	--	ab	ab	ab	bb	bb	ab	ab	bb	bb	bb	ab	ab	bb	ab	bb	bb	bb	bb	bb	bb	ab	bb	bb	--	bb	bb	bb	bb	ab	bb	bb	ab	bb	bb	ab	--	ab	ab	bb	bb	ab	ab	ab	bb
Marker3393927	aaxbb	bb	bb	ab	ab	ab	ab	ab	bb	bb	ab	bb	bb	bb	bb	ab	ab	bb	ab	bb	bb	bb	ab	bb	bb	bb	bb	bb	ab	bb	bb	bb	bb	ab	bb	bb	ab	bb	bb	ab	bb	ab	ab	bb	bb	ab	ab	ab	bb
Marker1971424	aaxbb	bb	bb	ab	bb	ab	bb	ab	bb	bb	ab	ab	bb	bb	bb	ab	ab	bb	ab	bb	bb	bb	ab	bb	bb	ab	bb	bb	ab	bb	bb	bb	bb	ab	bb	bb	ab	bb	bb	ab	bb	ab	ab	bb	bb	ab	ab	ab	bb
Marker417938	aaxbb	bb	bb	bb	bb	ab	ab	ab	bb	bb	bb	--	bb	bb	bb	ab	ab	bb	ab	bb	bb	bb	ab	bb	bb	ab	bb	bb	bb	bb	bb	bb	bb	ab	bb	bb	--	bb	bb	ab	bb	bb	ab	bb	bb	ab	bb	ab	bb
Marker1841812	aaxbb	bb	bb	ab	ab	ab	ab	ab	ab	bb	ab	ab	bb	bb	bb	bb	ab	ab	ab	bb	bb	bb	bb	bb	bb	ab	bb	bb	ab	bb	bb	bb	bb	bb	bb	bb	ab	bb	bb	ab	bb	ab	ab	bb	bb	ab	ab	ab	bb
Marker3316980	aaxbb	--	bb	ab	ab	--	ab	ab	--	--	ab	--	bb	bb	bb	ab	ab	--	--	bb	bb	--	--	bb	bb	ab	bb	bb	ab	bb	bb	--	bb	ab	bb	bb	bb	--	--	ab	bb	ab	ab	--	bb	--	ab	ab	bb
Marker2691623	aaxbb	bb	bb	bb	ab	ab	ab	ab	bb	bb	ab	bb	bb	bb	bb	ab	ab	bb	ab	bb	bb	bb	ab	bb	bb	ab	--	bb	ab	bb	bb	bb	bb	ab	bb	bb	ab	bb	bb	ab	bb	ab	ab	bb	bb	ab	ab	ab	bb
Marker1420264	aaxbb	bb	bb	ab	ab	ab	ab	ab	bb	bb	ab	ab	bb	bb	bb	ab	ab	bb	ab	bb	bb	bb	bb	bb	bb	bb	bb	bb	ab	bb	bb	bb	bb	ab	bb	bb	ab	bb	bb	ab	bb	ab	ab	bb	bb	ab	ab	ab	bb
Marker1943097	aaxbb	bb	bb	bb	ab	ab	--	ab	bb	bb	bb	bb	bb	bb	bb	ab	ab	bb	ab	bb	bb	bb	ab	bb	bb	ab	bb	bb	ab	bb	bb	bb	bb	ab	--	bb	ab	--	bb	ab	bb	ab	ab	bb	bb	ab	ab	ab	bb
Marker2071126	aaxbb	bb	bb	bb	ab	ab	ab	ab	bb	bb	ab	bb	bb	bb	bb	ab	ab	bb	ab	bb	bb	bb	ab	bb	bb	ab	bb	bb	ab	bb	bb	bb	bb	bb	bb	bb	ab	bb	bb	ab	bb	ab	ab	bb	bb	ab	ab	--	bb
Marker2499415	aaxbb	bb	bb	--	ab	ab	ab	ab	bb	bb	ab	bb	bb	bb	bb	ab	ab	bb	ab	bb	bb	bb	ab	bb	bb	--	bb	bb	--	bb	bb	--	bb	--	bb	bb	ab	bb	bb	bb	bb	ab	ab	bb	bb	ab	ab	ab	bb
Marker845505	aaxbb	bb	bb	ab	ab	ab	ab	ab	ab	bb	ab	ab	bb	bb	bb	bb	--	ab	ab	bb	bb	bb	bb	bb	bb	ab	bb	bb	ab	bb	bb	bb	bb	bb	bb	bb	ab	bb	bb	ab	bb	bb	ab	bb	bb	bb	ab	ab	bb
Marker479454	aaxbb	--	bb	bb	ab	ab	ab	ab	bb	bb	ab	--	--	--	bb	--	bb	--	--	bb	bb	bb	ab	--	bb	ab	--	bb	bb	--	bb	bb	bb	ab	--	--	ab	--	--	ab	bb	ab	ab	--	bb	--	ab	ab	--
Marker2971121	aaxbb	--	bb	ab	ab	ab	ab	ab	bb	bb	bb	--	--	bb	--	--	bb	--	ab	--	--	bb	--	--	bb	bb	bb	--	ab	bb	bb	--	bb	ab	bb	bb	ab	--	bb	ab	bb	ab	--	bb	--	--	--	ab	--
Marker1961863	aaxbb	bb	--	bb	ab	ab	ab	ab	bb	bb	ab	ab	--	bb	bb	ab	--	bb	ab	bb	bb	bb	bb	bb	bb	--	--	bb	ab	bb	bb	--	bb	ab	bb	bb	ab	bb	bb	ab	bb	ab	ab	bb	bb	ab	ab	bb	bb
Marker1094666	aaxbb	bb	bb	bb	ab	ab	ab	ab	bb	bb	bb	bb	bb	bb	bb	ab	ab	bb	ab	bb	bb	bb	ab	bb	bb	bb	bb	bb	ab	bb	bb	bb	bb	ab	bb	bb	ab	bb	bb	ab	bb	ab	ab	bb	bb	ab	ab	ab	bb
Marker1062294	aaxbb	bb	bb	bb	ab	ab	ab	ab	bb	bb	ab	--	bb	bb	bb	ab	ab	bb	ab	bb	bb	bb	ab	bb	bb	ab	--	ab	ab	bb	bb	--	bb	ab	bb	bb	ab	--	bb	ab	--	ab	ab	bb	bb	ab	ab	bb	bb
Marker1298355	aaxbb	bb	bb	bb	ab	ab	ab	ab	bb	bb	ab	bb	bb	bb	bb	ab	ab	--	ab	bb	bb	bb	ab	bb	bb	ab	ab	bb	ab	bb	bb	bb	bb	ab	bb	bb	ab	bb	bb	ab	bb	ab	ab	bb	bb	ab	ab	ab	bb
Marker3451211	aaxbb	bb	bb	ab	ab	ab	ab	ab	bb	bb	ab	ab	bb	bb	bb	ab	ab	bb	ab	bb	bb	bb	bb	bb	bb	ab	bb	bb	ab	bb	bb	bb	bb	bb	bb	bb	ab	bb	bb	ab	bb	ab	ab	bb	bb	ab	ab	bb	bb
Marker3216912	aaxbb	bb	bb	bb	bb	ab	ab	ab	bb	bb	ab	bb	bb	bb	bb	ab	ab	bb	ab	bb	bb	bb	ab	bb	bb	ab	bb	bb	--	bb	bb	bb	bb	ab	bb	bb	ab	bb	bb	ab	bb	ab	ab	bb	bb	ab	ab	ab	bb
Marker1104084	aaxbb	bb	bb	ab	ab	ab	ab	ab	bb	bb	ab	ab	bb	bb	bb	ab	ab	bb	ab	bb	bb	bb	ab	bb	bb	bb	bb	bb	ab	bb	bb	bb	bb	ab	bb	bb	ab	bb	bb	ab	bb	ab	ab	bb	bb	ab	ab	ab	bb
Marker2976987	aaxbb	bb	bb	ab	ab	ab	ab	ab	--	bb	ab	bb	--	bb	--	ab	ab	bb	ab	bb	bb	bb	ab	bb	--	--	--	bb	ab	bb	--	bb	bb	ab	--	bb	ab	--	bb	ab	bb	ab	--	bb	--	ab	ab	ab	bb
Marker2888230	aaxbb	bb	bb	bb	ab	ab	ab	ab	bb	bb	ab	bb	bb	bb	bb	ab	ab	bb	ab	bb	bb	bb	ab	bb	bb	ab	bb	bb	ab	bb	bb	bb	bb	ab	bb	bb	ab	bb	bb	ab	bb	ab	ab	bb	bb	ab	ab	ab	bb
Marker2779335	aaxbb	bb	bb	bb	ab	bb	ab	--	bb	bb	--	bb	bb	bb	bb	ab	ab	bb	ab	bb	bb	bb	ab	bb	bb	--	bb	bb	ab	bb	bb	bb	bb	bb	bb	bb	ab	bb	bb	ab	bb	ab	--	bb	bb	ab	--	ab	bb
Marker3194195	aaxbb	bb	bb	bb	ab	ab	ab	ab	bb	bb	ab	bb	bb	bb	bb	ab	ab	bb	ab	bb	bb	bb	ab	bb	bb	ab	bb	bb	ab	bb	bb	bb	bb	ab	bb	bb	ab	--	bb	ab	bb	ab	--	bb	bb	ab	ab	ab	bb
Marker2967691	aaxbb	bb	bb	bb	ab	ab	--	ab	bb	bb	ab	--	bb	bb	bb	ab	ab	bb	ab	bb	bb	bb	ab	bb	bb	--	bb	bb	ab	bb	bb	bb	bb	bb	bb	bb	ab	bb	bb	ab	bb	ab	ab	--	bb	ab	ab	ab	bb
Marker2561723	aaxbb	bb	bb	bb	ab	ab	ab	ab	bb	bb	ab	bb	bb	bb	bb	ab	ab	bb	ab	bb	bb	bb	ab	bb	bb	ab	bb	bb	ab	bb	bb	bb	bb	ab	bb	bb	ab	bb	bb	ab	bb	ab	ab	bb	bb	ab	ab	ab	bb
Marker2717727	aaxbb	bb	bb	--	--	ab	ab	ab	--	bb	ab	bb	bb	bb	bb	ab	ab	bb	ab	bb	bb	bb	ab	bb	--	ab	bb	bb	ab	--	bb	bb	bb	bb	--	bb	ab	bb	bb	ab	bb	ab	ab	bb	bb	ab	ab	ab	bb
Marker2010920	aaxbb	bb	bb	ab	ab	ab	ab	ab	bb	bb	ab	bb	bb	bb	bb	--	--	bb	ab	bb	bb	bb	ab	bb	bb	ab	ab	--	ab	bb	bb	bb	bb	--	bb	bb	ab	bb	bb	--	bb	ab	--	bb	bb	ab	ab	ab	bb
Marker1968006	aaxbb	bb	bb	ab	ab	ab	ab	ab	bb	bb	ab	bb	bb	bb	bb	ab	ab	bb	ab	bb	bb	bb	ab	bb	bb	ab	bb	bb	ab	bb	bb	bb	bb	ab	bb	bb	ab	bb	bb	ab	bb	ab	ab	bb	bb	ab	ab	ab	bb
Marker3740747	aaxbb	bb	bb	--	ab	--	ab	bb	bb	bb	ab	bb	bb	--	bb	ab	ab	bb	ab	bb	bb	bb	ab	bb	bb	ab	ab	bb	ab	bb	--	bb	bb	ab	--	bb	ab	--	bb	ab	bb	ab	ab	bb	bb	bb	ab	ab	bb
Marker2347866	aaxbb	bb	bb	bb	ab	ab	ab	ab	bb	bb	ab	bb	bb	bb	bb	ab	ab	bb	ab	bb	bb	bb	ab	bb	--	bb	bb	bb	ab	bb	bb	bb	bb	ab	bb	bb	ab	bb	bb	ab	bb	ab	--	bb	bb	bb	ab	ab	bb
Marker392599	aaxbb	bb	bb	bb	ab	ab	ab	ab	bb	bb	ab	bb	bb	bb	bb	ab	ab	bb	ab	bb	bb	bb	ab	bb	bb	ab	bb	bb	ab	bb	bb	ab	bb	ab	bb	bb	ab	bb	bb	ab	bb	bb	ab	bb	bb	ab	ab	ab	bb
Marker1458276	aaxbb	bb	--	bb	ab	ab	ab	--	bb	bb	ab	bb	bb	bb	bb	bb	ab	bb	ab	bb	bb	bb	ab	bb	bb	--	bb	bb	ab	bb	bb	bb	bb	ab	--	bb	ab	bb	bb	--	bb	ab	ab	bb	bb	bb	ab	ab	bb
Marker1459732	aaxbb	bb	bb	bb	ab	ab	ab	ab	bb	bb	bb	bb	bb	bb	bb	bb	--	bb	ab	bb	bb	bb	ab	bb	bb	ab	bb	bb	--	bb	bb	bb	bb	ab	bb	bb	ab	bb	bb	ab	bb	ab	ab	bb	bb	ab	ab	bb	--
Marker2233979	aaxbb	bb	bb	ab	ab	ab	ab	ab	bb	bb	ab	ab	bb	bb	bb	ab	ab	bb	ab	bb	bb	bb	bb	bb	bb	ab	bb	bb	ab	bb	bb	bb	bb	ab	bb	bb	ab	bb	bb	ab	bb	ab	ab	bb	bb	ab	ab	ab	bb
Marker3139846	aaxbb	bb	bb	ab	ab	ab	ab	ab	bb	bb	ab	ab	bb	bb	bb	ab	ab	bb	ab	bb	bb	bb	bb	bb	bb	--	bb	bb	ab	bb	bb	bb	bb	ab	bb	bb	ab	bb	bb	ab	bb	ab	ab	bb	bb	ab	ab	ab	bb
Marker1995829	aaxbb	bb	bb	bb	ab	ab	ab	ab	bb	bb	ab	--	bb	bb	bb	ab	ab	--	ab	bb	bb	bb	ab	bb	bb	ab	bb	bb	ab	bb	bb	bb	bb	ab	bb	bb	ab	bb	bb	--	bb	ab	ab	bb	bb	ab	ab	ab	bb
Marker1966385	aaxbb	bb	bb	bb	ab	ab	ab	ab	bb	bb	ab	bb	bb	bb	bb	--	ab	bb	ab	bb	bb	bb	ab	bb	bb	ab	bb	bb	--	bb	bb	--	bb	ab	bb	bb	ab	bb	ab	ab	bb	ab	ab	bb	bb	ab	bb	ab	bb
Marker1306271	aaxbb	bb	bb	bb	ab	ab	bb	ab	bb	bb	ab	bb	bb	bb	bb	ab	ab	bb	ab	--	bb	bb	bb	bb	bb	ab	bb	bb	ab	bb	bb	bb	bb	ab	bb	bb	ab	bb	bb	ab	--	ab	ab	bb	bb	ab	ab	ab	bb
Marker1210152	aaxbb	bb	--	--	--	ab	ab	ab	bb	bb	ab	bb	bb	bb	bb	ab	ab	ab	ab	bb	bb	bb	bb	bb	bb	bb	bb	bb	ab	bb	bb	bb	bb	ab	bb	--	ab	bb	ab	bb	bb	ab	--	bb	bb	ab	ab	ab	bb
Marker2324457	aaxbb	bb	bb	ab	ab	ab	ab	ab	bb	bb	ab	bb	bb	bb	bb	ab	ab	bb	ab	bb	bb	bb	ab	bb	bb	ab	bb	bb	ab	bb	bb	bb	bb	ab	bb	bb	ab	bb	bb	ab	bb	ab	ab	bb	bb	ab	ab	ab	bb
Marker2430899	aaxbb	bb	bb	bb	ab	bb	ab	ab	bb	--	ab	bb	--	bb	bb	ab	ab	bb	ab	bb	bb	bb	ab	bb	bb	ab	bb	bb	ab	bb	bb	bb	bb	ab	bb	bb	ab	bb	bb	bb	--	ab	ab	bb	bb	ab	ab	ab	bb
Marker1968776	aaxbb	bb	bb	ab	ab	ab	ab	ab	ab	bb	ab	--	bb	bb	bb	ab	ab	ab	ab	bb	bb	bb	bb	bb	bb	ab	bb	bb	ab	bb	bb	bb	bb	bb	bb	bb	ab	bb	bb	ab	bb	ab	bb	--	bb	ab	ab	ab	bb
Marker3477111	aaxbb	--	bb	bb	ab	ab	ab	bb	ab	bb	ab	ab	bb	--	bb	bb	ab	bb	--	--	bb	ab	bb	bb	bb	--	bb	bb	ab	bb	bb	--	--	bb	--	bb	ab	bb	--	ab	bb	bb	ab	bb	bb	ab	ab	--	bb
Marker2458753	aaxbb	bb	bb	bb	ab	ab	ab	ab	bb	bb	ab	bb	bb	bb	bb	ab	ab	bb	bb	bb	bb	bb	ab	bb	bb	ab	bb	bb	ab	bb	bb	ab	bb	ab	bb	bb	ab	bb	bb	ab	bb	ab	ab	bb	bb	ab	ab	ab	bb
Marker356331	aaxbb	bb	--	ab	ab	--	--	ab	bb	bb	ab	ab	bb	bb	bb	ab	ab	bb	ab	bb	bb	--	bb	bb	bb	--	bb	bb	ab	bb	bb	--	bb	--	bb	--	--	bb	bb	ab	bb	ab	ab	--	bb	--	ab	ab	bb
Marker2778988	aaxbb	bb	bb	ab	ab	ab	ab	ab	bb	bb	ab	--	bb	bb	bb	ab	ab	bb	ab	bb	bb	bb	bb	bb	bb	--	bb	bb	ab	bb	bb	bb	bb	ab	bb	bb	ab	bb	bb	ab	bb	ab	bb	bb	bb	ab	ab	ab	bb
Marker1721377	aaxbb	bb	bb	ab	bb	ab	ab	ab	bb	bb	ab	bb	bb	bb	bb	ab	ab	bb	ab	bb	bb	bb	ab	bb	bb	ab	--	bb	ab	bb	bb	bb	bb	--	bb	bb	ab	--	bb	ab	bb	ab	ab	bb	bb	ab	ab	ab	bb
Marker3203679	aaxbb	bb	bb	ab	ab	ab	ab	ab	ab	bb	ab	ab	bb	bb	bb	bb	ab	ab	ab	bb	bb	bb	bb	bb	bb	ab	bb	bb	ab	bb	bb	bb	bb	bb	bb	bb	ab	bb	bb	ab	bb	bb	ab	bb	bb	ab	ab	ab	bb
Marker2358759	aaxbb	bb	bb	--	ab	ab	ab	ab	bb	bb	ab	bb	bb	bb	--	bb	ab	bb	ab	bb	bb	bb	ab	bb	bb	ab	bb	bb	ab	bb	bb	bb	bb	ab	bb	--	ab	bb	bb	ab	bb	ab	ab	bb	bb	ab	ab	ab	bb
Marker1218287	aaxbb	bb	bb	ab	ab	ab	ab	ab	bb	bb	ab	ab	bb	bb	bb	ab	ab	bb	ab	bb	bb	bb	bb	bb	bb	ab	bb	bb	ab	bb	bb	bb	bb	ab	bb	bb	ab	bb	bb	ab	bb	ab	ab	bb	bb	ab	ab	ab	bb
Marker170107	aaxbb	bb	bb	ab	ab	ab	ab	ab	bb	bb	ab	bb	bb	bb	bb	ab	ab	bb	ab	bb	bb	bb	bb	bb	bb	bb	bb	bb	ab	bb	bb	bb	bb	ab	bb	bb	ab	bb	ab	ab	bb	ab	ab	bb	bb	ab	ab	--	--
Marker1619336	aaxbb	bb	bb	ab	ab	ab	ab	ab	bb	bb	ab	ab	bb	bb	bb	ab	ab	bb	ab	bb	bb	bb	ab	bb	bb	ab	bb	bb	ab	bb	bb	bb	bb	ab	bb	bb	ab	bb	bb	ab	bb	ab	ab	bb	bb	ab	ab	ab	bb
Marker1474640	aaxbb	bb	bb	ab	ab	ab	ab	ab	bb	bb	bb	ab	bb	bb	bb	ab	ab	bb	ab	bb	bb	bb	ab	bb	bb	bb	--	bb	ab	bb	bb	bb	bb	ab	bb	bb	ab	bb	bb	--	bb	ab	ab	bb	bb	ab	ab	ab	bb
Marker3111386	aaxbb	bb	bb	--	ab	ab	ab	ab	bb	bb	ab	ab	--	--	--	ab	ab	--	ab	--	bb	--	ab	bb	bb	ab	--	bb	ab	bb	bb	--	bb	ab	bb	--	ab	--	--	ab	bb	--	bb	bb	bb	--	--	ab	--
Marker312073	aaxbb	--	bb	ab	ab	ab	bb	--	bb	bb	ab	ab	bb	bb	bb	ab	--	bb	ab	bb	bb	bb	bb	bb	bb	--	bb	bb	ab	bb	bb	bb	bb	--	bb	bb	ab	bb	--	ab	bb	ab	ab	bb	bb	ab	ab	ab	bb
Marker2245243	aaxbb	bb	ab	bb	ab	--	--	--	--	bb	ab	bb	bb	bb	bb	ab	ab	--	bb	--	bb	bb	ab	bb	bb	ab	bb	bb	ab	bb	bb	bb	--	bb	bb	bb	ab	bb	bb	ab	bb	ab	ab	bb	bb	ab	ab	ab	bb
Marker523114	aaxbb	bb	bb	bb	ab	ab	--	ab	bb	bb	ab	bb	bb	bb	bb	ab	ab	bb	ab	bb	bb	bb	ab	bb	bb	ab	bb	bb	ab	bb	bb	bb	bb	ab	bb	--	ab	bb	bb	ab	bb	ab	ab	bb	bb	ab	ab	ab	bb
Marker2642305	aaxbb	bb	bb	ab	ab	ab	--	bb	bb	bb	ab	bb	bb	bb	bb	ab	ab	bb	ab	bb	bb	bb	ab	bb	bb	ab	bb	bb	ab	bb	bb	bb	bb	ab	bb	bb	ab	bb	--	ab	bb	ab	ab	bb	bb	ab	ab	--	bb
Marker3719715	aaxbb	bb	bb	--	ab	--	ab	bb	--	bb	bb	ab	--	bb	bb	ab	--	--	bb	bb	bb	bb	bb	bb	--	ab	bb	bb	ab	--	--	--	bb	ab	bb	bb	bb	bb	bb	--	bb	bb	ab	bb	bb	ab	ab	ab	--
Marker859779	aaxbb	bb	bb	ab	ab	ab	ab	ab	bb	bb	ab	--	--	bb	bb	bb	ab	bb	ab	bb	bb	--	ab	bb	bb	ab	bb	bb	ab	bb	bb	bb	bb	ab	--	bb	ab	bb	ab	ab	bb	ab	ab	bb	bb	ab	ab	ab	--
Marker596932	aaxbb	bb	bb	ab	ab	ab	bb	ab	bb	bb	ab	ab	bb	bb	--	ab	ab	bb	ab	bb	bb	--	bb	bb	bb	ab	--	bb	ab	bb	bb	bb	bb	ab	bb	--	ab	bb	--	ab	bb	--	ab	bb	bb	ab	ab	ab	bb
Marker2224503	aaxbb	bb	bb	bb	bb	ab	ab	--	bb	bb	ab	bb	--	bb	bb	bb	ab	--	ab	bb	bb	bb	ab	bb	--	--	bb	bb	ab	bb	--	bb	bb	--	--	bb	--	--	bb	ab	bb	ab	--	bb	bb	ab	ab	ab	bb
Marker720812	aaxbb	bb	bb	ab	ab	ab	ab	ab	bb	ab	ab	ab	bb	bb	bb	ab	ab	bb	ab	bb	bb	bb	ab	bb	bb	ab	bb	bb	ab	bb	bb	bb	bb	ab	bb	bb	ab	bb	bb	ab	bb	ab	ab	bb	bb	ab	ab	ab	bb
Marker2452692	aaxbb	bb	bb	ab	ab	ab	ab	ab	bb	bb	ab	ab	bb	bb	bb	ab	ab	bb	ab	bb	bb	bb	ab	bb	bb	ab	bb	bb	ab	bb	bb	bb	bb	ab	bb	bb	ab	bb	bb	ab	bb	ab	ab	bb	bb	ab	ab	ab	bb
Marker97673	aaxbb	bb	bb	ab	ab	ab	ab	--	--	bb	--	--	--	--	bb	bb	ab	ab	ab	bb	bb	bb	bb	bb	bb	ab	bb	bb	--	bb	bb	--	--	bb	bb	--	ab	bb	bb	--	bb	bb	ab	--	bb	ab	ab	ab	--
Marker2624822	aaxbb	bb	bb	ab	ab	--	ab	ab	bb	bb	ab	ab	bb	bb	bb	ab	ab	bb	ab	bb	bb	bb	bb	bb	bb	ab	bb	bb	ab	bb	bb	bb	bb	ab	bb	bb	ab	bb	bb	ab	bb	ab	ab	bb	bb	ab	ab	ab	bb
Marker3613140	aaxbb	bb	bb	ab	ab	ab	ab	ab	ab	bb	ab	ab	bb	bb	bb	bb	ab	ab	ab	bb	bb	bb	bb	bb	bb	ab	bb	bb	ab	bb	bb	bb	bb	bb	bb	bb	ab	bb	bb	ab	bb	ab	ab	bb	bb	ab	ab	ab	bb
Marker401063	aaxbb	bb	bb	bb	ab	ab	ab	ab	bb	bb	ab	bb	bb	bb	bb	ab	ab	bb	ab	bb	bb	bb	ab	bb	bb	ab	bb	bb	ab	bb	bb	bb	bb	ab	bb	--	bb	bb	ab	ab	bb	ab	--	--	bb	ab	ab	ab	bb
Marker2249742	aaxbb	bb	bb	ab	ab	bb	ab	ab	bb	bb	ab	ab	bb	bb	bb	ab	ab	bb	ab	bb	bb	bb	bb	bb	bb	ab	ab	bb	ab	bb	bb	--	bb	ab	--	bb	--	bb	bb	--	bb	ab	bb	bb	bb	ab	ab	ab	bb
Marker1836848	aaxbb	--	bb	bb	ab	ab	ab	ab	--	bb	ab	--	bb	bb	bb	bb	ab	bb	ab	bb	bb	bb	bb	--	bb	ab	bb	bb	ab	bb	bb	bb	bb	ab	--	bb	ab	--	bb	ab	bb	bb	bb	bb	bb	ab	ab	ab	bb
Marker2001400	aaxbb	bb	bb	bb	ab	--	bb	ab	bb	bb	ab	bb	--	bb	bb	--	ab	bb	ab	bb	--	bb	--	--	bb	ab	bb	--	bb	bb	bb	--	bb	bb	--	bb	ab	bb	bb	--	bb	ab	ab	--	bb	ab	--	ab	bb
Marker2032595	aaxbb	bb	bb	bb	ab	ab	ab	ab	bb	bb	ab	bb	bb	bb	bb	ab	ab	bb	bb	bb	bb	bb	ab	bb	bb	ab	bb	bb	ab	bb	bb	bb	bb	ab	bb	bb	ab	bb	bb	ab	bb	ab	ab	bb	bb	ab	ab	ab	bb
Marker1845262	aaxbb	bb	bb	bb	ab	ab	ab	bb	bb	bb	ab	bb	bb	bb	bb	ab	ab	bb	ab	bb	bb	bb	bb	bb	bb	ab	bb	bb	ab	bb	bb	bb	bb	bb	--	bb	ab	bb	bb	ab	bb	ab	ab	bb	--	ab	ab	ab	bb
Marker3116287	aaxbb	bb	bb	ab	ab	ab	ab	ab	bb	bb	ab	ab	bb	bb	bb	ab	ab	bb	ab	bb	bb	bb	bb	bb	bb	ab	bb	bb	ab	bb	bb	bb	bb	ab	bb	bb	ab	bb	bb	ab	bb	ab	ab	bb	bb	ab	ab	ab	bb
Marker329513	aaxbb	bb	bb	--	ab	ab	ab	ab	bb	bb	ab	bb	bb	bb	bb	ab	ab	bb	bb	bb	bb	ab	ab	bb	bb	--	bb	bb	--	bb	bb	ab	bb	--	bb	bb	--	bb	--	ab	bb	ab	--	--	bb	ab	ab	ab	bb
Marker1116232	aaxbb	bb	bb	bb	ab	ab	ab	ab	bb	bb	ab	bb	bb	bb	bb	ab	ab	bb	ab	bb	bb	bb	ab	bb	bb	ab	bb	bb	ab	bb	bb	bb	bb	ab	ab	bb	ab	bb	bb	ab	bb	ab	ab	bb	bb	ab	ab	ab	bb
Marker802712	aaxbb	bb	bb	ab	ab	ab	ab	bb	--	bb	ab	--	--	bb	--	--	--	bb	ab	bb	--	bb	ab	--	bb	--	--	ab	--	bb	bb	bb	bb	--	bb	bb	--	bb	--	ab	bb	ab	ab	--	bb	ab	--	ab	bb
Marker3225752	aaxbb	bb	bb	ab	ab	--	--	--	bb	bb	ab	bb	bb	--	bb	--	ab	bb	ab	--	bb	bb	ab	bb	--	ab	bb	bb	ab	--	bb	bb	--	ab	--	bb	ab	--	bb	ab	bb	ab	ab	bb	--	ab	ab	ab	bb
Marker617018	aaxbb	bb	bb	bb	--	ab	ab	--	--	bb	ab	--	bb	bb	bb	ab	ab	bb	--	bb	bb	bb	ab	bb	bb	ab	bb	bb	ab	bb	bb	bb	bb	ab	bb	bb	ab	--	bb	ab	bb	ab	bb	bb	--	ab	ab	ab	bb
Marker1532605	aaxbb	bb	bb	ab	--	ab	ab	bb	--	bb	ab	ab	bb	bb	--	ab	bb	--	ab	bb	bb	bb	--	bb	bb	ab	bb	bb	ab	--	bb	bb	bb	ab	bb	bb	ab	bb	bb	ab	bb	bb	--	bb	bb	ab	ab	ab	bb
Marker869360	aaxbb	--	bb	ab	ab	ab	--	ab	ab	bb	ab	ab	bb	bb	bb	ab	ab	bb	ab	bb	bb	bb	bb	bb	bb	ab	bb	bb	ab	bb	bb	bb	bb	ab	bb	bb	ab	bb	bb	ab	bb	ab	bb	bb	bb	ab	ab	ab	bb
Marker2153967	aaxbb	bb	bb	bb	ab	ab	ab	ab	bb	bb	ab	bb	bb	bb	bb	ab	ab	bb	ab	bb	bb	ab	ab	bb	bb	ab	bb	bb	ab	bb	bb	bb	bb	ab	bb	bb	ab	bb	bb	ab	bb	bb	ab	bb	bb	ab	ab	ab	bb
Marker554051	aaxbb	bb	bb	ab	ab	ab	ab	ab	bb	bb	ab	bb	bb	bb	bb	ab	ab	bb	ab	bb	bb	bb	ab	bb	bb	ab	bb	bb	ab	bb	bb	bb	bb	ab	bb	bb	ab	bb	bb	ab	bb	ab	ab	bb	bb	ab	ab	ab	bb
Marker1741656	aaxbb	bb	bb	ab	ab	ab	ab	ab	ab	bb	ab	ab	bb	bb	bb	bb	ab	ab	ab	bb	bb	bb	bb	bb	bb	--	bb	bb	ab	bb	bb	bb	bb	bb	bb	bb	ab	bb	bb	ab	bb	ab	ab	bb	bb	ab	ab	ab	--
Marker2066671	aaxbb	bb	bb	bb	ab	ab	ab	ab	bb	bb	bb	--	bb	bb	bb	ab	ab	ab	ab	bb	bb	bb	ab	bb	bb	ab	bb	bb	ab	bb	bb	bb	bb	ab	bb	bb	ab	--	bb	--	bb	ab	--	bb	bb	--	--	--	--
Marker2635885	aaxbb	bb	bb	--	ab	--	--	ab	bb	bb	bb	ab	bb	bb	--	ab	--	--	ab	--	bb	bb	ab	--	bb	ab	bb	--	ab	bb	bb	bb	--	bb	--	bb	ab	--	--	ab	--	bb	ab	--	bb	ab	bb	--	bb
Marker3185945	aaxbb	bb	bb	bb	--	ab	bb	ab	bb	bb	ab	bb	bb	bb	--	ab	--	bb	bb	bb	bb	bb	ab	bb	bb	ab	ab	bb	ab	bb	bb	ab	bb	--	bb	bb	ab	bb	bb	ab	bb	ab	ab	bb	bb	ab	ab	bb	bb
Marker974510	aaxbb	bb	bb	--	ab	ab	ab	ab	bb	--	ab	ab	--	--	--	ab	--	--	--	bb	bb	--	bb	--	--	--	bb	--	ab	bb	bb	--	bb	ab	bb	--	ab	--	bb	ab	bb	ab	ab	--	bb	ab	ab	ab	bb
Marker3052649	aaxbb	bb	bb	ab	ab	ab	ab	ab	bb	bb	ab	ab	bb	bb	bb	ab	ab	bb	ab	bb	bb	bb	bb	bb	bb	ab	bb	bb	ab	bb	bb	bb	bb	ab	bb	bb	ab	bb	bb	ab	bb	ab	ab	bb	bb	bb	ab	bb	bb
Marker1365950	aaxbb	bb	bb	bb	ab	ab	ab	ab	bb	bb	ab	bb	bb	bb	bb	ab	ab	bb	ab	bb	bb	bb	ab	bb	bb	ab	bb	bb	ab	bb	bb	ab	bb	ab	bb	bb	bb	bb	bb	ab	bb	bb	ab	bb	bb	ab	ab	ab	bb
Marker1340410	aaxbb	bb	bb	--	ab	ab	ab	ab	bb	bb	bb	ab	bb	bb	bb	ab	ab	bb	--	--	--	bb	bb	--	bb	ab	--	--	ab	bb	bb	bb	bb	ab	bb	--	--	--	bb	--	bb	ab	--	--	--	ab	--	ab	bb
Marker991903	aaxbb	bb	bb	bb	ab	ab	ab	ab	bb	--	ab	--	bb	bb	bb	ab	ab	bb	ab	--	bb	--	ab	bb	--	ab	bb	bb	ab	bb	bb	bb	bb	ab	bb	bb	ab	bb	ab	ab	bb	ab	ab	bb	bb	ab	ab	ab	bb
Marker1997536	aaxbb	bb	bb	ab	ab	ab	ab	bb	bb	bb	ab	ab	bb	bb	bb	--	ab	bb	ab	bb	bb	bb	bb	bb	bb	ab	bb	bb	ab	bb	bb	bb	bb	ab	bb	bb	ab	bb	bb	ab	bb	ab	ab	bb	bb	ab	ab	ab	bb
Marker477879	aaxbb	bb	bb	ab	--	bb	ab	--	--	--	--	ab	bb	bb	bb	ab	ab	bb	ab	bb	bb	bb	ab	--	bb	--	bb	bb	ab	bb	--	bb	bb	ab	bb	bb	ab	bb	bb	ab	bb	bb	--	--	bb	ab	--	ab	--
Marker1933513	aaxbb	bb	bb	ab	bb	ab	bb	ab	bb	bb	ab	ab	bb	bb	bb	ab	ab	bb	ab	bb	--	bb	ab	bb	bb	ab	bb	bb	ab	bb	bb	bb	bb	ab	bb	bb	--	bb	ab	ab	ab	ab	ab	bb	bb	ab	bb	ab	--
Marker2990908	aaxbb	bb	bb	bb	ab	ab	bb	ab	bb	bb	ab	bb	bb	bb	bb	ab	ab	bb	ab	bb	bb	bb	ab	bb	bb	--	--	--	bb	bb	bb	bb	bb	--	bb	bb	ab	bb	bb	ab	ab	ab	bb	bb	bb	ab	ab	ab	bb
Marker3388754	aaxbb	bb	bb	ab	ab	bb	ab	ab	bb	bb	ab	ab	bb	bb	--	ab	ab	bb	ab	bb	bb	ab	bb	bb	bb	ab	bb	bb	ab	bb	bb	bb	bb	ab	bb	bb	ab	bb	bb	--	bb	ab	ab	bb	bb	ab	ab	ab	bb
Marker275911	aaxbb	bb	bb	ab	ab	ab	ab	ab	ab	bb	ab	ab	bb	bb	bb	bb	ab	ab	ab	bb	bb	bb	bb	bb	bb	ab	bb	bb	ab	bb	bb	bb	bb	bb	bb	ab	ab	bb	bb	ab	bb	ab	ab	bb	bb	ab	ab	ab	bb
Marker1899320	aaxbb	bb	bb	ab	ab	bb	bb	ab	bb	bb	ab	ab	bb	bb	bb	ab	ab	bb	ab	bb	bb	bb	bb	bb	bb	ab	bb	bb	ab	bb	bb	bb	bb	ab	bb	bb	ab	bb	bb	ab	bb	ab	ab	bb	bb	ab	ab	bb	bb
Marker1303060	aaxbb	bb	bb	bb	ab	ab	ab	ab	bb	bb	ab	bb	bb	bb	bb	ab	ab	bb	ab	bb	bb	bb	ab	bb	bb	ab	bb	bb	ab	bb	bb	bb	bb	ab	bb	bb	ab	bb	bb	ab	bb	ab	ab	bb	bb	ab	ab	ab	bb
Marker3174355	aaxbb	--	bb	ab	ab	bb	ab	ab	bb	bb	ab	bb	bb	bb	bb	ab	ab	bb	ab	bb	bb	bb	ab	bb	bb	ab	bb	bb	ab	bb	--	bb	bb	ab	bb	bb	--	bb	bb	bb	bb	ab	ab	bb	bb	ab	ab	ab	bb
Marker3228368	aaxbb	bb	bb	bb	ab	ab	ab	ab	bb	bb	ab	bb	bb	bb	bb	ab	ab	bb	ab	bb	bb	bb	ab	bb	bb	ab	bb	bb	ab	bb	bb	ab	bb	ab	bb	bb	ab	bb	bb	ab	bb	ab	ab	bb	bb	ab	ab	ab	bb
Marker2860634	aaxbb	--	bb	ab	ab	ab	ab	ab	--	bb	ab	bb	--	bb	bb	ab	bb	--	ab	bb	bb	bb	ab	bb	bb	--	bb	bb	ab	bb	bb	--	bb	ab	bb	bb	ab	bb	bb	ab	bb	ab	--	bb	bb	ab	ab	ab	bb
Marker2798770	aaxbb	bb	bb	bb	ab	ab	ab	ab	ab	bb	ab	bb	bb	bb	bb	ab	ab	bb	ab	bb	bb	--	ab	bb	bb	ab	bb	bb	ab	bb	bb	bb	bb	ab	bb	bb	ab	bb	bb	ab	bb	ab	ab	bb	bb	ab	ab	ab	bb
Marker1997471	aaxbb	bb	bb	ab	ab	ab	ab	ab	bb	bb	ab	ab	bb	bb	bb	ab	ab	bb	--	bb	bb	bb	bb	bb	bb	ab	bb	bb	ab	bb	bb	--	bb	ab	bb	bb	ab	bb	bb	ab	bb	ab	ab	bb	bb	ab	ab	ab	bb
Marker2175115	aaxbb	bb	bb	--	ab	--	--	ab	bb	bb	ab	bb	--	bb	--	--	ab	bb	ab	bb	bb	bb	bb	bb	bb	--	bb	bb	ab	--	bb	--	--	ab	bb	--	ab	bb	--	ab	bb	ab	ab	bb	bb	ab	ab	ab	bb
Marker2164652	aaxbb	bb	bb	ab	ab	ab	ab	ab	ab	bb	ab	ab	bb	bb	bb	ab	ab	bb	ab	bb	bb	bb	bb	bb	bb	ab	bb	bb	ab	bb	bb	bb	bb	ab	bb	bb	ab	bb	bb	ab	bb	ab	ab	bb	bb	ab	ab	ab	bb
Marker2848093	aaxbb	bb	bb	bb	ab	ab	ab	bb	bb	bb	ab	bb	bb	bb	bb	ab	ab	ab	--	bb	bb	bb	ab	bb	bb	ab	--	bb	ab	bb	bb	--	bb	ab	bb	bb	bb	--	bb	ab	bb	--	--	bb	bb	ab	--	ab	bb
Marker461385	aaxbb	bb	bb	bb	ab	--	ab	bb	--	bb	ab	bb	bb	bb	--	ab	ab	bb	ab	bb	bb	bb	bb	bb	bb	--	bb	bb	ab	bb	bb	bb	bb	ab	bb	--	ab	--	bb	bb	bb	ab	ab	bb	bb	ab	ab	ab	bb
Marker1563397	aaxbb	bb	bb	ab	ab	ab	ab	bb	bb	bb	ab	bb	bb	bb	bb	ab	ab	bb	ab	bb	bb	bb	ab	bb	bb	bb	bb	bb	ab	bb	bb	bb	bb	ab	bb	bb	ab	bb	bb	ab	bb	ab	ab	bb	bb	ab	ab	ab	bb
Marker1398636	aaxbb	bb	bb	bb	ab	ab	bb	ab	bb	bb	ab	bb	bb	bb	bb	ab	ab	bb	ab	bb	bb	bb	ab	bb	bb	ab	bb	bb	ab	bb	bb	bb	bb	bb	bb	bb	ab	bb	bb	ab	bb	ab	ab	bb	bb	ab	ab	ab	bb
Marker1671521	aaxbb	bb	bb	bb	ab	ab	ab	ab	bb	bb	ab	bb	bb	bb	--	ab	ab	bb	ab	bb	bb	--	ab	bb	bb	ab	bb	bb	ab	bb	bb	bb	bb	ab	bb	bb	ab	bb	bb	ab	bb	ab	ab	bb	bb	ab	ab	ab	bb
Marker1655994	aaxbb	--	bb	ab	ab	bb	ab	ab	bb	--	--	ab	--	bb	--	ab	ab	bb	ab	bb	bb	bb	ab	bb	bb	--	--	--	--	bb	bb	bb	bb	ab	bb	--	ab	--	bb	ab	bb	ab	--	bb	--	--	--	--	--
Marker631122	aaxbb	bb	--	bb	bb	ab	ab	ab	bb	bb	ab	bb	bb	bb	--	ab	ab	bb	ab	bb	bb	bb	ab	bb	bb	ab	--	bb	--	bb	bb	--	--	ab	bb	bb	ab	bb	--	ab	bb	ab	ab	bb	bb	bb	ab	--	--
Marker207659	aaxbb	bb	bb	--	--	ab	ab	--	bb	--	ab	--	bb	bb	bb	ab	ab	--	bb	bb	bb	--	bb	bb	bb	bb	--	bb	ab	bb	--	--	--	ab	bb	bb	ab	bb	bb	ab	--	--	ab	bb	bb	bb	ab	ab	--
Marker1912683	aaxbb	bb	bb	bb	--	ab	ab	--	bb	bb	ab	bb	bb	bb	bb	ab	ab	bb	ab	bb	bb	--	ab	bb	bb	bb	bb	bb	--	bb	bb	bb	bb	--	bb	bb	ab	bb	bb	ab	bb	bb	ab	bb	--	ab	bb	ab	bb
Marker320217	aaxbb	bb	bb	bb	ab	bb	ab	ab	bb	--	ab	--	--	bb	--	--	ab	--	bb	bb	bb	bb	ab	bb	bb	ab	bb	bb	bb	bb	bb	bb	bb	--	--	bb	bb	bb	bb	--	bb	ab	--	bb	bb	ab	ab	ab	bb
Marker3631483	aaxbb	bb	bb	bb	bb	ab	ab	ab	bb	bb	ab	bb	bb	bb	bb	ab	ab	ab	ab	bb	bb	bb	ab	bb	bb	ab	--	bb	ab	bb	bb	bb	bb	ab	bb	bb	ab	bb	ab	--	bb	ab	ab	bb	bb	ab	ab	ab	bb
Marker2691433	aaxbb	bb	bb	bb	ab	ab	--	bb	bb	bb	ab	bb	--	bb	bb	ab	bb	bb	ab	bb	bb	bb	ab	bb	bb	ab	--	bb	ab	bb	--	bb	bb	--	--	--	ab	bb	--	ab	bb	bb	ab	bb	bb	ab	ab	--	bb
Marker2467869	aaxbb	bb	bb	ab	ab	--	--	ab	bb	bb	bb	bb	bb	bb	bb	ab	ab	--	--	--	--	--	ab	--	--	--	--	bb	--	bb	--	--	--	--	bb	--	ab	bb	--	bb	--	ab	ab	bb	bb	ab	ab	ab	--
Marker1700157	aaxbb	bb	bb	bb	ab	ab	ab	ab	bb	bb	ab	bb	bb	bb	bb	bb	ab	bb	ab	bb	bb	bb	ab	bb	bb	--	--	bb	ab	bb	bb	bb	bb	ab	bb	bb	ab	--	bb	ab	bb	ab	--	bb	bb	ab	ab	ab	bb
Marker3258760	aaxbb	--	--	ab	ab	ab	ab	ab	bb	bb	ab	--	--	bb	bb	ab	bb	bb	ab	bb	bb	bb	bb	bb	bb	ab	bb	bb	ab	bb	bb	--	bb	ab	--	bb	ab	bb	bb	bb	bb	ab	ab	bb	bb	bb	--	bb	bb
Marker1839661	aaxbb	bb	bb	ab	--	ab	--	ab	bb	--	ab	bb	bb	--	--	ab	ab	bb	--	--	--	--	ab	bb	bb	bb	bb	--	--	--	bb	--	bb	--	bb	--	--	bb	bb	bb	bb	bb	ab	bb	bb	--	ab	--	bb
Marker2780056	aaxbb	--	bb	ab	ab	ab	ab	ab	--	bb	ab	--	--	bb	bb	--	bb	bb	ab	bb	bb	bb	bb	bb	bb	ab	bb	bb	--	bb	bb	bb	bb	ab	bb	--	--	--	bb	--	bb	--	--	--	bb	--	--	--	bb
Marker3260946	aaxbb	--	bb	bb	ab	ab	--	ab	bb	--	ab	bb	bb	bb	bb	ab	--	bb	ab	bb	bb	--	ab	bb	bb	ab	bb	bb	ab	bb	bb	bb	bb	--	bb	bb	ab	bb	bb	ab	bb	--	ab	bb	bb	ab	ab	bb	bb
Marker2121640	aaxbb	bb	bb	ab	ab	ab	ab	ab	bb	--	ab	bb	bb	bb	--	ab	ab	bb	ab	bb	bb	--	ab	--	bb	bb	bb	--	ab	bb	bb	bb	bb	--	bb	bb	--	--	--	--	bb	--	--	bb	bb	ab	bb	ab	--
Marker2011433	aaxbb	--	--	ab	ab	bb	ab	ab	bb	bb	ab	ab	bb	--	--	--	ab	bb	ab	bb	bb	bb	bb	bb	bb	--	--	--	--	bb	--	bb	bb	ab	--	bb	--	--	--	--	--	--	ab	bb	bb	bb	--	--	bb
Marker3698969	aaxbb	bb	--	--	--	ab	bb	bb	bb	--	ab	--	--	bb	bb	ab	ab	bb	ab	bb	bb	bb	bb	bb	bb	--	bb	--	ab	bb	bb	bb	bb	ab	--	--	bb	--	--	ab	bb	ab	ab	bb	bb	--	ab	--	--
Marker2495716	aaxbb	bb	bb	bb	ab	--	ab	ab	bb	--	ab	bb	bb	bb	bb	ab	ab	bb	ab	bb	bb	bb	ab	bb	bb	bb	bb	bb	ab	bb	bb	ab	bb	ab	--	bb	--	bb	--	ab	bb	bb	ab	bb	--	ab	ab	--	bb
Marker1458200	aaxbb	bb	bb	bb	--	ab	--	ab	bb	bb	ab	bb	bb	bb	bb	--	ab	bb	ab	bb	bb	bb	ab	bb	bb	bb	bb	bb	bb	bb	bb	bb	bb	ab	bb	bb	ab	bb	bb	ab	bb	bb	--	bb	bb	ab	ab	ab	bb
Marker262009	aaxbb	bb	bb	ab	bb	ab	--	--	bb	--	ab	ab	bb	bb	bb	--	ab	bb	ab	bb	bb	--	--	--	bb	ab	bb	bb	ab	bb	bb	bb	bb	ab	bb	bb	bb	bb	bb	--	bb	ab	--	bb	--	ab	ab	ab	bb
Marker2842534	aaxbb	bb	bb	bb	ab	bb	ab	ab	bb	bb	ab	bb	bb	bb	bb	ab	ab	bb	ab	bb	bb	bb	ab	bb	bb	ab	bb	bb	ab	bb	bb	ab	bb	ab	bb	bb	bb	bb	bb	ab	bb	bb	ab	bb	bb	ab	ab	ab	bb
Marker3658510	aaxbb	--	bb	bb	ab	ab	--	ab	bb	--	ab	bb	--	bb	bb	--	ab	--	ab	--	bb	bb	ab	bb	bb	ab	--	bb	ab	bb	bb	ab	bb	ab	bb	bb	bb	bb	bb	bb	--	bb	--	bb	bb	--	ab	ab	bb
Marker407602	aaxbb	bb	bb	--	ab	ab	ab	ab	bb	--	ab	ab	bb	bb	bb	bb	ab	bb	ab	--	--	--	bb	--	--	--	--	--	--	--	--	--	bb	ab	bb	--	ab	bb	bb	--	--	bb	bb	bb	--	ab	ab	ab	--
Marker988424	aaxbb	bb	bb	bb	--	ab	--	ab	bb	bb	ab	bb	--	--	bb	ab	--	bb	ab	bb	bb	--	--	bb	bb	ab	bb	--	ab	bb	bb	--	--	ab	bb	ab	bb	bb	bb	ab	bb	--	ab	bb	bb	ab	--	ab	bb
Marker3344441	aaxbb	--	bb	bb	--	bb	--	--	bb	--	ab	bb	--	bb	bb	ab	ab	--	bb	bb	bb	bb	ab	bb	bb	--	--	bb	ab	--	bb	bb	bb	ab	bb	bb	bb	--	bb	ab	bb	ab	--	bb	bb	ab	ab	ab	bb
Marker3027684	aaxbb	bb	bb	bb	ab	ab	ab	ab	bb	bb	ab	bb	bb	bb	bb	ab	ab	bb	ab	bb	bb	ab	ab	bb	bb	ab	bb	bb	ab	bb	bb	ab	bb	ab	bb	bb	bb	bb	bb	ab	bb	bb	ab	bb	bb	ab	ab	ab	bb
Marker2039911	aaxbb	bb	bb	bb	ab	ab	--	--	--	--	ab	bb	bb	bb	bb	--	ab	--	--	bb	--	bb	ab	bb	--	ab	--	--	ab	bb	bb	--	bb	--	--	bb	--	bb	bb	--	bb	bb	ab	bb	bb	--	ab	bb	--
Marker3306808	aaxbb	bb	bb	bb	--	ab	ab	ab	bb	bb	ab	--	bb	bb	--	--	bb	bb	ab	bb	bb	bb	ab	bb	bb	ab	--	bb	ab	bb	bb	--	bb	ab	--	bb	ab	bb	bb	--	bb	ab	ab	bb	bb	ab	ab	ab	bb
Marker1609773	aaxbb	--	bb	bb	ab	ab	ab	ab	bb	bb	--	bb	bb	--	--	--	ab	bb	bb	bb	--	bb	ab	bb	bb	--	bb	bb	ab	bb	bb	bb	bb	--	--	bb	--	bb	bb	bb	--	bb	ab	bb	--	ab	--	ab	bb
Marker1488555	aaxbb	bb	bb	bb	bb	bb	ab	ab	--	--	ab	--	--	bb	--	ab	--	bb	ab	--	bb	--	ab	--	bb	ab	bb	bb	--	bb	bb	--	--	--	bb	--	ab	bb	bb	ab	--	ab	ab	--	--	bb	ab	--	bb
Marker201965	aaxbb	bb	bb	ab	--	ab	ab	ab	--	--	ab	--	bb	bb	bb	--	ab	bb	bb	bb	bb	bb	bb	bb	bb	bb	bb	--	--	--	bb	--	bb	ab	--	bb	bb	--	bb	ab	bb	ab	--	--	--	ab	ab	ab	bb
Marker3174376	aaxbb	--	bb	ab	ab	bb	--	--	bb	bb	--	--	bb	bb	bb	bb	bb	bb	--	bb	bb	bb	ab	bb	bb	bb	--	--	--	bb	bb	--	--	ab	bb	--	ab	bb	bb	ab	bb	--	--	bb	bb	ab	ab	ab	bb
Marker1073191	aaxbb	bb	--	--	ab	bb	--	--	--	bb	ab	bb	bb	--	bb	ab	bb	--	ab	bb	bb	bb	ab	bb	bb	bb	bb	bb	--	--	bb	bb	--	--	--	bb	ab	bb	--	ab	bb	ab	ab	bb	bb	ab	ab	bb	bb
Marker2761447	aaxbb	bb	bb	bb	ab	bb	ab	ab	bb	bb	ab	bb	bb	bb	bb	--	--	--	--	bb	bb	bb	ab	bb	bb	bb	bb	bb	ab	bb	bb	ab	bb	ab	bb	bb	ab	--	--	bb	bb	bb	ab	bb	--	ab	ab	ab	ab
Marker2340353	aaxbb	bb	bb	--	bb	ab	ab	ab	bb	bb	ab	--	--	bb	bb	--	ab	bb	ab	bb	bb	bb	ab	--	bb	--	bb	bb	ab	bb	bb	bb	bb	ab	bb	bb	ab	bb	bb	ab	bb	bb	bb	bb	bb	ab	ab	bb	--
Marker1652171	aaxbb	--	bb	bb	ab	ab	--	ab	bb	--	ab	bb	--	bb	--	ab	ab	bb	ab	bb	bb	bb	bb	bb	--	ab	--	bb	ab	bb	--	bb	--	--	--	bb	bb	bb	bb	--	--	--	bb	--	bb	ab	--	ab	bb
Marker1813935	aaxbb	--	ab	bb	--	ab	ab	ab	bb	bb	ab	bb	bb	bb	bb	ab	ab	bb	ab	bb	bb	bb	ab	bb	bb	bb	bb	bb	ab	bb	bb	bb	--	ab	bb	bb	--	bb	--	ab	bb	ab	ab	--	--	--	ab	--	bb
Marker6600	aaxbb	bb	bb	--	--	--	ab	ab	bb	ab	ab	bb	bb	bb	bb	ab	--	bb	ab	bb	bb	bb	--	bb	--	--	--	bb	ab	bb	bb	--	bb	--	--	bb	--	bb	--	--	bb	bb	ab	bb	bb	ab	bb	ab	--
Marker3422491	aaxbb	bb	bb	bb	ab	ab	ab	ab	bb	bb	ab	bb	bb	bb	bb	ab	ab	bb	ab	bb	bb	bb	ab	bb	bb	ab	bb	bb	ab	bb	bb	ab	bb	ab	bb	bb	bb	bb	bb	ab	bb	bb	ab	bb	bb	ab	bb	ab	bb
Marker1596772	aaxbb	bb	bb	bb	ab	ab	ab	ab	bb	--	ab	bb	bb	bb	--	ab	ab	bb	ab	--	bb	--	ab	--	--	--	--	bb	--	bb	bb	--	bb	ab	bb	--	ab	--	bb	ab	bb	bb	--	--	--	ab	--	ab	--
Marker2066132	aaxbb	bb	--	--	ab	--	ab	ab	bb	bb	ab	ab	--	--	--	--	ab	--	--	bb	--	--	--	--	--	--	--	--	--	bb	bb	bb	--	ab	--	bb	--	--	--	ab	--	--	--	bb	--	ab	--	--	bb
Marker3128372	aaxbb	--	bb	bb	ab	ab	--	ab	bb	bb	ab	bb	bb	bb	--	ab	ab	--	bb	bb	bb	bb	ab	bb	bb	ab	--	--	--	--	bb	--	bb	ab	bb	bb	--	bb	bb	ab	bb	ab	bb	bb	--	ab	bb	ab	bb
Marker2037896	aaxbb	--	ab	bb	ab	--	ab	ab	--	--	--	bb	--	bb	bb	ab	ab	bb	ab	bb	bb	bb	ab	bb	bb	--	ab	bb	ab	bb	--	bb	bb	ab	bb	--	ab	--	bb	bb	ab	ab	--	bb	bb	ab	--	--	bb
Marker2951071	aaxbb	--	bb	bb	ab	ab	ab	ab	bb	bb	--	bb	bb	bb	bb	ab	ab	bb	ab	bb	bb	bb	ab	--	bb	ab	--	bb	ab	bb	bb	ab	bb	ab	--	bb	ab	bb	--	ab	--	bb	ab	--	--	ab	ab	ab	bb
Marker303288	aaxbb	bb	bb	bb	ab	ab	ab	ab	bb	bb	ab	bb	bb	--	bb	ab	ab	--	--	bb	bb	bb	ab	bb	bb	ab	bb	bb	ab	bb	bb	bb	bb	ab	bb	bb	ab	--	bb	ab	bb	ab	ab	bb	bb	ab	ab	bb	bb
Marker2078608	aaxbb	bb	bb	bb	bb	ab	--	ab	bb	bb	ab	bb	--	--	bb	ab	--	bb	ab	bb	bb	bb	bb	--	bb	ab	bb	bb	ab	bb	bb	--	bb	ab	bb	--	bb	bb	ab	ab	bb	ab	bb	bb	bb	ab	ab	ab	bb
Marker3209883	aaxbb	bb	bb	bb	bb	ab	--	ab	bb	bb	ab	--	bb	--	bb	ab	ab	bb	ab	bb	--	--	--	--	bb	ab	--	bb	bb	bb	--	bb	bb	ab	--	--	ab	bb	bb	ab	--	ab	ab	bb	--	bb	ab	ab	--
Marker2792004	aaxbb	bb	bb	bb	ab	ab	ab	ab	bb	bb	ab	bb	bb	bb	bb	ab	ab	bb	ab	bb	bb	bb	ab	bb	bb	--	bb	bb	ab	bb	bb	ab	bb	ab	bb	bb	bb	bb	bb	ab	bb	bb	ab	bb	bb	ab	ab	ab	bb
Marker2960231	aaxbb	--	bb	ab	--	ab	--	ab	bb	bb	ab	--	--	bb	bb	ab	--	bb	ab	bb	bb	bb	bb	bb	bb	ab	bb	bb	--	--	bb	--	bb	ab	--	bb	ab	--	--	ab	--	ab	--	--	bb	--	ab	ab	--
Marker2559189	aaxbb	bb	bb	bb	ab	ab	ab	ab	bb	bb	ab	bb	bb	bb	bb	ab	ab	bb	ab	bb	bb	bb	ab	bb	bb	--	bb	bb	ab	bb	bb	ab	bb	ab	bb	bb	ab	--	bb	ab	bb	ab	ab	bb	bb	ab	ab	ab	bb
Marker1499202	aaxbb	--	--	bb	ab	ab	--	ab	--	bb	ab	bb	--	bb	bb	ab	ab	bb	bb	bb	bb	--	ab	--	bb	ab	--	bb	ab	bb	bb	bb	bb	ab	bb	bb	ab	--	bb	ab	bb	bb	bb	--	bb	ab	ab	ab	bb
Marker735653	aaxbb	bb	bb	bb	ab	--	ab	ab	bb	bb	ab	bb	--	bb	bb	--	--	bb	ab	bb	bb	bb	--	bb	--	--	bb	bb	ab	bb	bb	--	bb	--	bb	bb	ab	bb	bb	ab	bb	bb	--	--	bb	ab	--	--	--
Marker2570913	aaxbb	bb	bb	bb	ab	ab	ab	ab	--	--	--	bb	--	bb	bb	ab	ab	--	--	bb	bb	bb	ab	--	--	ab	--	bb	ab	bb	--	--	--	--	--	bb	ab	bb	--	ab	ab	bb	ab	bb	bb	--	ab	ab	--
Marker1632898	aaxbb	--	bb	bb	--	ab	ab	ab	bb	bb	ab	--	--	--	bb	ab	ab	bb	bb	--	bb	bb	ab	bb	bb	bb	bb	bb	ab	--	bb	bb	bb	ab	bb	bb	--	bb	bb	--	bb	ab	--	--	--	--	ab	--	bb
Marker2503900	aaxbb	bb	bb	ab	--	bb	ab	ab	bb	bb	ab	bb	--	bb	bb	bb	bb	bb	ab	bb	--	bb	ab	bb	bb	bb	--	bb	--	bb	bb	bb	--	--	bb	--	ab	bb	--	--	bb	ab	--	bb	bb	--	--	ab	bb
Marker2135442	aaxbb	--	bb	bb	ab	--	ab	--	bb	bb	ab	bb	--	bb	--	ab	ab	bb	--	bb	bb	bb	bb	bb	bb	bb	bb	bb	--	bb	--	ab	bb	ab	bb	--	bb	--	bb	ab	bb	bb	ab	bb	bb	--	--	--	--
Marker1420335	aaxbb	bb	bb	--	ab	--	ab	ab	bb	bb	ab	--	bb	bb	bb	ab	bb	--	ab	bb	bb	bb	ab	bb	bb	bb	bb	bb	--	bb	bb	bb	--	--	bb	bb	--	bb	bb	ab	bb	ab	ab	bb	bb	--	ab	bb	bb
Marker2068140	aaxbb	--	bb	--	ab	ab	bb	--	bb	bb	bb	bb	bb	bb	--	--	--	--	ab	--	bb	--	--	--	bb	ab	bb	--	--	bb	bb	bb	bb	--	ab	--	ab	bb	--	ab	--	ab	--	bb	bb	--	ab	ab	bb
Marker455113	aaxbb	bb	bb	bb	ab	ab	ab	ab	--	--	--	--	bb	bb	bb	--	ab	--	ab	--	bb	--	ab	bb	--	ab	bb	bb	ab	bb	bb	bb	bb	ab	--	bb	ab	--	bb	ab	bb	ab	--	bb	bb	--	ab	ab	--
Marker2078910	aaxbb	--	bb	bb	ab	ab	--	ab	bb	--	--	--	bb	--	--	ab	ab	bb	ab	bb	bb	bb	ab	bb	bb	ab	--	--	ab	bb	--	bb	bb	--	bb	bb	--	bb	--	--	bb	ab	--	bb	bb	ab	--	--	--
Marker16969	aaxbb	--	bb	bb	--	--	--	--	--	bb	ab	bb	--	bb	--	bb	ab	--	ab	--	--	--	--	--	--	bb	bb	bb	--	bb	--	--	bb	ab	bb	bb	ab	--	bb	ab	bb	bb	bb	bb	--	--	ab	ab	--
Marker2440787	aaxbb	--	bb	bb	bb	ab	--	ab	bb	bb	ab	bb	bb	bb	bb	ab	ab	bb	bb	bb	bb	bb	bb	bb	bb	ab	bb	bb	ab	bb	bb	bb	bb	ab	bb	bb	ab	bb	bb	bb	bb	ab	--	bb	bb	ab	--	ab	bb
Marker1855970	aaxbb	bb	--	bb	ab	ab	--	ab	bb	bb	bb	bb	bb	bb	--	--	ab	bb	--	bb	bb	bb	--	bb	--	ab	bb	bb	bb	bb	bb	ab	bb	ab	bb	bb	--	bb	bb	ab	--	ab	--	bb	--	ab	ab	ab	--
Marker3422381	aaxbb	bb	ab	bb	ab	ab	ab	ab	bb	bb	ab	--	--	bb	bb	ab	ab	bb	--	bb	bb	bb	ab	bb	bb	--	bb	--	bb	bb	bb	bb	bb	ab	bb	bb	bb	bb	bb	ab	bb	bb	ab	--	bb	ab	bb	ab	bb
Marker2006175	aaxbb	bb	bb	--	ab	bb	ab	--	bb	bb	ab	--	bb	bb	--	bb	ab	bb	ab	bb	--	--	--	--	bb	ab	--	bb	ab	bb	bb	ab	bb	ab	bb	bb	bb	bb	bb	bb	bb	--	ab	bb	bb	ab	ab	ab	bb
Marker2590416	aaxbb	bb	bb	bb	ab	--	--	ab	--	bb	bb	bb	bb	bb	bb	ab	ab	--	ab	--	--	bb	ab	--	bb	--	bb	bb	ab	bb	bb	bb	--	ab	bb	bb	bb	bb	bb	ab	--	ab	--	ab	--	ab	ab	ab	--
Marker3510165	aaxbb	bb	bb	ab	bb	bb	ab	ab	bb	bb	ab	bb	bb	bb	bb	ab	ab	bb	--	bb	bb	bb	--	bb	bb	--	--	bb	ab	bb	bb	bb	bb	ab	bb	bb	ab	--	--	ab	--	ab	ab	bb	--	ab	ab	ab	bb
Marker988971	aaxbb	bb	bb	bb	ab	ab	ab	ab	bb	bb	ab	bb	bb	bb	bb	ab	ab	bb	bb	bb	bb	bb	ab	bb	bb	ab	bb	bb	ab	bb	bb	bb	bb	bb	bb	bb	ab	bb	ab	ab	bb	ab	ab	bb	bb	ab	ab	ab	bb
Marker200152	aaxbb	--	bb	ab	--	bb	--	--	--	--	ab	--	bb	bb	bb	ab	ab	bb	--	bb	bb	bb	bb	bb	--	--	bb	--	--	bb	bb	--	bb	ab	bb	--	ab	bb	--	ab	bb	bb	ab	bb	--	ab	ab	ab	--
Marker1665112	aaxbb	bb	bb	bb	ab	ab	ab	ab	bb	bb	ab	bb	--	bb	bb	ab	ab	--	ab	--	bb	bb	ab	bb	bb	ab	--	bb	ab	bb	bb	bb	bb	ab	bb	--	bb	bb	bb	ab	bb	ab	ab	--	bb	ab	ab	bb	--
Marker3288286	aaxbb	--	bb	ab	ab	ab	--	ab	bb	--	--	bb	--	bb	bb	ab	--	bb	--	bb	bb	--	ab	--	bb	--	bb	--	ab	--	--	--	--	ab	bb	--	--	--	bb	ab	--	ab	ab	bb	--	bb	ab	ab	bb
Marker2523098	aaxbb	bb	bb	--	bb	--	--	ab	bb	bb	ab	bb	--	bb	bb	bb	ab	bb	ab	bb	bb	bb	ab	--	bb	ab	--	--	bb	--	--	bb	--	ab	bb	bb	ab	bb	bb	ab	bb	ab	--	bb	bb	--	bb	--	--
Marker3185445	aaxbb	bb	bb	bb	ab	ab	ab	ab	bb	bb	--	bb	bb	bb	bb	bb	--	bb	ab	bb	bb	bb	ab	bb	bb	ab	bb	bb	bb	bb	bb	ab	bb	--	bb	bb	bb	bb	bb	ab	bb	ab	bb	bb	bb	ab	ab	ab	bb
Marker1178484	aaxbb	--	bb	--	bb	ab	ab	ab	bb	bb	ab	--	bb	bb	bb	ab	ab	bb	ab	bb	bb	bb	ab	bb	bb	ab	bb	bb	ab	bb	bb	--	bb	ab	bb	bb	--	bb	bb	--	bb	bb	--	bb	bb	ab	ab	bb	bb
Marker976028	aaxbb	bb	bb	--	bb	--	bb	ab	bb	--	ab	bb	bb	bb	bb	ab	ab	bb	ab	bb	bb	bb	ab	--	bb	--	bb	--	bb	--	bb	bb	bb	ab	bb	bb	ab	bb	bb	ab	bb	ab	--	bb	bb	ab	ab	--	--
Marker882354	aaxbb	bb	bb	bb	ab	ab	--	--	--	bb	--	bb	bb	bb	bb	bb	--	--	ab	bb	bb	bb	ab	bb	bb	ab	bb	bb	ab	bb	bb	bb	--	ab	bb	--	--	bb	--	--	bb	--	--	bb	bb	ab	ab	bb	bb
Marker1327793	aaxbb	bb	bb	--	bb	ab	--	--	bb	bb	ab	bb	bb	bb	--	ab	ab	bb	--	bb	bb	--	--	--	--	ab	bb	--	ab	bb	bb	bb	bb	--	bb	bb	bb	bb	bb	ab	--	ab	--	bb	--	--	--	ab	bb
Marker53887	aaxbb	bb	bb	bb	ab	ab	ab	ab	bb	bb	ab	bb	bb	bb	bb	--	ab	--	ab	bb	bb	bb	--	bb	bb	ab	bb	bb	ab	bb	bb	--	--	--	bb	--	--	bb	bb	bb	bb	ab	ab	bb	bb	ab	ab	ab	ab
Marker374880	aaxbb	bb	bb	bb	ab	ab	ab	ab	bb	bb	ab	bb	bb	bb	bb	ab	ab	bb	ab	bb	bb	bb	ab	bb	bb	ab	bb	bb	ab	bb	bb	ab	bb	ab	bb	bb	ab	bb	ab	ab	bb	bb	ab	bb	ab	ab	ab	ab	bb
Marker2742233	aaxbb	--	bb	bb	ab	bb	--	ab	bb	--	--	--	bb	bb	--	--	ab	--	ab	bb	bb	--	bb	bb	--	--	--	bb	ab	bb	bb	ab	--	--	bb	bb	bb	bb	bb	ab	bb	bb	--	bb	bb	--	bb	ab	bb
Marker1167759	aaxbb	bb	bb	bb	ab	ab	ab	ab	bb	bb	ab	bb	bb	bb	--	ab	ab	bb	ab	bb	bb	bb	--	--	bb	--	bb	bb	bb	bb	bb	bb	bb	ab	bb	bb	ab	--	--	ab	bb	--	ab	bb	bb	ab	ab	ab	bb
Marker1112035	aaxbb	bb	bb	--	ab	ab	ab	ab	bb	bb	--	bb	--	--	bb	--	ab	bb	ab	--	--	ab	ab	bb	bb	--	--	bb	--	bb	--	bb	bb	--	--	bb	ab	--	--	ab	bb	--	--	bb	bb	bb	--	ab	--
Marker3382601	aaxbb	bb	--	bb	ab	ab	ab	--	bb	bb	ab	bb	bb	--	bb	ab	ab	--	--	--	--	bb	--	bb	bb	ab	--	bb	ab	bb	bb	--	--	ab	--	bb	ab	--	ab	ab	bb	ab	--	bb	bb	ab	ab	ab	bb
Marker478774	aaxbb	--	bb	ab	bb	ab	--	ab	bb	--	ab	bb	bb	bb	--	ab	ab	bb	ab	--	bb	bb	ab	--	bb	ab	bb	bb	ab	bb	--	bb	bb	ab	bb	bb	ab	bb	bb	ab	bb	ab	--	bb	bb	bb	bb	bb	bb
Marker1967228	aaxbb	bb	bb	bb	--	ab	ab	ab	bb	bb	ab	--	--	bb	bb	--	--	bb	ab	bb	bb	bb	ab	bb	bb	--	--	--	--	bb	bb	bb	bb	--	--	bb	ab	--	bb	bb	bb	ab	ab	bb	bb	bb	ab	--	--
Marker758948	aaxbb	bb	bb	bb	ab	ab	ab	ab	bb	--	ab	bb	bb	--	bb	ab	ab	bb	--	bb	bb	bb	ab	bb	bb	ab	bb	--	ab	bb	bb	ab	bb	ab	bb	bb	ab	bb	bb	ab	bb	ab	ab	bb	bb	ab	ab	ab	bb
Marker2895421	aaxbb	bb	--	--	ab	--	ab	bb	bb	bb	ab	bb	--	--	bb	ab	ab	--	bb	bb	bb	bb	ab	bb	bb	ab	bb	bb	ab	bb	--	--	bb	ab	--	bb	ab	bb	--	--	bb	--	--	--	bb	--	--	--	--
Marker3292374	aaxbb	bb	bb	--	ab	--	ab	--	bb	bb	--	bb	bb	bb	--	--	bb	bb	--	bb	--	bb	bb	--	--	--	--	bb	bb	bb	bb	--	--	bb	bb	--	ab	bb	--	bb	--	--	--	bb	--	ab	--	--	bb
Marker1926017	aaxbb	bb	bb	bb	ab	--	ab	--	bb	--	--	bb	--	bb	bb	bb	ab	--	--	--	bb	--	ab	bb	--	bb	--	bb	bb	bb	--	ab	bb	ab	bb	--	--	bb	bb	bb	--	--	--	--	bb	--	ab	ab	bb
Marker3776378	aaxbb	--	bb	bb	ab	ab	ab	ab	bb	--	ab	ab	bb	bb	--	bb	ab	bb	ab	bb	--	bb	bb	bb	bb	ab	bb	bb	ab	bb	bb	bb	bb	--	bb	--	ab	bb	bb	--	bb	bb	ab	bb	bb	bb	--	bb	bb
Marker3449038	aaxbb	bb	bb	bb	ab	ab	ab	ab	bb	bb	ab	bb	bb	bb	bb	--	ab	bb	ab	bb	bb	bb	ab	bb	bb	--	--	bb	ab	bb	--	ab	bb	ab	bb	bb	--	bb	bb	bb	bb	bb	--	--	--	--	ab	bb	bb
Marker2323866	aaxbb	bb	--	bb	--	ab	--	ab	bb	--	ab	bb	--	--	bb	--	ab	bb	--	bb	bb	bb	ab	bb	bb	ab	bb	bb	--	bb	bb	bb	bb	ab	bb	bb	bb	--	ab	ab	bb	ab	bb	bb	--	ab	--	--	bb
Marker3672687	aaxbb	bb	bb	bb	ab	ab	ab	bb	bb	--	ab	bb	bb	bb	--	ab	ab	--	--	bb	bb	--	ab	bb	bb	ab	--	bb	ab	bb	bb	bb	bb	ab	bb	bb	ab	bb	bb	--	bb	ab	--	bb	bb	ab	--	--	bb
Marker1638052	aaxbb	bb	bb	bb	ab	bb	ab	ab	--	bb	ab	bb	bb	bb	bb	ab	ab	bb	ab	bb	bb	bb	ab	bb	bb	--	bb	bb	ab	bb	bb	ab	bb	ab	bb	bb	bb	bb	bb	ab	bb	bb	ab	bb	--	ab	ab	ab	bb
Marker1687378	aaxbb	bb	bb	bb	--	ab	ab	ab	bb	bb	ab	bb	bb	--	--	--	--	bb	ab	bb	bb	bb	bb	bb	bb	--	--	bb	--	--	--	--	bb	ab	--	bb	ab	bb	--	ab	bb	--	--	bb	--	--	ab	ab	bb
Marker3091385	aaxbb	bb	--	--	bb	--	--	--	--	bb	--	bb	bb	bb	--	--	bb	--	--	bb	bb	bb	ab	bb	bb	ab	bb	bb	bb	bb	bb	--	bb	ab	bb	--	--	--	bb	ab	--	ab	ab	bb	bb	ab	ab	ab	bb
Marker3084325	aaxbb	bb	bb	bb	ab	bb	ab	ab	bb	--	ab	bb	bb	bb	bb	bb	bb	bb	ab	bb	bb	bb	ab	bb	bb	--	bb	bb	ab	--	bb	bb	--	ab	bb	bb	ab	--	--	ab	bb	ab	ab	--	bb	ab	ab	bb	--
Marker728281	aaxbb	--	bb	ab	--	ab	ab	ab	bb	bb	ab	--	--	--	bb	bb	ab	bb	ab	--	--	bb	ab	bb	bb	--	bb	--	--	bb	bb	--	bb	--	bb	bb	--	bb	bb	--	--	ab	ab	bb	bb	bb	--	ab	bb
Marker1459344	aaxbb	--	bb	ab	ab	ab	ab	ab	bb	bb	ab	--	--	--	bb	ab	ab	bb	ab	bb	bb	bb	ab	bb	bb	ab	--	bb	ab	--	ab	bb	bb	ab	bb	bb	ab	--	bb	ab	bb	bb	ab	bb	bb	ab	ab	--	bb
Marker116158	aaxbb	bb	bb	bb	ab	ab	ab	ab	bb	bb	ab	bb	bb	--	--	ab	ab	bb	--	bb	--	bb	ab	bb	bb	ab	--	bb	bb	bb	--	ab	bb	ab	bb	bb	ab	bb	bb	ab	bb	bb	ab	bb	bb	ab	ab	ab	bb
Marker2495746	aaxbb	bb	bb	bb	bb	ab	ab	ab	bb	bb	ab	--	bb	bb	bb	ab	ab	bb	ab	bb	bb	bb	ab	bb	bb	ab	bb	bb	ab	bb	bb	ab	bb	ab	bb	bb	bb	bb	bb	ab	bb	bb	ab	bb	bb	ab	ab	ab	bb
Marker1768257	aaxbb	bb	bb	bb	ab	ab	ab	ab	bb	bb	ab	bb	bb	--	bb	ab	ab	bb	ab	bb	bb	bb	ab	bb	bb	ab	--	bb	--	bb	bb	bb	bb	--	bb	--	ab	--	bb	ab	--	bb	ab	bb	bb	ab	ab	--	bb
Marker2499592	aaxbb	bb	--	bb	ab	ab	ab	ab	bb	bb	ab	bb	bb	bb	bb	ab	ab	bb	ab	bb	bb	bb	ab	bb	bb	ab	bb	bb	--	bb	bb	bb	--	ab	--	--	ab	bb	bb	ab	bb	ab	ab	bb	ab	ab	ab	ab	--
Marker455101	aaxbb	bb	bb	bb	ab	bb	--	ab	--	bb	ab	--	--	bb	bb	ab	ab	bb	ab	--	bb	--	ab	bb	--	--	--	--	--	bb	bb	--	bb	ab	bb	--	ab	bb	--	ab	bb	ab	ab	bb	bb	--	ab	bb	bb
Marker1247436	aaxbb	bb	--	bb	bb	ab	ab	bb	--	bb	ab	--	--	bb	bb	ab	ab	bb	--	bb	bb	bb	--	--	bb	ab	bb	bb	ab	bb	ab	--	bb	--	--	--	bb	--	--	--	bb	--	--	bb	bb	ab	--	--	bb
Marker2434921	aaxbb	bb	bb	bb	bb	ab	ab	ab	bb	bb	ab	bb	--	--	bb	ab	ab	bb	ab	bb	bb	bb	ab	bb	bb	--	bb	bb	--	bb	bb	--	bb	ab	--	--	ab	bb	bb	ab	bb	ab	--	bb	bb	--	ab	bb	bb
Marker1322191	aaxbb	bb	bb	bb	ab	ab	ab	ab	bb	bb	ab	bb	--	--	bb	ab	ab	--	ab	bb	bb	bb	ab	--	bb	bb	bb	--	--	bb	bb	bb	bb	ab	bb	bb	ab	bb	--	ab	bb	ab	ab	bb	bb	--	ab	ab	bb
Marker2570640	aaxbb	bb	bb	bb	ab	ab	ab	ab	bb	bb	ab	bb	--	bb	bb	ab	ab	bb	ab	bb	bb	bb	ab	bb	bb	--	bb	bb	ab	bb	bb	bb	bb	ab	bb	bb	--	bb	bb	ab	bb	bb	ab	--	bb	ab	ab	ab	--
Marker1255304	aaxbb	bb	bb	bb	ab	ab	--	bb	--	bb	ab	bb	bb	--	bb	--	--	bb	ab	--	bb	bb	ab	bb	bb	bb	bb	bb	ab	bb	bb	--	--	bb	bb	--	--	bb	bb	ab	bb	ab	--	bb	bb	ab	ab	--	bb
Marker3422339	aaxbb	bb	--	bb	bb	ab	ab	ab	bb	bb	ab	bb	bb	bb	bb	ab	--	bb	ab	bb	bb	bb	ab	--	bb	ab	bb	bb	ab	bb	bb	ab	bb	ab	bb	--	bb	--	bb	ab	bb	bb	ab	bb	bb	ab	bb	ab	--
Marker3672808	aaxbb	--	--	--	--	--	ab	--	bb	--	ab	bb	bb	bb	bb	ab	--	--	ab	bb	bb	--	ab	bb	bb	--	bb	--	ab	bb	--	--	--	ab	bb	--	ab	bb	bb	ab	bb	ab	ab	bb	--	ab	ab	ab	bb
Marker336062	aaxbb	--	--	bb	ab	ab	ab	ab	bb	bb	ab	--	--	--	--	ab	ab	--	ab	--	bb	--	ab	--	--	ab	--	--	ab	bb	bb	ab	bb	ab	--	bb	bb	bb	--	ab	bb	--	ab	--	bb	ab	ab	ab	bb
Marker244198	aaxbb	bb	bb	bb	ab	--	ab	ab	bb	bb	ab	--	bb	bb	bb	--	ab	bb	--	bb	bb	--	ab	--	bb	ab	bb	bb	--	bb	bb	--	bb	ab	bb	bb	--	bb	bb	--	bb	ab	ab	bb	bb	ab	bb	ab	--
Marker401035	aaxbb	bb	--	bb	bb	ab	bb	bb	bb	bb	ab	bb	bb	bb	ab	ab	ab	bb	bb	bb	--	--	ab	bb	bb	--	bb	bb	ab	bb	bb	bb	bb	bb	--	bb	--	--	bb	ab	bb	ab	--	bb	bb	bb	bb	ab	bb
Marker1493931	aaxbb	bb	bb	bb	--	ab	ab	ab	--	bb	--	--	bb	bb	--	--	ab	--	ab	--	bb	bb	ab	bb	--	--	--	bb	--	bb	--	bb	bb	ab	bb	--	--	bb	bb	--	bb	ab	bb	bb	bb	ab	ab	ab	bb
Marker1925474	aaxbb	bb	bb	bb	ab	ab	bb	ab	--	bb	ab	bb	bb	--	bb	ab	ab	bb	ab	bb	bb	bb	ab	bb	--	ab	bb	ab	ab	bb	bb	--	--	--	--	bb	bb	--	bb	--	--	ab	--	bb	bb	--	--	bb	bb
Marker3497002	aaxbb	bb	bb	bb	ab	ab	ab	--	bb	bb	ab	bb	bb	bb	bb	ab	ab	bb	ab	bb	bb	bb	ab	bb	bb	ab	bb	bb	ab	bb	bb	ab	bb	ab	bb	bb	bb	bb	bb	ab	bb	bb	ab	bb	bb	ab	ab	ab	bb
Marker1845061	aaxbb	bb	bb	bb	ab	ab	--	ab	bb	bb	ab	bb	bb	bb	bb	ab	ab	bb	ab	bb	bb	bb	ab	bb	bb	ab	bb	bb	bb	bb	bb	ab	bb	ab	bb	bb	bb	bb	bb	ab	bb	bb	ab	bb	bb	bb	bb	ab	--
Marker667269	aaxbb	bb	bb	bb	ab	ab	bb	ab	bb	--	ab	bb	bb	bb	bb	ab	ab	bb	ab	bb	bb	bb	bb	bb	bb	ab	ab	bb	--	bb	bb	ab	--	ab	bb	bb	ab	--	bb	bb	bb	bb	ab	bb	bb	ab	ab	ab	bb
Marker1596796	aaxbb	--	bb	--	ab	ab	ab	ab	bb	--	bb	bb	bb	bb	bb	bb	ab	bb	bb	bb	bb	bb	ab	bb	bb	ab	bb	bb	ab	--	bb	--	bb	ab	bb	bb	ab	bb	ab	ab	bb	bb	ab	bb	bb	ab	--	ab	bb
Marker667345	aaxbb	bb	bb	bb	ab	ab	ab	ab	bb	bb	ab	bb	bb	bb	bb	ab	ab	bb	ab	bb	bb	bb	ab	bb	bb	ab	bb	bb	ab	bb	bb	ab	bb	ab	bb	bb	ab	bb	bb	ab	bb	bb	ab	bb	bb	ab	ab	ab	bb
Marker2662836	aaxbb	bb	bb	bb	ab	ab	ab	ab	bb	bb	ab	bb	bb	--	bb	ab	ab	bb	ab	bb	bb	bb	ab	--	--	ab	--	bb	ab	bb	bb	bb	bb	ab	--	bb	bb	--	--	ab	bb	bb	ab	bb	bb	ab	ab	ab	--
Marker1848641	aaxbb	bb	bb	ab	bb	ab	ab	ab	bb	bb	bb	bb	--	bb	--	--	--	bb	ab	bb	bb	bb	ab	--	bb	bb	bb	bb	--	bb	bb	--	bb	ab	bb	--	--	--	--	bb	bb	ab	--	bb	bb	ab	bb	ab	--
Marker3292876	aaxbb	bb	bb	bb	ab	ab	ab	ab	bb	bb	ab	bb	bb	bb	bb	ab	--	bb	ab	bb	bb	bb	ab	bb	bb	ab	--	bb	ab	bb	bb	bb	bb	ab	bb	bb	bb	bb	bb	ab	bb	--	ab	bb	bb	ab	ab	ab	bb
Marker2203383	aaxbb	bb	bb	bb	ab	bb	ab	--	bb	bb	bb	bb	bb	bb	--	--	ab	--	ab	bb	bb	bb	bb	--	bb	--	--	bb	ab	bb	bb	--	--	ab	bb	--	ab	bb	bb	--	bb	--	--	bb	bb	--	ab	--	--
Marker1247020	aaxbb	bb	bb	bb	--	ab	bb	ab	bb	bb	ab	bb	bb	bb	bb	ab	ab	bb	ab	bb	bb	bb	ab	--	bb	ab	bb	bb	ab	bb	bb	bb	bb	ab	bb	bb	ab	--	bb	ab	bb	--	ab	--	bb	ab	ab	bb	bb
Marker3106224	aaxbb	--	bb	bb	ab	ab	ab	--	bb	--	bb	bb	bb	--	bb	--	--	--	--	bb	bb	--	ab	--	bb	--	--	bb	ab	bb	--	--	--	ab	bb	--	ab	bb	bb	--	--	ab	--	--	--	--	--	ab	bb
Marker3327956	aaxbb	bb	bb	--	bb	--	--	--	bb	bb	--	bb	--	--	bb	ab	bb	bb	ab	--	--	--	--	bb	--	--	--	bb	--	bb	--	bb	--	ab	bb	bb	ab	bb	bb	ab	bb	ab	ab	bb	bb	ab	ab	ab	bb
Marker3770537	aaxbb	bb	bb	bb	ab	ab	--	ab	bb	bb	ab	--	--	bb	--	ab	bb	bb	ab	bb	bb	bb	--	bb	bb	--	bb	bb	ab	bb	--	--	bb	ab	bb	--	--	bb	--	ab	--	--	--	bb	bb	--	bb	ab	--
Marker2394352	aaxbb	--	--	--	ab	ab	bb	ab	bb	bb	ab	bb	bb	bb	bb	ab	ab	bb	ab	--	bb	bb	--	bb	bb	ab	bb	--	ab	bb	bb	bb	bb	ab	ab	bb	ab	--	--	--	bb	ab	--	--	bb	--	ab	ab	--
Marker993447	aaxbb	bb	--	ab	--	ab	ab	ab	bb	--	--	--	bb	bb	bb	ab	ab	bb	ab	bb	bb	bb	bb	bb	bb	--	--	bb	ab	bb	bb	--	bb	bb	bb	bb	--	bb	bb	bb	bb	ab	ab	bb	bb	ab	--	ab	bb
Marker2015862	aaxbb	bb	bb	bb	ab	bb	ab	ab	bb	bb	ab	bb	bb	bb	bb	ab	ab	bb	ab	bb	bb	bb	ab	--	bb	ab	--	bb	ab	bb	bb	--	bb	ab	bb	bb	--	bb	bb	ab	bb	bb	bb	bb	bb	ab	ab	ab	bb
Marker1845366	aaxbb	--	bb	bb	bb	bb	ab	ab	bb	bb	ab	--	bb	--	bb	ab	ab	bb	ab	bb	--	bb	--	--	bb	--	bb	bb	ab	--	bb	ab	bb	bb	bb	bb	--	bb	--	ab	bb	--	--	bb	bb	bb	--	ab	bb
Marker823907	aaxbb	bb	bb	bb	ab	ab	ab	ab	bb	--	ab	--	bb	bb	ab	--	ab	bb	ab	bb	bb	bb	ab	bb	bb	ab	bb	bb	ab	bb	bb	ab	bb	ab	bb	bb	bb	bb	bb	ab	bb	bb	ab	bb	bb	ab	ab	--	bb
Marker2897873	aaxbb	bb	bb	bb	ab	ab	ab	ab	bb	ab	ab	bb	bb	bb	bb	ab	ab	bb	ab	bb	bb	bb	ab	bb	bb	ab	--	bb	--	bb	bb	bb	bb	ab	--	bb	ab	bb	bb	ab	bb	bb	ab	bb	bb	ab	ab	ab	bb
Marker2015915	aaxbb	bb	bb	bb	ab	ab	ab	ab	bb	bb	ab	bb	bb	bb	bb	ab	ab	bb	ab	bb	bb	--	ab	bb	bb	ab	bb	bb	ab	bb	bb	ab	bb	ab	bb	bb	bb	bb	bb	ab	bb	bb	ab	bb	bb	ab	ab	ab	bb
Marker2130616	aaxbb	bb	bb	--	bb	--	ab	--	--	--	ab	--	bb	--	bb	bb	--	--	ab	bb	--	bb	ab	bb	--	bb	bb	--	ab	--	--	--	bb	ab	--	bb	ab	--	bb	bb	bb	ab	ab	bb	bb	bb	ab	ab	bb
Marker1529034	aaxbb	bb	bb	bb	--	ab	ab	ab	bb	bb	ab	bb	bb	bb	bb	ab	ab	bb	ab	bb	bb	bb	ab	--	bb	ab	bb	bb	bb	bb	bb	bb	bb	ab	bb	bb	ab	bb	bb	bb	bb	ab	ab	bb	bb	ab	ab	ab	bb
Marker622036	aaxbb	bb	bb	bb	ab	ab	ab	ab	bb	bb	ab	bb	bb	bb	bb	ab	ab	bb	ab	bb	bb	--	ab	bb	bb	ab	bb	bb	--	bb	bb	ab	bb	ab	bb	bb	ab	bb	ab	ab	bb	bb	ab	bb	--	ab	ab	ab	bb
Marker2454833	aaxbb	bb	bb	ab	ab	ab	--	--	--	bb	ab	--	--	--	--	ab	ab	--	ab	bb	bb	--	bb	bb	bb	--	--	bb	--	bb	bb	bb	bb	ab	bb	--	ab	--	--	--	bb	--	ab	--	--	--	ab	ab	--
Marker2112592	aaxbb	--	bb	bb	ab	ab	ab	ab	bb	bb	ab	bb	bb	bb	--	ab	bb	bb	bb	bb	bb	bb	--	--	bb	--	bb	bb	ab	bb	bb	--	--	ab	bb	bb	ab	--	bb	ab	--	--	ab	bb	bb	ab	--	ab	--
Marker2581631	aaxbb	bb	bb	bb	ab	--	bb	ab	bb	bb	ab	bb	bb	bb	bb	ab	ab	bb	ab	bb	bb	bb	ab	bb	bb	ab	bb	bb	ab	bb	bb	bb	bb	ab	bb	bb	ab	bb	bb	ab	--	ab	--	bb	bb	ab	ab	ab	bb
Marker3277193	aaxbb	bb	bb	bb	ab	ab	--	--	--	bb	ab	--	bb	bb	--	--	--	bb	ab	--	bb	bb	ab	bb	--	bb	bb	bb	--	bb	bb	bb	bb	ab	bb	bb	--	bb	--	ab	--	ab	--	--	--	ab	ab	ab	--
Marker3562511	aaxbb	bb	bb	bb	ab	--	bb	ab	bb	bb	ab	bb	--	bb	bb	ab	ab	--	ab	bb	bb	bb	ab	--	bb	--	bb	--	bb	bb	bb	--	bb	ab	--	--	bb	--	bb	bb	bb	ab	--	bb	bb	ab	--	ab	bb
Marker980854	aaxbb	--	bb	bb	ab	ab	--	ab	bb	bb	ab	bb	bb	bb	bb	bb	--	bb	ab	bb	--	--	ab	--	bb	ab	bb	bb	ab	bb	bb	bb	bb	ab	bb	bb	ab	bb	bb	bb	bb	--	ab	bb	bb	ab	ab	ab	bb
Marker2888048	aaxbb	bb	bb	bb	ab	ab	--	--	bb	bb	ab	bb	bb	bb	bb	ab	ab	bb	--	bb	bb	bb	ab	--	bb	--	bb	bb	--	--	bb	bb	bb	ab	bb	--	ab	bb	bb	ab	bb	ab	ab	--	bb	ab	ab	ab	--
Marker1169659	aaxbb	--	bb	bb	--	--	ab	ab	--	bb	ab	bb	--	bb	bb	--	ab	bb	--	--	bb	bb	ab	bb	bb	--	--	bb	ab	--	--	bb	bb	--	bb	--	ab	bb	bb	--	bb	--	--	bb	--	ab	bb	--	bb
Marker493457	aaxbb	bb	bb	bb	ab	ab	--	ab	--	bb	--	bb	bb	bb	--	--	ab	--	ab	--	--	bb	--	bb	--	--	--	bb	ab	--	bb	bb	--	--	bb	--	--	bb	bb	ab	--	ab	ab	bb	--	ab	--	--	bb
Marker2940726	aaxbb	bb	bb	ab	--	ab	ab	ab	bb	bb	ab	bb	bb	bb	bb	bb	ab	bb	ab	bb	bb	bb	ab	bb	bb	ab	bb	bb	ab	bb	bb	bb	bb	ab	bb	bb	ab	bb	bb	--	bb	ab	ab	bb	bb	ab	ab	ab	bb
Marker2967372	aaxbb	bb	--	--	ab	bb	--	--	--	bb	ab	bb	bb	bb	bb	ab	--	bb	--	--	--	--	bb	bb	bb	bb	--	bb	ab	bb	bb	bb	bb	--	bb	bb	--	--	--	--	--	ab	bb	bb	--	ab	ab	bb	--
Marker2638782	aaxbb	bb	bb	--	bb	ab	ab	ab	--	bb	ab	bb	bb	bb	--	ab	ab	--	bb	bb	bb	bb	ab	bb	bb	bb	bb	bb	ab	--	bb	--	--	ab	bb	bb	ab	bb	bb	ab	--	bb	--	--	--	ab	bb	--	bb
Marker1548853	aaxbb	bb	bb	bb	ab	ab	ab	ab	bb	bb	ab	bb	bb	bb	bb	ab	ab	bb	ab	bb	bb	ab	ab	bb	bb	ab	bb	bb	ab	bb	bb	ab	bb	ab	bb	bb	bb	bb	bb	ab	bb	bb	--	bb	bb	bb	ab	ab	bb
Marker3216877	aaxbb	bb	--	bb	--	ab	--	ab	--	bb	ab	bb	--	bb	bb	ab	ab	bb	ab	bb	--	--	ab	--	bb	ab	--	--	--	bb	bb	--	--	--	--	--	--	--	bb	ab	--	--	--	bb	--	--	ab	--	bb
Marker2470658	aaxbb	bb	bb	bb	--	ab	ab	ab	bb	bb	ab	bb	bb	bb	bb	ab	ab	bb	ab	bb	bb	bb	ab	bb	bb	--	bb	bb	ab	bb	--	ab	bb	ab	--	bb	bb	bb	bb	ab	bb	bb	--	bb	bb	ab	ab	bb	--
Marker2096973	aaxbb	bb	bb	--	--	--	bb	ab	bb	bb	--	bb	bb	--	--	ab	--	bb	--	bb	--	--	--	--	bb	ab	--	--	--	bb	--	ab	--	ab	--	--	bb	ab	ab	--	--	bb	--	bb	bb	bb	ab	ab	bb
Marker3077051	aaxbb	bb	bb	--	bb	ab	ab	--	bb	bb	ab	--	--	bb	bb	--	ab	bb	ab	bb	--	bb	bb	bb	bb	--	bb	bb	ab	--	bb	bb	bb	ab	bb	bb	bb	bb	bb	bb	bb	ab	ab	bb	bb	ab	ab	ab	bb
Marker768337	aaxbb	bb	bb	bb	ab	--	ab	ab	bb	bb	ab	bb	--	bb	--	--	--	--	bb	bb	bb	bb	ab	bb	bb	--	bb	bb	bb	bb	bb	ab	bb	ab	--	bb	bb	bb	bb	bb	bb	bb	ab	bb	bb	ab	--	ab	bb
Marker1808136	aaxbb	--	bb	--	ab	ab	--	ab	bb	--	ab	bb	bb	bb	bb	ab	ab	bb	ab	bb	--	bb	ab	bb	--	ab	bb	--	--	--	bb	ab	bb	ab	bb	bb	bb	--	--	ab	bb	bb	bb	bb	bb	ab	ab	--	--
Marker2053217	aaxbb	--	bb	bb	ab	ab	ab	ab	bb	bb	ab	bb	bb	--	bb	ab	ab	bb	ab	bb	bb	bb	ab	--	bb	ab	bb	bb	ab	bb	bb	ab	bb	ab	bb	bb	--	bb	bb	bb	bb	bb	--	bb	bb	ab	ab	ab	bb
Marker1749070	aaxbb	bb	bb	bb	ab	ab	--	--	bb	--	ab	--	--	bb	--	ab	ab	--	--	--	bb	--	--	bb	--	ab	--	bb	ab	--	--	--	--	--	bb	bb	--	bb	--	ab	--	--	--	--	bb	bb	ab	ab	--
Marker954129	aaxbb	bb	bb	ab	ab	bb	ab	ab	bb	bb	ab	ab	--	--	--	--	ab	--	--	bb	--	bb	bb	bb	bb	ab	--	bb	ab	bb	bb	--	--	ab	--	bb	--	--	--	bb	bb	bb	ab	bb	bb	bb	--	bb	bb
Marker419676	aaxbb	--	--	--	--	--	bb	ab	bb	--	--	bb	--	--	bb	--	--	bb	ab	bb	--	--	ab	--	--	ab	--	bb	ab	--	--	bb	bb	--	--	bb	ab	--	--	bb	--	ab	ab	--	--	ab	--	ab	--
Marker648010	aaxbb	bb	bb	bb	--	bb	--	--	bb	--	--	bb	bb	bb	bb	ab	ab	--	--	bb	--	--	ab	--	--	ab	bb	bb	--	bb	bb	bb	bb	--	--	--	ab	bb	--	--	--	bb	ab	bb	--	ab	ab	ab	bb
Marker452596	aaxbb	--	bb	--	--	ab	bb	ab	bb	--	ab	--	--	--	--	bb	--	--	--	--	--	bb	bb	--	bb	--	bb	bb	--	bb	--	bb	bb	--	--	bb	ab	--	--	ab	bb	bb	bb	bb	--	ab	bb	bb	bb
Marker1484431	aaxbb	bb	bb	bb	ab	bb	--	ab	bb	bb	ab	--	bb	bb	bb	ab	ab	--	ab	bb	bb	bb	ab	--	bb	ab	bb	bb	--	bb	bb	--	bb	bb	bb	bb	bb	bb	--	bb	--	bb	ab	bb	bb	ab	ab	ab	bb
Marker1850983	aaxbb	--	bb	--	ab	ab	ab	ab	bb	bb	ab	--	--	bb	--	--	ab	bb	ab	bb	bb	bb	ab	bb	bb	ab	bb	--	ab	bb	bb	--	bb	ab	bb	--	--	--	bb	--	--	ab	ab	bb	--	--	--	bb	bb
Marker2053234	aaxbb	bb	--	bb	ab	--	--	ab	bb	bb	ab	bb	bb	bb	bb	ab	--	bb	--	bb	bb	--	ab	bb	bb	--	--	--	ab	--	--	ab	bb	ab	bb	bb	bb	bb	--	ab	bb	bb	ab	--	--	--	--	--	--
Marker406356	aaxbb	bb	bb	bb	ab	ab	--	ab	--	--	--	--	bb	bb	bb	--	--	bb	ab	--	bb	--	ab	bb	--	ab	--	bb	ab	--	bb	--	bb	--	bb	bb	--	--	--	--	bb	--	ab	bb	bb	ab	--	ab	bb
Marker197691	aaxbb	bb	--	ab	bb	ab	bb	ab	bb	bb	ab	ab	ab	--	bb	--	bb	bb	bb	bb	bb	--	bb	bb	bb	--	bb	bb	bb	bb	bb	bb	bb	--	--	bb	bb	--	bb	--	bb	ab	--	bb	--	ab	bb	ab	bb
Marker1629520	aaxbb	--	bb	bb	ab	ab	ab	ab	--	bb	ab	--	bb	bb	bb	--	--	bb	bb	bb	bb	--	ab	bb	--	ab	bb	bb	ab	bb	--	--	--	--	bb	bb	ab	bb	bb	ab	bb	ab	--	--	--	ab	--	ab	bb
Marker2331746	aaxbb	--	bb	--	ab	bb	--	--	bb	--	bb	bb	bb	bb	bb	ab	--	bb	ab	--	bb	--	ab	bb	--	ab	bb	bb	ab	--	bb	ab	bb	--	--	bb	--	bb	--	ab	--	ab	ab	bb	bb	ab	ab	bb	bb
Marker2734624	aaxbb	bb	bb	bb	ab	ab	ab	ab	bb	bb	ab	--	bb	bb	bb	ab	ab	bb	ab	bb	bb	ab	ab	bb	bb	ab	bb	--	ab	bb	bb	ab	bb	bb	bb	bb	bb	bb	bb	ab	bb	bb	ab	bb	bb	ab	ab	ab	bb
Marker1313180	aaxbb	bb	bb	bb	ab	ab	ab	ab	bb	bb	ab	bb	--	--	bb	--	--	bb	ab	bb	bb	bb	ab	bb	--	ab	bb	bb	--	--	bb	ab	bb	--	--	bb	ab	bb	--	ab	bb	bb	--	--	bb	ab	--	ab	--
Marker2015944	aaxbb	bb	bb	bb	ab	bb	ab	ab	bb	bb	ab	bb	bb	bb	--	bb	ab	bb	--	bb	bb	--	bb	bb	--	ab	--	bb	ab	bb	bb	--	bb	ab	bb	--	bb	bb	bb	ab	bb	bb	--	bb	bb	ab	ab	ab	--
Marker2880118	aaxbb	bb	bb	bb	ab	ab	ab	ab	bb	bb	ab	bb	bb	bb	bb	ab	ab	bb	bb	bb	bb	bb	ab	bb	bb	bb	bb	bb	ab	bb	bb	ab	bb	ab	bb	bb	bb	bb	bb	ab	bb	bb	ab	bb	bb	ab	ab	ab	bb
Marker2699311	aaxbb	--	bb	bb	--	ab	bb	ab	--	--	--	bb	bb	bb	bb	bb	--	bb	bb	bb	bb	--	--	--	bb	ab	bb	bb	ab	bb	bb	--	--	ab	bb	bb	ab	--	bb	ab	--	--	ab	bb	bb	bb	ab	ab	bb
Marker710799	aaxbb	--	bb	--	bb	--	ab	--	bb	--	ab	bb	bb	--	--	--	ab	--	ab	bb	bb	--	ab	--	bb	ab	--	--	--	bb	--	--	--	--	--	--	--	--	bb	ab	--	ab	--	--	--	ab	bb	--	bb
Marker391791	aaxbb	bb	bb	bb	ab	ab	ab	ab	bb	bb	ab	bb	bb	bb	bb	--	ab	bb	ab	bb	bb	bb	ab	bb	bb	--	--	bb	ab	bb	bb	ab	bb	ab	bb	bb	bb	bb	bb	ab	bb	bb	ab	--	bb	ab	ab	ab	bb
Marker1333010	aaxbb	bb	bb	bb	ab	ab	ab	ab	bb	--	ab	--	--	bb	--	ab	bb	bb	ab	bb	bb	bb	bb	bb	bb	--	bb	bb	ab	bb	bb	ab	bb	ab	bb	bb	bb	--	bb	ab	bb	bb	--	bb	bb	ab	ab	ab	bb
Marker167952	aaxbb	bb	bb	bb	ab	ab	ab	ab	bb	bb	ab	bb	bb	bb	bb	bb	--	bb	ab	bb	bb	bb	ab	bb	--	ab	bb	--	bb	bb	bb	ab	--	ab	bb	--	--	bb	bb	--	bb	--	--	bb	bb	--	bb	ab	ab
Marker1340118	aaxbb	bb	bb	bb	ab	ab	ab	ab	bb	--	ab	bb	bb	--	bb	bb	--	bb	ab	bb	bb	bb	ab	--	bb	--	bb	bb	ab	bb	bb	ab	bb	ab	--	--	--	bb	bb	ab	bb	bb	--	bb	bb	--	bb	bb	--
Marker2908967	aaxbb	--	bb	--	ab	ab	bb	bb	bb	bb	ab	--	bb	bb	--	ab	bb	bb	--	bb	bb	--	--	bb	--	--	--	bb	--	bb	bb	ab	--	--	bb	bb	bb	bb	--	ab	bb	bb	ab	bb	bb	ab	ab	bb	bb
Marker147776	aaxbb	--	bb	bb	ab	ab	ab	--	bb	bb	--	--	bb	bb	bb	ab	ab	bb	ab	bb	bb	bb	ab	bb	bb	ab	bb	bb	ab	bb	bb	ab	bb	ab	bb	bb	bb	bb	bb	ab	bb	bb	ab	bb	bb	ab	ab	ab	bb
Marker1365957	aaxbb	bb	--	bb	bb	--	ab	--	--	bb	ab	bb	bb	bb	bb	ab	--	bb	ab	bb	--	--	ab	bb	bb	ab	--	bb	bb	bb	--	--	bb	ab	bb	--	bb	bb	--	ab	bb	bb	--	bb	--	ab	bb	--	--
Marker3376775	aaxbb	bb	--	bb	bb	ab	ab	ab	bb	bb	ab	bb	bb	--	bb	ab	ab	bb	ab	bb	bb	--	ab	--	bb	ab	bb	bb	--	bb	bb	--	bb	--	bb	--	--	--	bb	--	bb	ab	--	bb	bb	ab	ab	--	--
Marker3352728	aaxbb	bb	ab	--	ab	ab	ab	ab	bb	bb	ab	bb	bb	bb	bb	ab	bb	bb	ab	bb	bb	ab	ab	--	bb	ab	bb	--	bb	bb	bb	bb	bb	ab	ab	bb	ab	bb	bb	ab	ab	--	ab	--	ab	--	ab	ab	bb
Marker1921839	aaxbb	bb	bb	bb	ab	ab	ab	bb	--	bb	ab	bb	bb	bb	bb	ab	ab	bb	ab	bb	bb	bb	--	--	bb	--	bb	--	ab	bb	bb	ab	--	ab	bb	bb	bb	bb	--	ab	bb	bb	--	bb	bb	bb	bb	ab	bb
Marker59489	aaxbb	--	bb	ab	--	ab	--	ab	--	--	ab	bb	bb	--	bb	ab	--	bb	--	bb	bb	bb	--	bb	bb	ab	bb	bb	ab	bb	--	bb	--	--	--	bb	bb	bb	bb	ab	bb	ab	--	bb	--	ab	ab	--	bb
Marker3449059	aaxbb	bb	bb	bb	--	--	ab	bb	bb	bb	ab	--	--	bb	--	--	ab	bb	--	bb	--	--	ab	--	bb	ab	bb	bb	--	bb	bb	--	bb	--	--	bb	--	bb	--	ab	bb	bb	ab	bb	bb	--	--	bb	bb
Marker1052932	aaxbb	bb	bb	ab	bb	bb	ab	bb	--	bb	--	bb	bb	bb	bb	ab	--	bb	ab	bb	bb	bb	--	--	bb	--	--	bb	--	bb	bb	bb	bb	bb	--	--	ab	bb	bb	ab	bb	ab	ab	bb	--	ab	ab	ab	bb
Marker2470489	aaxbb	bb	bb	bb	ab	ab	ab	--	bb	--	ab	--	bb	bb	bb	ab	ab	bb	ab	bb	bb	--	ab	bb	--	ab	bb	bb	ab	--	bb	--	bb	--	--	bb	--	bb	bb	ab	bb	--	bb	bb	--	ab	--	ab	bb
Marker2786190	aaxbb	bb	bb	ab	ab	ab	ab	--	bb	--	ab	ab	bb	bb	--	--	ab	--	ab	bb	bb	bb	bb	bb	bb	bb	bb	--	bb	bb	bb	bb	--	ab	--	bb	ab	bb	bb	bb	--	ab	--	bb	bb	--	--	ab	--
Marker3712903	aaxbb	bb	ab	bb	ab	bb	ab	ab	ab	bb	ab	bb	bb	bb	bb	bb	bb	ab	bb	bb	bb	ab	bb	ab	bb	bb	bb	bb	ab	ab	ab	bb	bb	bb	bb	bb	ab	bb	bb	bb	ab	ab	bb	ab	bb	bb	ab	ab	bb
Marker1178722	aaxbb	ab	ab	bb	ab	bb	ab	ab	ab	bb	bb	ab	bb	bb	bb	bb	bb	ab	bb	bb	bb	ab	bb	ab	bb	bb	bb	ab	ab	ab	ab	bb	bb	bb	bb	bb	ab	bb	bb	bb	ab	ab	bb	ab	bb	bb	ab	ab	bb
Marker795278	aaxbb	bb	bb	ab	ab	bb	ab	ab	ab	bb	--	ab	bb	bb	--	bb	ab	ab	bb	bb	--	ab	bb	bb	bb	--	bb	bb	ab	ab	ab	bb	bb	bb	bb	bb	--	bb	bb	bb	ab	ab	ab	bb	bb	ab	ab	ab	bb
Marker2531431	aaxbb	bb	ab	bb	ab	bb	ab	ab	ab	bb	ab	--	bb	bb	bb	bb	bb	ab	bb	bb	bb	ab	bb	ab	bb	bb	bb	bb	ab	ab	ab	bb	bb	bb	bb	bb	ab	bb	bb	bb	bb	ab	bb	ab	bb	bb	ab	ab	--
Marker1179370	aaxbb	ab	ab	bb	ab	bb	ab	ab	ab	bb	bb	ab	bb	bb	bb	bb	bb	ab	bb	bb	bb	ab	bb	ab	bb	bb	bb	bb	ab	ab	ab	bb	bb	bb	bb	bb	ab	bb	bb	bb	bb	ab	--	ab	bb	bb	ab	ab	bb
Marker1000661	aaxbb	bb	ab	bb	ab	bb	ab	ab	ab	bb	ab	ab	bb	bb	bb	bb	bb	ab	bb	bb	bb	ab	bb	ab	bb	bb	bb	bb	ab	ab	ab	bb	--	bb	--	bb	bb	bb	bb	bb	ab	ab	bb	ab	bb	bb	ab	ab	bb
Marker256645	aaxbb	ab	ab	bb	ab	bb	ab	ab	ab	bb	bb	bb	bb	bb	bb	bb	bb	ab	bb	bb	bb	ab	bb	bb	bb	bb	--	ab	ab	ab	--	bb	bb	bb	bb	bb	ab	bb	bb	bb	ab	ab	--	--	bb	bb	ab	ab	bb
Marker1813691	aaxbb	ab	--	bb	ab	bb	ab	ab	ab	bb	bb	ab	bb	bb	bb	bb	bb	ab	bb	bb	bb	--	bb	ab	bb	bb	--	ab	ab	bb	--	bb	bb	bb	bb	bb	--	bb	bb	bb	ab	--	--	ab	bb	bb	bb	ab	--
Marker2544246	aaxbb	ab	ab	bb	ab	bb	--	bb	ab	bb	bb	ab	bb	bb	--	bb	bb	ab	bb	bb	bb	--	--	ab	bb	bb	bb	bb	ab	--	ab	bb	bb	bb	bb	bb	ab	bb	bb	bb	ab	ab	bb	ab	ab	bb	ab	ab	bb
Marker2799188	aaxbb	ab	ab	bb	ab	bb	ab	ab	ab	bb	bb	ab	bb	bb	bb	bb	bb	ab	bb	bb	bb	ab	bb	ab	bb	bb	bb	ab	ab	ab	ab	bb	bb	bb	bb	bb	ab	bb	bb	bb	ab	ab	bb	ab	bb	ab	ab	--	bb
Marker3784603	aaxbb	bb	ab	--	ab	--	bb	ab	ab	bb	ab	--	bb	--	bb	bb	--	bb	bb	bb	bb	ab	--	bb	bb	--	bb	bb	--	ab	ab	bb	bb	bb	bb	bb	ab	bb	bb	bb	ab	ab	bb	ab	--	ab	ab	ab	bb
Marker2532038	aaxbb	--	ab	bb	ab	--	ab	ab	ab	--	ab	--	bb	bb	bb	--	bb	ab	bb	bb	bb	ab	bb	ab	bb	--	bb	--	ab	ab	ab	bb	--	bb	bb	--	ab	bb	bb	bb	ab	ab	bb	ab	bb	bb	ab	--	bb
Marker256436	aaxbb	--	ab	--	ab	--	--	ab	ab	bb	--	ab	--	bb	--	--	bb	ab	--	--	--	ab	bb	ab	bb	bb	bb	ab	ab	ab	ab	--	--	bb	bb	--	--	bb	--	bb	ab	ab	--	ab	bb	bb	bb	ab	bb
Marker1591079	aaxbb	bb	ab	bb	ab	bb	bb	ab	ab	bb	bb	ab	bb	bb	bb	bb	--	ab	bb	bb	bb	ab	bb	ab	bb	bb	bb	bb	ab	ab	ab	bb	bb	bb	bb	bb	ab	bb	bb	bb	ab	ab	bb	ab	bb	bb	ab	ab	bb
Marker3019892	aaxbb	ab	ab	bb	ab	bb	--	ab	ab	bb	bb	ab	bb	bb	bb	bb	bb	ab	bb	--	bb	--	bb	ab	bb	bb	bb	--	ab	ab	ab	bb	bb	--	bb	--	bb	bb	bb	bb	ab	bb	--	ab	bb	bb	ab	--	--
Marker255893	aaxbb	ab	ab	bb	ab	--	--	ab	ab	bb	bb	--	bb	bb	bb	--	bb	ab	bb	--	--	ab	bb	ab	bb	--	bb	ab	ab	ab	ab	--	bb	bb	bb	--	ab	bb	--	--	ab	ab	--	ab	bb	bb	ab	ab	--
Marker1179193	aaxbb	bb	ab	--	ab	--	ab	bb	ab	bb	bb	ab	bb	bb	--	bb	--	ab	--	bb	bb	ab	bb	ab	bb	bb	bb	--	ab	ab	ab	bb	bb	--	bb	bb	ab	--	bb	--	bb	ab	bb	ab	bb	bb	ab	ab	bb
Marker1591384	aaxbb	--	bb	--	bb	--	ab	ab	ab	bb	ab	ab	--	--	--	bb	bb	ab	--	--	bb	--	bb	--	bb	--	bb	bb	ab	ab	ab	bb	--	--	bb	bb	--	--	bb	--	ab	ab	--	--	bb	bb	--	--	bb
Marker1179494	aaxbb	bb	ab	bb	ab	bb	ab	bb	ab	bb	bb	ab	bb	bb	bb	bb	bb	ab	bb	bb	bb	ab	bb	ab	bb	bb	bb	ab	ab	ab	ab	bb	bb	bb	bb	bb	ab	bb	bb	bb	ab	ab	bb	ab	bb	bb	ab	ab	bb
Marker256247	aaxbb	--	ab	bb	bb	bb	ab	ab	ab	bb	bb	ab	bb	bb	bb	bb	bb	ab	bb	bb	bb	ab	bb	ab	bb	bb	bb	ab	ab	ab	--	bb	bb	bb	bb	bb	ab	bb	bb	bb	bb	ab	bb	ab	bb	bb	bb	ab	bb
Marker3020126	aaxbb	ab	ab	bb	ab	bb	ab	ab	ab	bb	bb	ab	bb	bb	bb	bb	bb	ab	bb	bb	ab	ab	bb	ab	bb	--	bb	ab	ab	ab	ab	bb	bb	bb	bb	bb	ab	bb	bb	bb	ab	ab	bb	bb	bb	bb	ab	ab	bb
Marker2532196	aaxbb	--	ab	bb	ab	bb	bb	ab	ab	--	ab	ab	bb	bb	bb	bb	bb	ab	bb	bb	bb	ab	bb	ab	bb	bb	bb	bb	ab	ab	ab	bb	bb	bb	bb	bb	ab	bb	bb	bb	ab	ab	bb	ab	--	bb	ab	ab	bb
Marker1091570	aaxbb	ab	ab	--	ab	bb	ab	ab	ab	bb	bb	ab	bb	bb	bb	bb	bb	ab	bb	bb	bb	--	bb	ab	bb	bb	bb	bb	ab	ab	ab	--	bb	bb	bb	bb	ab	bb	bb	bb	--	bb	bb	ab	--	bb	ab	--	bb
Marker3011503	aaxbb	bb	bb	bb	bb	ab	bb	ab	ab	ab	ab	ab	bb	bb	bb	bb	bb	bb	bb	bb	ab	ab	bb	bb	ab	ab	ab	bb	bb	bb	ab	ab	bb	ab	ab	bb	bb	bb	bb	ab	bb	ab	ab	ab	bb	bb	bb	bb	bb
Marker2366131	aaxbb	--	bb	bb	bb	--	bb	ab	ab	ab	ab	--	bb	bb	bb	--	ab	--	bb	bb	ab	bb	bb	ab	--	ab	ab	bb	bb	bb	ab	ab	bb	ab	--	bb	--	bb	bb	bb	--	bb	ab	bb	bb	bb	bb	bb	bb
Marker3661717	aaxbb	bb	bb	--	bb	ab	bb	ab	--	ab	ab	ab	bb	bb	bb	bb	bb	bb	bb	bb	ab	ab	bb	bb	ab	--	ab	bb	bb	bb	ab	--	bb	ab	ab	bb	bb	bb	bb	ab	ab	ab	ab	ab	bb	bb	bb	bb	bb
Marker340889	aaxbb	bb	bb	bb	bb	ab	bb	ab	ab	ab	bb	ab	bb	bb	bb	bb	bb	bb	bb	bb	bb	ab	bb	bb	ab	ab	ab	bb	bb	bb	ab	ab	bb	ab	ab	bb	bb	--	bb	ab	ab	ab	ab	ab	bb	bb	bb	bb	bb
Marker1448094	aaxbb	ab	bb	bb	bb	bb	--	ab	bb	--	ab	ab	--	--	bb	--	bb	bb	--	bb	bb	--	--	bb	--	bb	ab	--	bb	bb	ab	ab	bb	--	ab	--	--	bb	bb	bb	--	ab	--	bb	bb	--	--	bb	bb
Marker2438212	aaxbb	bb	bb	bb	bb	ab	--	bb	ab	--	ab	ab	--	bb	--	bb	bb	--	bb	bb	ab	ab	bb	bb	ab	ab	ab	--	bb	bb	bb	ab	--	--	bb	bb	bb	bb	bb	--	ab	ab	ab	ab	bb	bb	bb	--	bb
Marker1944256	aaxbb	ab	bb	bb	bb	ab	bb	ab	ab	ab	ab	ab	bb	bb	bb	bb	ab	bb	bb	bb	ab	bb	bb	ab	ab	ab	ab	bb	bb	bb	ab	ab	bb	ab	ab	bb	bb	bb	bb	bb	bb	ab	ab	bb	bb	bb	bb	bb	bb
Marker272508	aaxbb	ab	bb	bb	--	ab	bb	bb	ab	ab	--	ab	bb	--	bb	bb	--	bb	bb	--	ab	bb	--	ab	ab	--	ab	bb	bb	bb	ab	--	--	--	bb	bb	--	--	--	bb	bb	bb	ab	--	bb	bb	bb	bb	--
Marker1161940	aaxbb	ab	bb	bb	bb	ab	bb	ab	ab	ab	bb	--	--	--	bb	bb	bb	bb	bb	bb	ab	ab	bb	bb	ab	--	bb	--	bb	bb	ab	ab	bb	--	ab	--	--	bb	bb	bb	bb	ab	--	--	bb	bb	--	bb	bb
Marker3661751	aaxbb	bb	bb	bb	bb	ab	bb	ab	ab	ab	bb	ab	bb	--	--	--	bb	bb	bb	--	ab	--	bb	bb	ab	--	ab	bb	bb	bb	ab	ab	bb	bb	ab	bb	bb	bb	--	--	ab	ab	--	ab	bb	bb	bb	bb	bb
Marker1020667	aaxbb	ab	bb	bb	bb	ab	bb	ab	ab	ab	ab	bb	--	bb	bb	bb	bb	bb	bb	bb	ab	ab	bb	bb	ab	ab	bb	bb	bb	bb	ab	ab	bb	ab	ab	bb	bb	bb	bb	bb	bb	ab	ab	ab	bb	bb	bb	bb	--
Marker438793	aaxbb	bb	bb	--	bb	ab	bb	ab	ab	ab	ab	ab	bb	bb	bb	--	--	--	bb	bb	ab	ab	bb	bb	ab	ab	--	bb	bb	bb	ab	ab	bb	ab	bb	bb	bb	bb	bb	--	bb	ab	ab	ab	bb	bb	bb	bb	bb
Marker2365608	aaxbb	ab	bb	bb	bb	ab	bb	ab	ab	ab	ab	ab	bb	bb	bb	bb	ab	bb	bb	bb	ab	--	bb	ab	ab	ab	ab	bb	bb	bb	ab	ab	bb	ab	ab	bb	bb	bb	bb	bb	bb	ab	ab	bb	bb	bb	bb	bb	bb
Marker3364738	aaxbb	--	--	--	bb	--	--	--	--	--	ab	ab	bb	bb	--	--	--	--	--	--	--	--	--	bb	--	--	ab	--	--	bb	ab	ab	--	--	--	--	bb	--	--	ab	ab	ab	--	ab	bb	--	--	bb	bb
Marker1875043	aaxbb	ab	bb	bb	bb	ab	bb	ab	ab	ab	ab	ab	bb	bb	bb	bb	bb	bb	--	--	ab	ab	bb	bb	ab	ab	bb	bb	bb	bb	ab	ab	--	ab	ab	bb	bb	bb	bb	ab	bb	ab	ab	ab	bb	--	bb	bb	bb
Marker1840279	aaxbb	bb	--	--	bb	ab	bb	ab	ab	ab	ab	ab	bb	bb	bb	bb	bb	--	bb	bb	ab	ab	bb	bb	bb	ab	ab	bb	--	bb	ab	--	bb	ab	ab	bb	bb	--	ab	ab	ab	ab	--	bb	bb	bb	bb	bb	bb
Marker1215491	aaxbb	bb	bb	bb	bb	ab	bb	ab	--	ab	ab	ab	bb	bb	bb	bb	bb	bb	bb	bb	ab	--	bb	bb	ab	ab	ab	bb	bb	bb	ab	ab	--	ab	ab	--	bb	bb	bb	ab	ab	ab	--	ab	bb	bb	bb	bb	--
Marker329917	aaxbb	bb	bb	bb	bb	--	bb	ab	ab	ab	ab	bb	--	bb	bb	bb	--	bb	bb	bb	bb	bb	bb	ab	ab	--	ab	bb	bb	bb	ab	ab	bb	ab	ab	bb	bb	--	bb	bb	bb	ab	bb	bb	bb	--	bb	bb	bb
Marker793731	aaxbb	ab	bb	--	--	--	bb	ab	--	ab	ab	ab	bb	bb	--	--	bb	--	--	--	--	--	bb	ab	ab	ab	ab	bb	--	bb	--	--	bb	ab	ab	bb	bb	bb	bb	bb	--	ab	--	--	--	--	--	--	--
Marker1421996	aaxbb	bb	bb	--	bb	ab	--	ab	ab	ab	ab	ab	bb	bb	bb	bb	ab	bb	bb	bb	bb	--	bb	bb	--	ab	--	bb	bb	bb	ab	bb	--	ab	ab	bb	bb	bb	--	--	bb	ab	ab	bb	--	--	--	bb	bb
Marker438973	aaxbb	bb	bb	bb	bb	bb	--	ab	ab	ab	ab	--	bb	--	bb	--	bb	bb	bb	--	ab	ab	bb	bb	ab	--	ab	bb	--	bb	ab	ab	bb	--	--	bb	--	bb	bb	ab	ab	ab	--	--	bb	bb	bb	bb	bb
Marker1425406	aaxbb	--	bb	--	bb	bb	bb	ab	ab	ab	ab	ab	--	bb	bb	bb	ab	bb	bb	bb	ab	--	bb	ab	ab	bb	bb	bb	bb	bb	ab	ab	bb	--	ab	bb	bb	bb	bb	bb	bb	ab	ab	bb	bb	bb	bb	bb	bb
Marker2857148	aaxbb	bb	bb	bb	bb	ab	bb	ab	bb	ab	ab	ab	bb	bb	bb	bb	bb	bb	bb	bb	ab	ab	bb	bb	ab	ab	ab	bb	bb	bb	ab	ab	bb	ab	ab	bb	bb	bb	bb	ab	bb	ab	ab	ab	ab	bb	bb	bb	bb
Marker1847612	aaxbb	bb	bb	bb	bb	ab	bb	ab	ab	bb	ab	ab	bb	bb	bb	bb	bb	bb	bb	bb	ab	ab	bb	bb	ab	ab	ab	bb	bb	bb	ab	ab	bb	ab	ab	bb	bb	bb	bb	ab	bb	ab	ab	ab	bb	bb	bb	bb	bb
Marker2198444	aaxbb	ab	bb	bb	bb	ab	bb	ab	ab	ab	ab	ab	bb	bb	bb	ab	ab	bb	bb	bb	ab	bb	bb	ab	ab	ab	ab	bb	ab	bb	ab	ab	bb	ab	ab	bb	bb	bb	bb	bb	bb	ab	ab	bb	bb	bb	bb	bb	bb
Marker3473631	aaxbb	bb	bb	bb	bb	ab	bb	ab	ab	ab	ab	ab	bb	bb	bb	bb	bb	bb	bb	--	bb	ab	--	bb	ab	bb	--	--	--	bb	ab	ab	bb	bb	bb	--	--	--	bb	ab	ab	ab	ab	bb	bb	bb	bb	bb	bb
Marker570377	aaxbb	bb	--	bb	bb	ab	bb	--	--	ab	ab	ab	bb	bb	--	bb	bb	--	--	bb	ab	ab	bb	--	--	--	ab	bb	bb	bb	ab	--	bb	--	ab	--	--	--	bb	bb	--	ab	ab	--	bb	bb	bb	bb	bb
Marker1020536	aaxbb	ab	bb	bb	bb	ab	bb	ab	ab	ab	ab	ab	bb	bb	bb	bb	bb	bb	bb	bb	ab	ab	bb	bb	ab	ab	ab	bb	bb	bb	ab	ab	bb	ab	ab	bb	bb	bb	bb	bb	bb	ab	ab	ab	bb	bb	bb	bb	bb
Marker1452751	aaxbb	bb	bb	bb	bb	ab	--	bb	ab	ab	ab	ab	--	bb	bb	bb	bb	bb	bb	bb	ab	ab	bb	bb	--	ab	bb	bb	bb	bb	bb	ab	--	ab	ab	bb	bb	bb	bb	ab	bb	ab	--	bb	bb	bb	bb	bb	bb
Marker3661690	aaxbb	bb	bb	bb	bb	--	bb	ab	ab	ab	ab	ab	bb	bb	bb	bb	bb	bb	bb	bb	ab	ab	bb	bb	--	ab	ab	bb	bb	bb	ab	ab	bb	ab	ab	bb	bb	bb	bb	ab	ab	ab	ab	ab	bb	bb	bb	bb	bb
Marker1595	aaxbb	ab	bb	bb	bb	--	bb	--	bb	ab	ab	ab	--	bb	bb	bb	bb	bb	bb	--	ab	ab	bb	bb	--	ab	bb	--	--	bb	--	--	bb	ab	ab	bb	--	bb	bb	--	bb	ab	ab	bb	bb	bb	bb	bb	bb
Marker1874684	aaxbb	--	bb	bb	bb	bb	bb	bb	--	ab	ab	bb	bb	--	--	--	bb	bb	bb	--	ab	ab	bb	bb	ab	ab	ab	--	--	bb	ab	ab	bb	ab	ab	bb	--	bb	--	ab	bb	--	ab	ab	--	bb	bb	bb	bb
Marker439372	aaxbb	bb	--	--	--	ab	--	--	ab	--	ab	ab	bb	--	--	bb	--	bb	bb	bb	--	ab	--	bb	ab	ab	ab	--	bb	bb	bb	ab	bb	ab	--	--	bb	bb	bb	--	bb	--	bb	ab	--	--	bb	bb	bb
Marker168905	aaxbb	ab	bb	bb	bb	ab	bb	ab	ab	bb	ab	ab	bb	bb	--	ab	ab	bb	bb	bb	ab	bb	bb	ab	ab	--	ab	bb	bb	bb	bb	ab	bb	ab	bb	bb	--	bb	--	bb	bb	ab	ab	bb	bb	bb	bb	bb	bb
Marker272498	aaxbb	ab	bb	bb	bb	ab	bb	ab	ab	ab	ab	bb	bb	bb	bb	bb	ab	bb	bb	bb	bb	bb	bb	bb	ab	ab	ab	bb	bb	bb	ab	ab	bb	ab	ab	bb	bb	bb	bb	bb	bb	ab	ab	bb	bb	bb	--	bb	bb
Marker1479609	aaxbb	--	ab	bb	bb	--	--	ab	--	--	ab	--	--	bb	bb	bb	ab	bb	bb	bb	ab	bb	--	ab	ab	ab	ab	bb	bb	bb	--	--	bb	ab	ab	bb	bb	bb	--	--	bb	ab	ab	--	--	bb	bb	bb	--
Marker2365502	aaxbb	ab	bb	bb	bb	--	--	ab	ab	ab	ab	ab	--	bb	--	bb	--	bb	bb	bb	bb	bb	--	ab	--	--	--	bb	bb	bb	ab	--	--	ab	bb	bb	bb	bb	--	--	bb	--	--	bb	bb	bb	bb	bb	--
Marker2197621	aaxbb	ab	bb	bb	bb	bb	bb	ab	ab	ab	ab	ab	bb	bb	bb	--	ab	bb	bb	bb	ab	bb	bb	--	ab	ab	ab	bb	--	bb	ab	ab	bb	ab	ab	bb	ab	bb	bb	bb	bb	ab	ab	bb	bb	bb	bb	bb	ab
Marker2944682	aaxbb	bb	bb	--	bb	ab	bb	ab	ab	ab	ab	ab	bb	bb	bb	bb	bb	bb	bb	bb	--	--	bb	bb	ab	ab	ab	bb	bb	bb	ab	ab	bb	ab	ab	bb	bb	bb	bb	ab	bb	ab	ab	bb	--	bb	bb	bb	bb
Marker3312451	aaxbb	ab	bb	bb	bb	ab	bb	ab	ab	ab	ab	ab	bb	bb	bb	bb	ab	--	bb	bb	ab	bb	bb	ab	ab	ab	ab	bb	--	bb	ab	--	bb	ab	--	bb	bb	bb	bb	bb	bb	ab	--	bb	bb	bb	bb	bb	bb
Marker724116	aaxbb	ab	bb	bb	bb	ab	bb	--	ab	bb	--	ab	--	bb	--	--	ab	bb	bb	bb	ab	bb	--	ab	ab	ab	ab	--	--	bb	ab	ab	bb	ab	--	--	bb	--	bb	bb	bb	ab	ab	bb	bb	bb	bb	bb	bb
Marker329804	aaxbb	ab	bb	bb	bb	ab	bb	bb	ab	ab	ab	ab	--	--	bb	bb	ab	bb	bb	bb	ab	bb	bb	ab	ab	ab	ab	bb	bb	bb	ab	--	bb	--	ab	bb	--	--	bb	bb	bb	--	--	bb	bb	bb	bb	--	--
Marker1265715	aaxbb	--	--	--	bb	--	--	--	ab	--	ab	ab	bb	--	--	bb	bb	--	bb	bb	bb	ab	bb	bb	ab	ab	ab	--	--	bb	ab	ab	--	ab	ab	--	--	--	bb	bb	bb	--	--	--	bb	bb	bb	--	--
Marker1930241	aaxbb	bb	bb	--	bb	ab	bb	bb	ab	ab	ab	ab	bb	bb	bb	bb	--	bb	bb	bb	--	bb	bb	ab	bb	ab	ab	bb	bb	bb	ab	--	bb	ab	ab	--	--	bb	bb	bb	--	ab	ab	bb	bb	bb	--	bb	bb
Marker3312596	aaxbb	ab	bb	bb	bb	ab	bb	ab	ab	ab	ab	ab	bb	bb	bb	bb	ab	bb	bb	--	ab	bb	bb	ab	ab	ab	ab	bb	bb	bb	ab	ab	bb	ab	ab	bb	bb	bb	bb	bb	bb	ab	ab	bb	bb	bb	bb	bb	bb
Marker439168	aaxbb	bb	bb	bb	bb	--	bb	ab	ab	--	ab	ab	bb	--	bb	bb	bb	bb	bb	bb	--	ab	bb	bb	ab	--	--	--	--	bb	ab	ab	bb	ab	ab	--	--	--	bb	ab	ab	--	ab	--	--	bb	bb	bb	bb
Marker2161816	aaxbb	bb	bb	bb	bb	ab	bb	ab	ab	ab	ab	ab	bb	bb	bb	bb	bb	bb	bb	bb	ab	ab	bb	bb	ab	ab	ab	bb	bb	bb	ab	ab	bb	ab	ab	bb	bb	bb	bb	ab	ab	ab	ab	ab	bb	bb	bb	bb	bb
Marker329939	aaxbb	ab	bb	bb	bb	ab	bb	ab	ab	ab	ab	ab	bb	bb	bb	bb	ab	bb	bb	bb	ab	bb	bb	ab	ab	ab	ab	bb	bb	bb	ab	ab	bb	ab	ab	bb	bb	bb	bb	bb	bb	ab	ab	bb	bb	bb	bb	bb	bb
Marker2589521	aaxbb	ab	bb	bb	bb	bb	bb	ab	ab	ab	ab	ab	bb	bb	bb	bb	bb	bb	bb	bb	ab	bb	bb	ab	ab	ab	ab	bb	bb	bb	ab	ab	bb	ab	ab	--	bb	bb	bb	bb	bb	ab	ab	bb	bb	bb	bb	bb	bb
Marker2906890	aaxbb	--	bb	bb	--	ab	--	--	ab	ab	--	bb	--	bb	bb	--	bb	--	--	bb	ab	bb	bb	bb	ab	--	ab	bb	--	bb	ab	--	--	ab	ab	--	bb	bb	bb	ab	ab	ab	ab	--	--	bb	bb	bb	--
Marker571026	aaxbb	bb	bb	bb	--	ab	bb	ab	ab	ab	ab	ab	bb	bb	--	bb	bb	bb	bb	bb	ab	ab	bb	bb	ab	ab	ab	--	bb	bb	ab	--	bb	--	ab	bb	bb	bb	--	--	ab	ab	ab	--	bb	bb	bb	bb	bb
Marker1072348	aaxbb	ab	bb	bb	bb	ab	bb	bb	ab	ab	ab	ab	bb	bb	--	ab	ab	bb	bb	bb	ab	bb	bb	ab	ab	bb	ab	bb	bb	bb	ab	ab	bb	bb	ab	bb	bb	bb	bb	bb	bb	ab	ab	bb	bb	bb	bb	bb	ab
Marker20053	aaxbb	bb	bb	--	bb	ab	bb	--	ab	ab	--	ab	bb	--	--	bb	bb	bb	bb	--	bb	ab	--	bb	ab	--	--	bb	bb	--	ab	--	--	ab	ab	bb	--	--	bb	ab	bb	--	ab	ab	--	--	bb	bb	bb
Marker1020753	aaxbb	ab	bb	bb	bb	ab	bb	ab	ab	ab	bb	ab	bb	bb	bb	bb	bb	bb	bb	bb	ab	ab	bb	bb	ab	ab	ab	bb	bb	bb	ab	ab	--	ab	ab	bb	bb	--	bb	bb	bb	ab	--	ab	bb	--	bb	bb	bb
Marker1839904	aaxbb	bb	bb	bb	bb	ab	bb	bb	ab	ab	ab	--	--	bb	bb	--	--	bb	--	bb	--	ab	bb	--	ab	ab	bb	bb	bb	--	ab	--	bb	ab	--	bb	bb	bb	--	ab	bb	ab	ab	ab	bb	bb	--	bb	bb
Marker2197610	aaxbb	ab	bb	bb	bb	ab	--	ab	ab	ab	ab	ab	bb	bb	--	ab	ab	bb	bb	--	bb	bb	bb	ab	--	ab	ab	bb	bb	bb	ab	ab	bb	ab	ab	bb	bb	bb	bb	bb	--	ab	ab	bb	bb	ab	bb	bb	ab
Marker2040639	aaxbb	ab	bb	bb	bb	ab	bb	bb	ab	ab	bb	ab	bb	bb	bb	ab	bb	bb	bb	bb	ab	bb	bb	ab	ab	bb	ab	bb	bb	bb	ab	ab	bb	ab	ab	bb	bb	bb	bb	bb	bb	ab	bb	bb	bb	bb	bb	bb	ab
Marker1072459	aaxbb	ab	bb	bb	bb	ab	bb	ab	ab	ab	ab	ab	bb	bb	bb	ab	ab	bb	bb	bb	ab	bb	bb	ab	ab	ab	ab	bb	bb	bb	ab	ab	bb	ab	ab	bb	bb	bb	bb	bb	ab	ab	ab	bb	bb	bb	bb	bb	ab
Marker341775	aaxbb	bb	bb	bb	bb	bb	bb	ab	ab	ab	ab	ab	bb	bb	--	--	bb	bb	bb	bb	ab	bb	bb	bb	ab	ab	ab	bb	bb	bb	ab	--	bb	ab	ab	bb	--	bb	bb	ab	ab	ab	ab	ab	bb	bb	bb	bb	bb
Marker272118	aaxbb	--	bb	bb	bb	ab	bb	ab	ab	--	ab	--	--	bb	--	bb	ab	bb	bb	bb	ab	bb	bb	ab	ab	bb	ab	bb	bb	bb	bb	ab	--	ab	ab	bb	bb	--	bb	--	bb	ab	--	bb	--	bb	bb	bb	--
Marker1877774	aaxbb	bb	bb	bb	bb	ab	bb	ab	bb	ab	ab	ab	bb	bb	bb	bb	bb	bb	bb	bb	ab	ab	bb	bb	ab	ab	ab	bb	bb	bb	ab	ab	bb	ab	ab	bb	--	bb	bb	ab	bb	ab	ab	ab	bb	bb	bb	bb	bb
Marker570539	aaxbb	--	bb	bb	bb	ab	bb	bb	ab	ab	ab	ab	bb	bb	bb	bb	bb	bb	bb	bb	ab	ab	bb	bb	ab	bb	ab	bb	bb	bb	ab	ab	bb	bb	ab	bb	bb	bb	bb	ab	ab	ab	ab	bb	bb	bb	bb	--	bb
Marker793890	aaxbb	ab	bb	bb	bb	ab	bb	ab	ab	ab	ab	ab	bb	bb	bb	bb	bb	bb	--	bb	ab	bb	bb	ab	--	ab	--	bb	--	bb	ab	ab	bb	bb	ab	bb	bb	bb	bb	ab	bb	bb	--	--	bb	bb	bb	bb	bb
Marker3473493	aaxbb	bb	bb	bb	bb	ab	bb	ab	ab	ab	ab	ab	--	bb	bb	--	bb	--	bb	bb	ab	--	bb	bb	ab	ab	ab	bb	bb	bb	ab	ab	bb	ab	ab	bb	bb	bb	bb	ab	ab	ab	ab	ab	bb	bb	--	ab	bb
Marker272407	aaxbb	ab	--	bb	bb	ab	bb	ab	ab	ab	ab	ab	bb	bb	bb	bb	ab	bb	bb	bb	ab	bb	bb	ab	ab	ab	--	bb	bb	bb	ab	--	bb	bb	--	bb	bb	bb	bb	bb	bb	ab	--	bb	bb	bb	bb	bb	bb
Marker2365156	aaxbb	ab	--	bb	bb	ab	bb	ab	--	ab	--	ab	bb	bb	--	--	bb	bb	bb	bb	ab	bb	bb	ab	--	--	--	bb	--	bb	--	ab	bb	ab	ab	bb	--	bb	bb	--	bb	ab	ab	bb	bb	bb	--	bb	bb
Marker439192	aaxbb	bb	bb	bb	bb	ab	bb	ab	ab	ab	bb	ab	bb	bb	bb	--	bb	bb	--	--	ab	bb	bb	bb	ab	ab	ab	bb	bb	bb	ab	--	bb	ab	ab	bb	bb	bb	bb	ab	bb	ab	ab	ab	bb	bb	bb	bb	bb
Marker341804	aaxbb	bb	bb	bb	bb	--	bb	--	ab	ab	ab	--	bb	--	--	bb	bb	--	bb	--	bb	ab	bb	bb	--	ab	--	bb	bb	bb	ab	ab	bb	bb	--	bb	bb	bb	--	--	--	--	--	ab	bb	bb	bb	bb	--
Marker1020557	aaxbb	ab	bb	bb	bb	ab	bb	ab	ab	ab	ab	ab	bb	bb	bb	bb	bb	bb	bb	bb	ab	ab	bb	bb	ab	ab	ab	bb	bb	bb	ab	ab	bb	ab	ab	bb	bb	bb	bb	bb	bb	ab	ab	--	bb	bb	bb	bb	bb
Marker2589680	aaxbb	ab	bb	--	bb	ab	bb	ab	ab	ab	ab	ab	bb	bb	bb	bb	--	bb	--	bb	ab	bb	--	ab	ab	ab	ab	bb	bb	bb	ab	ab	bb	ab	ab	bb	bb	--	bb	bb	bb	ab	ab	bb	bb	bb	bb	--	bb
Marker571244	aaxbb	bb	bb	--	bb	bb	--	ab	ab	ab	ab	--	bb	bb	--	bb	bb	bb	bb	bb	ab	ab	bb	bb	ab	--	ab	bb	--	bb	ab	--	bb	ab	ab	bb	bb	bb	--	ab	bb	ab	--	ab	bb	bb	bb	bb	bb
Marker272174	aaxbb	bb	bb	bb	bb	ab	--	ab	bb	--	ab	bb	bb	--	--	--	ab	bb	bb	--	ab	bb	--	--	ab	ab	bb	bb	bb	--	ab	ab	bb	--	ab	bb	--	--	--	--	bb	bb	ab	bb	--	bb	--	bb	--
Marker1161895	aaxbb	ab	bb	bb	bb	ab	bb	ab	ab	--	ab	ab	bb	bb	bb	bb	bb	bb	bb	bb	ab	ab	bb	bb	ab	ab	ab	bb	bb	bb	ab	ab	bb	ab	ab	bb	bb	bb	bb	bb	bb	ab	ab	ab	bb	bb	bb	bb	bb
Marker1452847	aaxbb	--	bb	--	bb	ab	bb	--	--	ab	bb	--	--	bb	--	bb	bb	bb	--	bb	bb	--	bb	--	ab	ab	ab	bb	bb	bb	--	--	bb	ab	ab	--	bb	bb	--	ab	bb	--	--	--	bb	--	bb	--	bb
Marker156753	aaxbb	ab	bb	bb	bb	ab	bb	ab	ab	ab	ab	ab	bb	bb	bb	bb	bb	bb	bb	bb	ab	bb	bb	ab	ab	ab	ab	bb	bb	bb	ab	ab	bb	ab	ab	bb	bb	bb	bb	bb	bb	ab	ab	bb	bb	bb	bb	bb	bb
Marker724044	aaxbb	ab	bb	bb	bb	ab	bb	ab	ab	ab	ab	ab	bb	bb	bb	bb	ab	bb	bb	bb	ab	bb	bb	ab	ab	ab	ab	bb	bb	bb	ab	ab	bb	ab	ab	bb	bb	bb	ab	bb	bb	ab	ab	bb	bb	bb	bb	bb	bb
Marker2944445	aaxbb	bb	bb	bb	bb	ab	bb	ab	ab	ab	ab	ab	bb	bb	bb	bb	bb	bb	bb	bb	ab	ab	bb	bb	ab	ab	ab	bb	bb	bb	ab	ab	bb	ab	ab	bb	bb	bb	bb	ab	ab	ab	ab	ab	bb	bb	bb	bb	bb
Marker1448162	aaxbb	ab	bb	bb	bb	ab	bb	ab	bb	ab	bb	ab	bb	bb	bb	bb	bb	ab	bb	bb	ab	ab	bb	ab	ab	ab	ab	bb	bb	bb	ab	ab	bb	ab	ab	bb	bb	bb	bb	bb	bb	ab	ab	bb	bb	bb	bb	bb	bb
Marker329565	aaxbb	ab	bb	bb	bb	--	--	ab	ab	ab	ab	--	bb	bb	bb	--	--	--	bb	--	--	--	--	--	--	--	--	--	--	bb	ab	--	bb	ab	ab	--	--	--	bb	bb	bb	--	--	--	bb	--	bb	--	--
Marker2365493	aaxbb	ab	bb	bb	bb	ab	bb	--	ab	ab	ab	--	bb	bb	bb	bb	ab	bb	bb	bb	ab	bb	bb	ab	ab	ab	bb	bb	bb	bb	ab	ab	bb	ab	--	--	bb	bb	bb	bb	bb	ab	ab	bb	bb	--	bb	bb	bb
Marker289333	aaxbb	bb	--	bb	bb	ab	bb	ab	bb	--	--	--	--	bb	--	--	bb	bb	bb	bb	ab	ab	--	--	ab	bb	ab	--	bb	bb	--	bb	bb	bb	ab	--	--	bb	bb	ab	ab	ab	ab	--	bb	bb	--	bb	bb
Marker2438118	aaxbb	bb	bb	bb	bb	ab	bb	ab	ab	bb	bb	bb	bb	bb	ab	bb	bb	bb	bb	bb	bb	ab	bb	bb	ab	ab	--	bb	bb	bb	ab	ab	bb	ab	ab	bb	bb	bb	bb	ab	ab	ab	ab	ab	bb	bb	bb	bb	bb
Marker335900	aaxbb	ab	bb	bb	bb	--	bb	ab	ab	ab	ab	ab	bb	bb	bb	bb	ab	bb	bb	bb	ab	bb	bb	ab	ab	ab	ab	bb	--	bb	ab	ab	bb	ab	ab	bb	bb	bb	bb	bb	bb	ab	ab	bb	bb	bb	bb	bb	bb
Marker1072347	aaxbb	ab	bb	bb	bb	ab	bb	ab	ab	ab	ab	ab	bb	bb	bb	ab	ab	bb	bb	bb	ab	bb	bb	ab	ab	ab	ab	bb	bb	bb	ab	ab	bb	ab	ab	ab	bb	bb	bb	bb	bb	ab	ab	bb	bb	bb	bb	bb	ab
Marker340979	aaxbb	bb	bb	bb	bb	ab	bb	ab	ab	ab	ab	ab	bb	bb	bb	bb	bb	bb	bb	bb	ab	ab	bb	bb	ab	ab	ab	bb	bb	bb	ab	ab	bb	ab	ab	bb	bb	bb	bb	ab	ab	ab	ab	ab	bb	bb	bb	bb	bb
Marker724201	aaxbb	ab	bb	bb	bb	ab	bb	ab	ab	ab	ab	ab	bb	bb	bb	bb	ab	bb	bb	bb	ab	bb	bb	ab	ab	ab	ab	bb	bb	bb	ab	ab	bb	ab	ab	bb	bb	bb	bb	bb	bb	ab	ab	bb	bb	bb	bb	bb	bb
Marker571054	aaxbb	bb	bb	bb	--	ab	bb	ab	ab	bb	ab	ab	bb	bb	bb	bb	bb	bb	bb	bb	ab	ab	bb	bb	ab	ab	ab	bb	bb	bb	ab	ab	bb	bb	bb	ab	bb	bb	bb	ab	ab	ab	--	ab	bb	bb	bb	bb	bb
Marker1915794	aaxbb	--	bb	--	bb	ab	bb	ab	ab	ab	ab	ab	bb	bb	bb	bb	bb	bb	bb	bb	ab	--	bb	--	ab	ab	ab	bb	bb	bb	ab	ab	bb	ab	bb	bb	bb	bb	bb	bb	bb	ab	ab	bb	bb	bb	bb	bb	bb
Marker341197	aaxbb	bb	bb	--	bb	--	bb	ab	--	ab	bb	--	--	--	bb	--	bb	--	bb	bb	--	ab	bb	bb	bb	--	--	bb	--	bb	bb	bb	--	bb	ab	bb	bb	--	bb	ab	ab	--	bb	--	bb	--	--	bb	bb
Marker2438244	aaxbb	bb	bb	bb	bb	ab	bb	ab	--	ab	ab	ab	bb	bb	bb	bb	bb	bb	bb	bb	ab	ab	bb	bb	ab	ab	--	bb	bb	bb	ab	bb	bb	--	ab	--	bb	--	bb	ab	ab	ab	--	ab	bb	bb	bb	--	bb
Marker1764007	aaxbb	--	bb	--	bb	ab	bb	ab	ab	ab	ab	ab	bb	bb	bb	bb	bb	bb	bb	bb	ab	ab	bb	bb	ab	bb	--	bb	bb	bb	--	ab	bb	ab	ab	bb	bb	bb	bb	ab	ab	--	ab	ab	bb	bb	bb	bb	bb
Marker2161718	aaxbb	bb	bb	bb	bb	ab	bb	--	ab	bb	ab	bb	bb	bb	bb	bb	bb	bb	bb	bb	ab	ab	bb	bb	ab	ab	ab	bb	bb	bb	ab	ab	bb	ab	ab	bb	bb	bb	bb	ab	ab	ab	ab	ab	bb	bb	bb	bb	bb
Marker423156	aaxbb	ab	ab	bb	bb	ab	bb	bb	bb	ab	bb	ab	bb	bb	bb	ab	ab	bb	bb	bb	ab	bb	bb	ab	ab	ab	ab	bb	bb	bb	ab	ab	bb	ab	ab	bb	bb	bb	bb	bb	bb	ab	ab	bb	ab	bb	bb	bb	ab
Marker3080962	aaxbb	--	bb	--	bb	bb	bb	ab	ab	--	--	--	bb	bb	--	--	ab	bb	bb	bb	ab	bb	bb	ab	ab	ab	ab	bb	bb	--	ab	ab	bb	ab	ab	--	bb	bb	bb	bb	--	bb	bb	bb	--	--	bb	--	bb
Marker1072425	aaxbb	ab	bb	bb	bb	bb	--	ab	--	ab	ab	ab	bb	bb	bb	ab	ab	bb	bb	--	ab	--	bb	ab	bb	bb	bb	bb	bb	--	--	ab	bb	ab	ab	bb	bb	bb	bb	bb	bb	ab	ab	bb	bb	--	bb	--	ab
Marker2171683	aaxbb	bb	ab	--	--	bb	bb	bb	bb	ab	ab	ab	bb	bb	--	--	bb	bb	bb	bb	ab	bb	--	ab	ab	--	ab	bb	bb	--	ab	ab	bb	--	--	--	bb	bb	bb	bb	bb	ab	ab	bb	--	bb	bb	bb	ab
Marker423130	aaxbb	bb	ab	bb	bb	ab	bb	bb	--	ab	--	ab	bb	--	bb	ab	ab	--	bb	bb	ab	bb	bb	ab	ab	--	ab	--	bb	bb	ab	--	--	bb	ab	bb	bb	--	--	bb	--	ab	ab	--	bb	bb	--	bb	ab
Marker2198178	aaxbb	ab	bb	bb	bb	--	bb	ab	ab	--	ab	--	bb	bb	--	bb	ab	bb	--	--	ab	bb	bb	--	--	--	ab	--	bb	bb	ab	ab	bb	ab	ab	--	bb	bb	bb	bb	bb	bb	--	bb	--	bb	bb	bb	ab
Marker1668533	aaxbb	ab	bb	bb	bb	ab	bb	bb	ab	ab	ab	ab	bb	bb	--	ab	ab	bb	bb	bb	ab	bb	bb	ab	ab	--	ab	bb	bb	bb	ab	--	bb	ab	--	bb	bb	bb	--	bb	bb	ab	--	bb	--	bb	--	bb	ab
Marker1452135	aaxbb	ab	--	bb	bb	ab	bb	--	ab	ab	ab	ab	bb	bb	--	ab	--	bb	bb	bb	ab	bb	bb	ab	ab	bb	ab	bb	bb	bb	ab	--	bb	bb	--	bb	bb	bb	bb	bb	bb	bb	--	bb	bb	bb	--	bb	ab
Marker2546651	aaxbb	ab	bb	bb	bb	ab	bb	bb	ab	ab	ab	ab	bb	bb	bb	ab	ab	bb	--	--	ab	bb	bb	ab	ab	bb	--	bb	bb	bb	ab	ab	bb	ab	bb	ab	bb	bb	--	bb	bb	bb	ab	bb	bb	bb	--	bb	ab
Marker2000458	aaxbb	ab	--	bb	bb	ab	bb	bb	ab	--	bb	ab	--	bb	--	ab	--	bb	bb	--	ab	bb	--	ab	--	bb	--	bb	bb	bb	ab	bb	--	bb	--	--	--	bb	--	bb	--	--	bb	--	bb	--	bb	bb	bb
Marker1072516	aaxbb	ab	bb	bb	bb	ab	bb	--	ab	--	ab	--	bb	bb	bb	ab	ab	bb	bb	--	--	bb	bb	ab	ab	--	ab	bb	bb	bb	--	ab	bb	--	--	bb	bb	--	bb	bb	bb	--	--	bb	bb	bb	bb	bb	bb
Marker1026977	aaxbb	bb	bb	--	bb	ab	bb	bb	ab	bb	--	--	bb	bb	bb	ab	ab	--	--	bb	ab	--	bb	ab	ab	bb	ab	bb	bb	bb	ab	ab	bb	ab	ab	--	--	--	--	bb	--	ab	--	bb	ab	bb	bb	bb	ab
Marker1027530	aaxbb	ab	ab	bb	bb	ab	bb	bb	--	--	--	ab	--	bb	--	ab	ab	bb	bb	bb	bb	bb	bb	ab	ab	bb	ab	bb	bb	bb	ab	ab	bb	ab	ab	bb	bb	bb	--	bb	bb	ab	bb	bb	bb	bb	bb	bb	bb
Marker2816456	aaxbb	ab	ab	bb	bb	ab	bb	bb	bb	ab	bb	ab	--	bb	bb	ab	ab	bb	bb	bb	ab	--	bb	ab	ab	--	--	bb	bb	bb	ab	ab	bb	ab	--	bb	ab	bb	bb	bb	bb	bb	ab	bb	ab	bb	bb	ab	ab
Marker2506595	aaxbb	ab	ab	--	bb	ab	bb	bb	ab	ab	bb	ab	bb	bb	bb	ab	ab	bb	bb	bb	ab	bb	--	ab	ab	--	ab	bb	--	bb	ab	bb	--	ab	ab	bb	bb	bb	--	bb	bb	ab	ab	bb	--	bb	bb	bb	ab
Marker3501192	aaxbb	ab	ab	bb	bb	ab	bb	bb	ab	ab	bb	ab	bb	bb	bb	ab	ab	bb	bb	bb	ab	--	bb	ab	ab	bb	ab	bb	bb	bb	ab	ab	bb	ab	ab	bb	bb	bb	bb	bb	bb	ab	ab	bb	ab	bb	bb	bb	ab
Marker1668736	aaxbb	ab	bb	--	bb	ab	--	bb	ab	ab	ab	--	bb	bb	bb	ab	ab	bb	bb	--	bb	bb	bb	ab	bb	bb	ab	bb	bb	bb	ab	ab	bb	ab	ab	bb	bb	bb	bb	bb	bb	ab	bb	bb	bb	bb	bb	bb	bb
Marker2959646	aaxbb	--	ab	bb	bb	ab	bb	bb	ab	ab	bb	ab	bb	bb	bb	bb	ab	bb	bb	bb	ab	bb	bb	ab	bb	bb	ab	bb	bb	bb	ab	ab	bb	ab	ab	bb	bb	bb	--	bb	bb	ab	--	bb	ab	bb	bb	bb	ab
Marker96001	aaxbb	ab	bb	--	bb	ab	bb	bb	ab	ab	--	ab	bb	bb	bb	ab	ab	bb	bb	bb	ab	bb	bb	ab	ab	bb	ab	bb	--	bb	ab	ab	bb	--	bb	--	bb	bb	bb	bb	bb	--	--	bb	ab	bb	bb	--	ab
Marker709014	aaxbb	ab	ab	bb	bb	ab	--	--	--	--	bb	ab	bb	bb	--	ab	ab	bb	bb	bb	ab	bb	bb	ab	ab	bb	ab	bb	bb	bb	ab	--	bb	ab	ab	bb	bb	bb	bb	bb	bb	ab	ab	--	ab	--	bb	bb	ab
Marker1012504	aaxbb	ab	ab	bb	bb	ab	bb	bb	ab	ab	bb	ab	bb	bb	bb	ab	ab	bb	bb	bb	ab	bb	bb	ab	ab	bb	ab	bb	bb	bb	ab	ab	bb	ab	ab	bb	ab	bb	bb	bb	bb	ab	ab	bb	ab	bb	bb	bb	ab
Marker2365967	aaxbb	bb	bb	bb	bb	ab	bb	bb	bb	--	--	ab	--	--	bb	bb	--	bb	--	--	ab	--	--	--	bb	ab	--	--	bb	--	--	ab	bb	--	--	bb	bb	--	bb	bb	bb	ab	--	bb	--	bb	bb	--	--
Marker2723394	aaxbb	ab	ab	bb	bb	ab	bb	bb	bb	ab	bb	ab	bb	bb	bb	ab	ab	bb	bb	bb	ab	bb	bb	ab	ab	bb	ab	bb	bb	bb	ab	ab	bb	ab	bb	bb	ab	bb	bb	bb	bb	bb	ab	bb	ab	bb	bb	ab	ab
Marker104508	aaxbb	ab	ab	bb	ab	ab	bb	bb	ab	ab	bb	bb	bb	bb	bb	bb	ab	bb	bb	bb	ab	bb	bb	--	ab	bb	bb	--	bb	bb	ab	ab	bb	ab	ab	bb	ab	bb	bb	bb	bb	ab	ab	bb	ab	--	bb	ab	ab
Marker2700185	aaxbb	ab	ab	bb	bb	ab	bb	--	ab	bb	bb	ab	bb	--	bb	ab	bb	bb	bb	bb	ab	bb	bb	bb	bb	bb	ab	bb	--	bb	ab	bb	bb	--	ab	bb	bb	--	bb	bb	bb	ab	--	bb	bb	bb	bb	bb	ab
Marker1294372	aaxbb	ab	ab	bb	bb	ab	bb	bb	ab	ab	bb	ab	bb	bb	bb	ab	ab	bb	bb	bb	ab	bb	bb	ab	ab	bb	ab	bb	bb	bb	ab	ab	bb	bb	ab	bb	ab	bb	bb	bb	bb	ab	ab	bb	ab	bb	bb	bb	ab
Marker2994818	aaxbb	--	--	--	bb	bb	bb	bb	ab	ab	ab	bb	bb	bb	--	bb	ab	bb	bb	--	bb	bb	bb	ab	ab	bb	ab	bb	--	bb	ab	--	bb	ab	--	--	bb	bb	bb	bb	--	ab	--	bb	bb	bb	bb	bb	ab
Marker426022	aaxbb	ab	--	bb	bb	ab	bb	bb	ab	ab	bb	ab	--	bb	bb	--	ab	bb	bb	--	ab	bb	bb	ab	ab	bb	--	bb	bb	bb	ab	--	bb	ab	bb	--	ab	bb	bb	bb	bb	bb	bb	bb	ab	bb	bb	ab	ab
Marker1027135	aaxbb	ab	ab	bb	bb	ab	--	bb	bb	ab	ab	ab	--	bb	bb	ab	ab	bb	bb	bb	--	bb	ab	--	ab	bb	ab	bb	bb	bb	ab	ab	bb	ab	ab	bb	bb	bb	--	bb	bb	ab	--	bb	bb	--	bb	--	ab
Marker518709	aaxbb	ab	ab	--	bb	ab	bb	bb	ab	ab	bb	ab	bb	bb	bb	ab	ab	bb	bb	bb	--	bb	bb	ab	--	bb	bb	bb	bb	--	ab	bb	bb	ab	--	bb	bb	bb	bb	--	bb	bb	bb	bb	ab	bb	bb	--	bb
Marker113650	aaxbb	ab	ab	bb	bb	ab	bb	bb	bb	ab	bb	ab	bb	bb	bb	ab	ab	bb	bb	bb	ab	bb	bb	ab	ab	bb	ab	bb	bb	bb	ab	ab	bb	ab	ab	bb	ab	bb	bb	bb	bb	ab	ab	bb	ab	bb	bb	ab	ab
Marker1118312	aaxbb	ab	bb	bb	bb	bb	bb	bb	bb	ab	bb	ab	bb	bb	bb	ab	bb	bb	bb	bb	bb	bb	ab	ab	ab	bb	--	bb	bb	bb	ab	ab	bb	ab	ab	bb	ab	bb	bb	bb	ab	ab	ab	bb	--	bb	bb	bb	ab
Marker712849	aaxbb	ab	ab	bb	bb	ab	bb	bb	bb	ab	bb	ab	bb	bb	bb	ab	ab	bb	bb	bb	ab	--	bb	ab	ab	bb	ab	bb	bb	bb	ab	ab	bb	ab	ab	bb	ab	bb	bb	bb	bb	ab	bb	bb	ab	bb	bb	ab	ab
Marker1585117	aaxbb	ab	ab	bb	bb	ab	bb	bb	bb	ab	bb	ab	bb	bb	bb	ab	ab	bb	bb	bb	ab	bb	bb	ab	ab	bb	ab	bb	bb	bb	ab	ab	bb	ab	ab	bb	ab	ab	bb	bb	bb	ab	ab	bb	ab	bb	bb	ab	ab
Marker3392765	aaxbb	ab	ab	bb	bb	ab	bb	bb	bb	ab	bb	ab	bb	bb	bb	ab	ab	bb	bb	bb	ab	bb	bb	ab	ab	bb	ab	bb	bb	bb	ab	ab	bb	ab	ab	bb	ab	bb	bb	bb	bb	bb	ab	bb	ab	bb	bb	ab	ab
Marker2197802	aaxbb	--	bb	bb	bb	ab	bb	ab	ab	bb	ab	--	--	bb	bb	bb	--	bb	bb	--	ab	bb	ab	ab	ab	bb	ab	bb	bb	bb	ab	bb	bb	ab	ab	bb	--	bb	bb	--	bb	ab	ab	bb	bb	bb	--	--	ab
Marker1032012	aaxbb	ab	--	bb	--	ab	--	--	ab	ab	ab	bb	bb	--	bb	--	ab	bb	bb	bb	ab	--	bb	ab	ab	bb	--	bb	bb	bb	--	--	bb	ab	ab	--	bb	bb	bb	bb	bb	ab	--	--	bb	bb	--	bb	ab
Marker1080731	aaxbb	ab	bb	bb	bb	ab	bb	ab	bb	ab	ab	ab	bb	bb	bb	ab	ab	bb	bb	bb	--	bb	bb	ab	ab	ab	ab	bb	ab	bb	ab	ab	bb	ab	ab	bb	bb	bb	bb	bb	bb	ab	ab	bb	bb	bb	bb	bb	ab
Marker3345399	aaxbb	ab	ab	bb	bb	ab	bb	bb	bb	ab	bb	ab	bb	bb	bb	ab	ab	bb	bb	ab	ab	bb	bb	ab	ab	bb	ab	ab	bb	bb	ab	ab	bb	ab	bb	--	ab	bb	bb	bb	bb	bb	bb	bb	ab	bb	bb	ab	ab
Marker2621722	aaxbb	ab	ab	bb	bb	ab	bb	bb	ab	bb	bb	ab	bb	bb	bb	ab	bb	bb	bb	--	ab	bb	bb	ab	ab	--	ab	--	bb	bb	ab	ab	bb	--	--	bb	ab	bb	bb	bb	bb	bb	--	bb	ab	bb	bb	ab	ab
Marker2041111	aaxbb	ab	ab	bb	bb	ab	bb	bb	bb	ab	bb	ab	bb	bb	bb	bb	ab	bb	bb	ab	ab	bb	bb	ab	ab	bb	ab	ab	bb	bb	ab	ab	bb	ab	bb	bb	ab	bb	bb	bb	bb	bb	bb	bb	ab	bb	bb	ab	ab
Marker396647	aaxbb	ab	ab	bb	--	ab	bb	bb	bb	ab	bb	ab	bb	bb	bb	ab	ab	bb	bb	ab	ab	bb	bb	ab	ab	bb	ab	ab	bb	bb	ab	ab	bb	ab	bb	bb	ab	bb	bb	bb	bb	bb	ab	bb	ab	bb	bb	ab	ab
Marker1576709	aaxbb	ab	ab	bb	bb	bb	bb	--	bb	ab	bb	ab	bb	bb	bb	ab	ab	bb	bb	bb	ab	--	bb	bb	ab	bb	bb	bb	bb	bb	ab	bb	--	ab	--	--	ab	bb	bb	bb	bb	--	ab	bb	ab	bb	bb	ab	ab
Marker1344692	aaxbb	ab	ab	bb	bb	--	bb	--	ab	ab	bb	--	--	bb	--	--	ab	--	bb	--	--	bb	bb	ab	--	bb	--	--	bb	bb	--	--	bb	ab	ab	--	--	bb	--	bb	--	ab	ab	bb	ab	--	bb	bb	ab
Marker2837861	aaxbb	ab	--	--	bb	--	bb	--	--	bb	--	ab	--	--	bb	--	ab	--	--	--	--	--	bb	ab	ab	--	ab	bb	--	--	bb	ab	--	ab	bb	bb	--	--	bb	bb	bb	bb	--	bb	ab	bb	--	ab	ab
Marker104332	aaxbb	bb	--	bb	bb	ab	bb	bb	--	ab	--	ab	bb	bb	--	bb	--	bb	--	bb	ab	bb	bb	--	ab	bb	--	bb	bb	bb	--	ab	bb	--	--	bb	--	--	--	bb	--	ab	ab	bb	ab	bb	bb	ab	ab
Marker2124860	aaxbb	ab	ab	bb	bb	ab	bb	bb	bb	ab	bb	ab	bb	--	bb	ab	ab	bb	bb	bb	ab	--	bb	ab	ab	--	ab	--	bb	bb	ab	ab	bb	ab	bb	bb	ab	bb	bb	bb	bb	bb	bb	bb	ab	bb	bb	ab	ab
Marker1344279	aaxbb	bb	ab	bb	bb	ab	bb	bb	--	ab	--	ab	--	bb	bb	ab	ab	bb	--	bb	--	bb	bb	--	ab	--	ab	--	bb	--	bb	bb	--	ab	ab	--	--	--	bb	bb	bb	--	ab	bb	ab	bb	bb	bb	ab
Marker1018643	aaxbb	ab	ab	bb	bb	ab	bb	bb	bb	ab	bb	ab	bb	ab	bb	ab	ab	bb	bb	ab	ab	bb	bb	ab	ab	bb	ab	ab	ab	bb	ab	ab	bb	ab	bb	bb	ab	bb	bb	bb	bb	bb	bb	bb	ab	bb	bb	ab	ab
Marker2104582	aaxbb	ab	ab	--	bb	ab	--	bb	bb	--	bb	ab	--	bb	bb	--	ab	--	bb	bb	ab	bb	bb	ab	ab	--	ab	bb	bb	bb	ab	ab	bb	--	--	bb	--	bb	bb	bb	bb	--	ab	bb	ab	bb	bb	ab	bb
Marker3241139	aaxbb	ab	ab	--	bb	ab	--	bb	--	ab	--	ab	bb	bb	--	ab	ab	--	--	bb	ab	bb	bb	ab	ab	ab	--	bb	bb	--	ab	ab	bb	ab	--	--	ab	bb	bb	--	--	bb	--	bb	ab	--	--	bb	--
Marker709239	aaxbb	ab	ab	bb	bb	ab	bb	bb	--	ab	--	ab	bb	--	--	ab	ab	--	bb	--	ab	--	--	--	ab	--	--	bb	bb	bb	ab	ab	--	ab	ab	--	--	--	bb	bb	--	--	ab	bb	ab	bb	bb	bb	ab
Marker832183	aaxbb	--	ab	--	bb	ab	bb	bb	bb	ab	bb	--	--	bb	bb	ab	ab	bb	bb	bb	ab	--	bb	ab	--	--	ab	bb	bb	bb	ab	ab	bb	ab	bb	bb	ab	--	bb	bb	bb	ab	--	bb	bb	bb	bb	ab	--
Marker2005042	aaxbb	ab	bb	bb	bb	ab	bb	bb	bb	ab	bb	ab	bb	bb	bb	ab	ab	bb	bb	bb	ab	bb	bb	bb	ab	bb	ab	ab	bb	bb	ab	ab	bb	ab	bb	bb	ab	bb	bb	bb	bb	bb	ab	bb	ab	bb	bb	ab	ab
Marker1517290	aaxbb	bb	bb	bb	bb	bb	bb	bb	bb	ab	bb	ab	bb	bb	--	ab	ab	bb	bb	ab	ab	bb	bb	ab	ab	bb	ab	ab	--	bb	ab	ab	bb	ab	bb	--	ab	--	bb	bb	bb	bb	ab	bb	ab	ab	bb	bb	bb
Marker2158537	aaxbb	ab	ab	bb	bb	ab	bb	bb	bb	ab	bb	ab	bb	bb	bb	ab	ab	bb	bb	ab	ab	--	bb	ab	ab	bb	bb	ab	bb	bb	ab	ab	bb	ab	bb	bb	ab	bb	bb	bb	bb	bb	ab	bb	ab	bb	bb	ab	ab
Marker3101098	aaxbb	ab	ab	--	bb	ab	bb	bb	bb	ab	bb	bb	bb	bb	--	ab	ab	bb	bb	ab	ab	bb	bb	ab	ab	bb	ab	ab	--	bb	--	ab	bb	ab	bb	bb	ab	--	--	bb	bb	bb	--	bb	ab	bb	bb	bb	ab
Marker3101792	aaxbb	ab	ab	--	bb	ab	bb	bb	bb	ab	bb	ab	bb	--	bb	ab	ab	bb	bb	bb	ab	ab	bb	ab	ab	bb	ab	bb	--	bb	ab	ab	bb	ab	bb	bb	ab	bb	bb	bb	bb	bb	ab	bb	ab	bb	bb	ab	ab
Marker2381871	aaxbb	bb	ab	--	bb	bb	--	--	ab	--	bb	--	--	bb	bb	ab	ab	bb	bb	bb	ab	--	bb	ab	ab	--	ab	bb	--	bb	--	ab	bb	ab	ab	bb	bb	bb	bb	--	bb	--	ab	bb	ab	--	bb	bb	ab
Marker2077399	aaxbb	ab	ab	bb	bb	ab	bb	bb	--	ab	bb	ab	bb	--	bb	ab	ab	bb	bb	ab	ab	bb	bb	ab	ab	--	ab	bb	bb	bb	ab	ab	bb	ab	bb	bb	ab	bb	bb	bb	bb	bb	ab	--	ab	bb	bb	ab	--
Marker113862	aaxbb	ab	ab	bb	bb	ab	--	bb	bb	ab	bb	ab	bb	bb	bb	--	ab	--	bb	bb	ab	--	bb	ab	ab	bb	--	bb	--	bb	ab	ab	bb	ab	ab	--	ab	--	--	--	bb	bb	ab	--	ab	bb	--	ab	ab
Marker3681018	aaxbb	--	bb	--	bb	ab	bb	bb	--	ab	--	bb	bb	--	bb	ab	--	bb	--	--	ab	bb	--	--	ab	bb	bb	ab	--	bb	ab	--	bb	ab	--	--	ab	bb	bb	bb	bb	ab	bb	bb	ab	bb	bb	ab	ab
Marker1055211	aaxbb	ab	ab	bb	bb	ab	bb	bb	ab	ab	bb	ab	bb	bb	bb	bb	ab	bb	bb	--	bb	bb	bb	bb	--	bb	ab	bb	bb	bb	ab	--	bb	ab	ab	bb	bb	bb	bb	bb	bb	bb	bb	bb	bb	bb	bb	bb	ab
Marker3010907	aaxbb	ab	ab	--	bb	bb	bb	bb	bb	ab	bb	ab	--	bb	bb	ab	--	bb	bb	bb	ab	bb	bb	ab	ab	bb	ab	bb	--	bb	--	ab	bb	ab	bb	--	ab	bb	bb	bb	bb	ab	ab	bb	ab	--	--	bb	bb
Marker1745683	aaxbb	--	--	bb	bb	bb	bb	--	bb	--	bb	ab	bb	bb	--	ab	ab	bb	bb	bb	--	bb	--	ab	ab	--	ab	bb	bb	bb	ab	ab	bb	--	--	--	ab	--	bb	bb	--	bb	--	bb	ab	--	bb	--	--
Marker709274	aaxbb	ab	ab	bb	bb	bb	--	bb	--	ab	bb	--	bb	--	bb	ab	ab	bb	bb	--	ab	--	bb	ab	ab	bb	--	--	bb	bb	ab	--	bb	ab	ab	--	bb	bb	--	bb	--	--	ab	bb	ab	bb	bb	bb	bb
Marker3066562	aaxbb	ab	ab	bb	bb	ab	bb	bb	bb	ab	bb	ab	bb	ab	bb	ab	ab	bb	bb	ab	ab	bb	bb	ab	ab	ab	ab	ab	ab	bb	ab	ab	bb	--	bb	bb	ab	bb	bb	bb	bb	bb	bb	bb	ab	bb	bb	ab	ab
Marker2158611	aaxbb	ab	ab	--	bb	ab	bb	bb	bb	ab	bb	ab	bb	bb	bb	ab	ab	bb	bb	ab	ab	bb	bb	bb	--	bb	ab	ab	bb	bb	ab	ab	bb	ab	bb	bb	--	--	bb	bb	--	--	--	bb	bb	bb	bb	ab	ab
Marker1012515	aaxbb	bb	bb	bb	bb	ab	bb	--	ab	ab	bb	ab	bb	bb	bb	ab	ab	bb	bb	bb	ab	bb	bb	ab	ab	bb	--	bb	bb	bb	ab	ab	bb	ab	ab	bb	ab	--	bb	bb	bb	ab	ab	bb	ab	bb	bb	bb	ab
Marker206848	aaxbb	ab	ab	bb	bb	ab	bb	bb	bb	ab	bb	ab	bb	bb	bb	ab	ab	bb	bb	ab	ab	bb	ab	ab	ab	bb	ab	ab	bb	bb	ab	ab	bb	ab	--	bb	ab	bb	bb	bb	bb	bb	bb	bb	bb	bb	bb	ab	ab
Marker832081	aaxbb	ab	ab	bb	bb	ab	bb	bb	bb	ab	bb	bb	bb	bb	bb	ab	ab	bb	bb	bb	ab	bb	bb	ab	ab	bb	--	bb	bb	bb	ab	ab	bb	ab	bb	bb	ab	bb	bb	bb	bb	ab	--	bb	ab	bb	bb	ab	ab
Marker3777268	aaxbb	ab	ab	bb	bb	ab	bb	bb	--	ab	--	ab	bb	--	bb	ab	--	bb	bb	bb	ab	bb	bb	ab	ab	bb	ab	bb	bb	--	ab	ab	--	ab	--	bb	--	bb	bb	bb	bb	--	ab	bb	ab	bb	bb	ab	ab
Marker1084421	aaxbb	ab	ab	bb	bb	ab	bb	bb	bb	bb	bb	ab	bb	bb	bb	ab	ab	bb	bb	ab	ab	bb	bb	ab	ab	--	ab	ab	bb	bb	ab	ab	bb	ab	bb	bb	ab	--	bb	bb	bb	bb	ab	bb	ab	bb	bb	ab	ab
Marker1405554	aaxbb	ab	ab	bb	--	bb	bb	--	bb	ab	bb	ab	bb	bb	bb	--	ab	--	bb	bb	ab	bb	--	ab	ab	bb	--	ab	bb	bb	bb	--	bb	bb	bb	bb	ab	bb	bb	bb	bb	--	ab	bb	bb	bb	bb	ab	ab
Marker1717033	aaxbb	ab	ab	bb	bb	ab	bb	bb	bb	ab	bb	ab	bb	bb	bb	ab	ab	bb	bb	bb	ab	ab	bb	ab	ab	bb	ab	bb	bb	bb	ab	--	bb	ab	bb	bb	ab	bb	bb	bb	bb	bb	ab	bb	ab	bb	bb	ab	ab
Marker1661887	aaxbb	ab	ab	bb	bb	ab	bb	bb	bb	ab	bb	ab	bb	--	bb	bb	ab	bb	bb	ab	ab	bb	bb	bb	ab	bb	ab	ab	bb	bb	ab	ab	--	ab	ab	bb	ab	bb	bb	bb	bb	bb	--	bb	ab	bb	bb	ab	ab
Marker1404014	aaxbb	ab	ab	bb	bb	ab	bb	bb	bb	ab	bb	ab	bb	bb	bb	ab	ab	bb	bb	ab	ab	bb	bb	ab	ab	bb	ab	ab	bb	bb	ab	ab	bb	ab	bb	bb	ab	bb	--	bb	bb	bb	ab	--	ab	bb	bb	ab	ab
Marker2712200	aaxbb	ab	ab	bb	bb	ab	bb	bb	bb	ab	bb	ab	bb	ab	bb	ab	ab	bb	bb	ab	ab	bb	bb	ab	ab	bb	ab	ab	ab	bb	ab	ab	bb	ab	bb	bb	ab	bb	bb	bb	bb	bb	bb	bb	ab	bb	bb	ab	ab
Marker966982	aaxbb	ab	bb	--	bb	ab	bb	bb	ab	bb	bb	bb	bb	bb	bb	--	ab	ab	bb	bb	ab	bb	bb	--	bb	--	ab	bb	--	bb	--	ab	bb	bb	ab	bb	bb	--	--	bb	--	ab	--	--	ab	--	bb	bb	ab
Marker2959655	aaxbb	--	--	bb	bb	ab	bb	--	ab	ab	bb	ab	--	--	--	ab	ab	bb	bb	bb	ab	--	bb	ab	ab	bb	ab	bb	bb	--	ab	--	bb	ab	ab	bb	bb	--	bb	bb	--	ab	bb	--	bb	bb	--	--	ab
Marker1517209	aaxbb	ab	ab	bb	bb	ab	bb	bb	ab	ab	bb	ab	bb	bb	bb	ab	ab	bb	bb	ab	ab	bb	bb	bb	ab	bb	bb	--	bb	bb	ab	ab	bb	ab	bb	bb	ab	bb	bb	bb	bb	bb	ab	bb	ab	bb	bb	ab	ab
Marker2479535	aaxbb	bb	ab	bb	ab	ab	bb	ab	bb	bb	bb	ab	bb	ab	--	ab	ab	bb	bb	ab	ab	ab	bb	ab	bb	bb	ab	--	ab	bb	--	ab	bb	ab	bb	bb	ab	bb	bb	bb	bb	bb	bb	bb	ab	bb	bb	ab	bb
Marker2041461	aaxbb	ab	ab	bb	bb	ab	bb	bb	bb	ab	bb	ab	bb	bb	bb	ab	ab	bb	bb	ab	ab	bb	bb	ab	ab	bb	ab	ab	ab	bb	ab	ab	bb	ab	bb	bb	ab	bb	bb	bb	bb	bb	bb	bb	ab	bb	bb	ab	ab
Marker2594850	aaxbb	ab	ab	--	bb	ab	bb	bb	bb	ab	bb	ab	bb	bb	bb	bb	ab	bb	bb	ab	ab	bb	bb	ab	ab	bb	ab	ab	bb	bb	ab	ab	bb	ab	bb	bb	ab	bb	bb	bb	bb	bb	ab	bb	bb	bb	bb	ab	ab
Marker138121	aaxbb	ab	ab	bb	bb	ab	bb	bb	bb	ab	bb	ab	bb	bb	bb	ab	ab	bb	bb	ab	bb	bb	bb	ab	ab	bb	bb	ab	ab	bb	ab	ab	bb	ab	bb	bb	ab	bb	bb	bb	bb	bb	bb	bb	ab	bb	bb	ab	ab
Marker3680944	aaxbb	ab	ab	bb	bb	ab	bb	bb	bb	ab	bb	--	bb	bb	bb	--	ab	bb	--	ab	ab	bb	--	ab	ab	bb	ab	bb	bb	bb	ab	--	--	--	bb	bb	--	bb	bb	--	bb	bb	ab	bb	--	--	bb	ab	bb
Marker127269	aaxbb	ab	ab	bb	bb	ab	bb	bb	bb	ab	bb	ab	bb	ab	bb	ab	ab	bb	bb	ab	ab	bb	bb	ab	ab	bb	ab	ab	ab	bb	ab	ab	bb	ab	bb	bb	ab	bb	bb	bb	bb	bb	bb	bb	ab	bb	bb	bb	ab
Marker3485072	aaxbb	ab	ab	bb	bb	ab	bb	bb	bb	ab	bb	ab	bb	bb	--	--	--	--	bb	--	ab	bb	bb	--	ab	--	bb	bb	--	bb	ab	--	bb	ab	--	bb	ab	bb	--	bb	bb	ab	bb	bb	ab	bb	bb	ab	ab
Marker1599472	aaxbb	--	ab	bb	bb	ab	bb	bb	bb	ab	bb	--	--	bb	bb	--	--	--	bb	ab	ab	bb	bb	ab	ab	--	ab	ab	--	bb	ab	ab	bb	bb	bb	bb	ab	bb	bb	bb	bb	bb	bb	bb	--	bb	bb	ab	ab
Marker1062626	aaxbb	bb	ab	bb	bb	ab	bb	bb	bb	bb	bb	ab	bb	ab	bb	ab	ab	bb	bb	ab	ab	bb	bb	ab	ab	bb	ab	ab	ab	bb	ab	ab	bb	ab	bb	bb	ab	bb	bb	bb	bb	bb	bb	bb	ab	bb	bb	ab	ab
Marker32758	aaxbb	ab	ab	bb	bb	ab	bb	bb	bb	bb	bb	ab	bb	ab	bb	ab	ab	bb	bb	ab	ab	bb	bb	ab	ab	bb	ab	ab	ab	bb	ab	ab	bb	ab	bb	bb	ab	bb	bb	bb	bb	bb	bb	bb	ab	bb	bb	ab	ab
Marker1880918	aaxbb	--	ab	bb	bb	ab	bb	bb	bb	ab	bb	ab	bb	bb	bb	ab	ab	bb	bb	ab	ab	bb	bb	ab	ab	bb	ab	ab	bb	bb	ab	ab	bb	ab	bb	ab	ab	bb	bb	bb	bb	bb	bb	bb	ab	bb	bb	ab	ab
Marker2017784	aaxbb	ab	ab	bb	bb	ab	bb	bb	bb	bb	bb	ab	bb	ab	bb	ab	ab	bb	bb	ab	ab	bb	bb	ab	ab	bb	ab	ab	ab	bb	ab	ab	bb	ab	bb	bb	bb	bb	bb	bb	--	bb	--	bb	ab	bb	bb	ab	ab
Marker1804048	aaxbb	ab	bb	bb	ab	ab	bb	bb	bb	bb	bb	ab	bb	ab	bb	ab	ab	bb	bb	ab	ab	ab	bb	ab	bb	bb	ab	ab	ab	bb	ab	ab	bb	ab	bb	bb	bb	bb	bb	bb	bb	bb	bb	bb	ab	bb	bb	ab	bb
Marker127288	aaxbb	ab	ab	--	bb	bb	bb	bb	--	bb	bb	ab	--	ab	--	--	--	bb	bb	--	--	bb	bb	ab	ab	bb	ab	--	--	bb	bb	--	bb	ab	--	bb	ab	bb	bb	bb	--	bb	bb	bb	ab	bb	--	--	--
Marker985525	aaxbb	ab	ab	bb	ab	ab	bb	bb	bb	bb	bb	ab	bb	bb	bb	ab	ab	bb	bb	ab	ab	ab	ab	ab	bb	bb	ab	ab	ab	bb	ab	ab	ab	ab	bb	--	ab	bb	bb	bb	bb	bb	bb	bb	--	bb	bb	ab	bb
Marker1111620	aaxbb	ab	bb	bb	bb	bb	bb	bb	bb	ab	bb	ab	bb	bb	bb	ab	ab	bb	bb	ab	bb	bb	bb	ab	ab	bb	ab	ab	ab	bb	ab	bb	bb	ab	bb	bb	ab	bb	bb	bb	bb	bb	bb	bb	ab	bb	bb	ab	ab
Marker1675068	aaxbb	ab	bb	bb	ab	ab	--	--	--	bb	bb	ab	--	--	--	ab	ab	bb	bb	--	--	--	bb	--	--	bb	ab	--	--	bb	ab	ab	--	ab	bb	--	bb	--	bb	--	--	bb	--	bb	--	bb	bb	--	bb
Marker3792210	aaxbb	bb	ab	bb	bb	ab	bb	bb	--	ab	bb	ab	bb	bb	bb	ab	ab	bb	bb	bb	--	bb	bb	ab	ab	bb	--	ab	bb	bb	ab	ab	bb	ab	bb	bb	ab	--	bb	bb	bb	bb	ab	bb	bb	ab	bb	ab	bb
Marker1403906	aaxbb	ab	ab	bb	bb	bb	bb	bb	--	ab	bb	ab	bb	bb	bb	ab	ab	bb	bb	ab	ab	bb	--	ab	ab	--	ab	bb	bb	bb	bb	--	bb	ab	ab	bb	ab	--	--	bb	bb	bb	ab	bb	bb	bb	bb	ab	ab
Marker2685254	aaxbb	ab	ab	bb	ab	ab	bb	ab	bb	bb	bb	ab	bb	ab	bb	ab	ab	bb	bb	ab	ab	ab	bb	ab	bb	bb	ab	ab	ab	bb	ab	ab	bb	ab	bb	bb	ab	bb	bb	bb	bb	bb	bb	bb	ab	bb	bb	ab	bb
Marker1418480	aaxbb	ab	ab	bb	bb	ab	bb	ab	bb	bb	bb	ab	bb	ab	bb	ab	ab	bb	bb	ab	ab	ab	bb	ab	bb	bb	ab	ab	ab	bb	bb	ab	ab	ab	bb	bb	ab	bb	bb	bb	bb	bb	bb	bb	ab	bb	bb	ab	bb
Marker1228835	aaxbb	ab	ab	bb	ab	ab	bb	ab	bb	bb	bb	ab	bb	ab	bb	ab	ab	bb	bb	ab	ab	ab	bb	ab	bb	bb	ab	ab	ab	bb	ab	ab	ab	ab	bb	bb	ab	bb	bb	bb	bb	bb	bb	bb	ab	bb	bb	ab	bb
Marker2873010	aaxbb	ab	ab	bb	ab	ab	bb	ab	bb	bb	bb	ab	bb	ab	bb	ab	ab	bb	bb	ab	ab	ab	bb	ab	bb	bb	ab	ab	ab	bb	ab	ab	ab	ab	bb	bb	ab	bb	bb	bb	bb	bb	bb	bb	ab	bb	bb	ab	bb
Marker169783	aaxbb	ab	ab	bb	ab	ab	bb	bb	bb	bb	--	bb	bb	bb	bb	ab	ab	bb	bb	ab	ab	ab	bb	ab	bb	bb	ab	ab	--	bb	ab	ab	ab	ab	bb	--	ab	bb	bb	bb	bb	bb	--	bb	ab	bb	bb	ab	bb
Marker3667571	aaxbb	ab	ab	bb	ab	ab	bb	bb	bb	bb	bb	ab	bb	ab	bb	ab	ab	bb	bb	ab	ab	ab	bb	ab	bb	bb	ab	ab	ab	bb	ab	ab	bb	ab	bb	bb	ab	bb	bb	bb	bb	bb	bb	bb	ab	bb	bb	ab	bb
Marker1951733	aaxbb	ab	ab	bb	ab	ab	bb	ab	bb	bb	bb	ab	bb	ab	bb	ab	ab	bb	bb	ab	ab	ab	bb	ab	bb	bb	ab	ab	ab	bb	ab	ab	ab	ab	bb	bb	ab	bb	bb	bb	bb	bb	bb	bb	ab	bb	bb	ab	bb
Marker157098	aaxbb	ab	ab	bb	ab	ab	bb	ab	bb	bb	bb	ab	bb	ab	bb	ab	ab	bb	bb	ab	ab	ab	bb	ab	bb	bb	ab	ab	ab	bb	ab	ab	ab	ab	bb	bb	ab	bb	bb	bb	bb	bb	bb	bb	ab	bb	bb	ab	--
Marker516371	aaxbb	ab	ab	bb	ab	ab	bb	--	--	bb	--	--	bb	--	bb	ab	--	bb	--	bb	ab	--	bb	ab	bb	bb	ab	--	--	bb	ab	bb	bb	ab	bb	bb	ab	bb	bb	bb	bb	bb	bb	bb	bb	bb	bb	ab	--
Marker383644	aaxbb	ab	ab	bb	ab	ab	bb	ab	bb	bb	bb	bb	bb	ab	bb	ab	ab	bb	bb	ab	bb	bb	bb	ab	bb	bb	ab	--	ab	bb	ab	ab	ab	ab	bb	bb	ab	bb	bb	bb	bb	bb	ab	bb	bb	bb	bb	ab	bb
Marker431751	aaxbb	ab	ab	bb	bb	ab	bb	bb	bb	bb	bb	ab	bb	ab	bb	ab	ab	bb	bb	ab	ab	bb	bb	ab	ab	bb	bb	ab	ab	bb	ab	ab	bb	ab	bb	bb	ab	bb	--	bb	bb	bb	bb	bb	ab	bb	bb	ab	ab
Marker3066628	aaxbb	ab	ab	bb	bb	bb	bb	bb	bb	ab	bb	ab	bb	ab	bb	ab	ab	bb	bb	ab	ab	bb	bb	ab	ab	--	ab	ab	ab	bb	ab	ab	bb	ab	bb	bb	ab	bb	bb	bb	bb	bb	bb	bb	bb	bb	--	bb	ab
Marker1325746	aaxbb	ab	ab	bb	ab	ab	bb	ab	bb	--	bb	bb	bb	ab	bb	ab	ab	bb	bb	ab	ab	ab	bb	ab	bb	bb	ab	ab	ab	bb	ab	ab	ab	ab	bb	bb	ab	bb	bb	bb	bb	bb	bb	bb	ab	bb	bb	ab	--
Marker3710570	aaxbb	ab	ab	bb	ab	--	--	bb	bb	bb	bb	ab	bb	ab	bb	ab	ab	bb	bb	ab	ab	ab	ab	--	bb	--	bb	ab	ab	bb	bb	ab	bb	ab	bb	bb	bb	bb	bb	bb	bb	bb	--	bb	ab	bb	bb	ab	bb
Marker1271345	aaxbb	ab	ab	bb	ab	ab	bb	ab	bb	bb	bb	ab	--	ab	bb	ab	ab	bb	bb	ab	ab	ab	bb	ab	--	bb	ab	ab	ab	bb	ab	ab	bb	ab	bb	bb	ab	bb	bb	bb	bb	bb	bb	--	ab	bb	bb	ab	bb
Marker1321856	aaxbb	ab	ab	bb	bb	ab	bb	ab	--	bb	bb	bb	bb	--	bb	ab	ab	bb	bb	ab	ab	ab	bb	ab	bb	bb	ab	ab	ab	bb	--	ab	ab	ab	bb	bb	--	bb	bb	bb	bb	bb	bb	bb	ab	bb	bb	ab	bb
Marker3256126	aaxbb	ab	--	bb	ab	ab	bb	bb	bb	bb	bb	ab	bb	ab	bb	ab	ab	bb	bb	ab	ab	--	bb	ab	bb	bb	bb	--	ab	bb	ab	ab	bb	ab	bb	--	ab	bb	bb	bb	bb	bb	bb	bb	ab	bb	bb	ab	ab
Marker3493901	aaxbb	--	ab	--	--	--	bb	--	--	bb	bb	bb	bb	ab	bb	ab	ab	--	--	ab	--	bb	bb	--	bb	bb	ab	ab	ab	bb	--	ab	--	ab	bb	bb	ab	bb	bb	bb	bb	bb	ab	bb	ab	bb	bb	ab	bb
Marker1737783	aaxbb	ab	ab	bb	bb	ab	bb	--	bb	ab	bb	ab	bb	ab	bb	ab	ab	--	bb	--	bb	--	bb	ab	ab	bb	ab	ab	ab	bb	ab	--	bb	ab	bb	bb	ab	bb	bb	bb	bb	bb	bb	bb	ab	bb	bb	ab	ab
Marker1728574	aaxbb	ab	ab	bb	ab	ab	bb	ab	bb	bb	bb	ab	bb	ab	bb	ab	ab	bb	bb	ab	ab	ab	bb	ab	bb	bb	ab	ab	ab	bb	ab	ab	bb	ab	bb	bb	ab	bb	bb	bb	bb	bb	bb	bb	ab	bb	bb	ab	bb
Marker1509235	aaxbb	ab	ab	bb	bb	ab	bb	bb	bb	bb	bb	ab	bb	ab	bb	ab	ab	bb	bb	ab	ab	ab	bb	ab	bb	bb	ab	ab	ab	bb	ab	ab	bb	ab	bb	bb	ab	bb	bb	bb	bb	bb	bb	bb	ab	bb	bb	ab	bb
Marker3101678	aaxbb	--	ab	bb	bb	ab	bb	bb	bb	ab	bb	--	bb	bb	bb	ab	ab	bb	bb	bb	ab	bb	bb	ab	ab	bb	ab	bb	bb	bb	ab	ab	bb	ab	bb	--	bb	bb	bb	--	bb	bb	ab	bb	ab	bb	bb	ab	ab
Marker2521684	aaxbb	ab	ab	bb	ab	ab	bb	ab	bb	bb	bb	bb	bb	bb	bb	ab	ab	bb	bb	ab	ab	ab	bb	ab	bb	bb	ab	ab	ab	bb	ab	ab	ab	ab	bb	bb	ab	bb	bb	bb	bb	bb	bb	bb	ab	bb	bb	ab	bb
Marker2890572	aaxbb	ab	ab	bb	ab	ab	bb	bb	bb	bb	bb	ab	bb	ab	bb	ab	ab	bb	bb	ab	ab	bb	bb	ab	bb	bb	ab	ab	bb	bb	ab	--	bb	ab	bb	bb	ab	bb	bb	bb	bb	bb	bb	bb	bb	bb	bb	ab	ab
Marker3558992	aaxbb	ab	ab	bb	ab	ab	bb	ab	--	bb	bb	ab	bb	ab	bb	ab	ab	bb	bb	ab	ab	ab	bb	ab	bb	--	ab	bb	ab	bb	ab	--	ab	ab	bb	bb	ab	bb	bb	bb	bb	bb	bb	bb	ab	bb	bb	ab	bb
Marker2707390	aaxbb	ab	ab	bb	ab	ab	bb	ab	bb	bb	bb	ab	bb	ab	bb	ab	ab	ab	bb	ab	ab	ab	bb	ab	bb	bb	ab	ab	ab	bb	ab	ab	ab	ab	bb	bb	ab	bb	bb	bb	bb	bb	ab	bb	ab	bb	bb	ab	bb
Marker3795664	aaxbb	ab	ab	bb	ab	ab	bb	ab	bb	bb	bb	bb	bb	ab	bb	ab	ab	bb	bb	ab	ab	ab	bb	ab	bb	bb	ab	ab	ab	bb	ab	ab	ab	ab	bb	bb	ab	bb	bb	bb	bb	bb	bb	bb	--	bb	bb	ab	bb
Marker2778452	aaxbb	ab	ab	bb	ab	ab	bb	ab	bb	bb	bb	ab	bb	bb	bb	bb	ab	bb	bb	ab	ab	ab	bb	ab	bb	bb	ab	ab	ab	bb	ab	bb	ab	ab	bb	bb	ab	bb	bb	bb	bb	bb	bb	bb	ab	bb	bb	ab	bb
Marker1894147	aaxbb	bb	ab	bb	bb	ab	bb	bb	bb	ab	bb	ab	bb	bb	bb	--	ab	--	bb	ab	ab	--	ab	bb	--	--	ab	ab	bb	bb	--	ab	bb	ab	bb	bb	--	bb	bb	bb	bb	bb	bb	bb	ab	--	bb	ab	ab
Marker1913586	aaxbb	ab	ab	bb	bb	ab	bb	bb	bb	bb	bb	ab	bb	ab	bb	ab	ab	bb	bb	ab	ab	--	bb	ab	ab	bb	ab	ab	ab	bb	ab	ab	bb	ab	bb	bb	ab	--	bb	bb	bb	bb	bb	bb	ab	bb	bb	ab	ab
Marker379980	aaxbb	ab	ab	bb	ab	ab	bb	ab	bb	bb	bb	ab	bb	ab	bb	ab	ab	bb	bb	ab	ab	ab	bb	ab	bb	--	ab	ab	ab	bb	ab	ab	bb	ab	bb	bb	ab	bb	bb	bb	bb	bb	bb	bb	ab	bb	bb	ab	bb
Marker3299078	aaxbb	ab	ab	bb	ab	ab	bb	ab	bb	bb	bb	ab	bb	ab	bb	ab	ab	bb	bb	ab	ab	ab	bb	ab	bb	bb	ab	ab	ab	bb	ab	ab	bb	ab	bb	bb	ab	bb	bb	bb	bb	bb	bb	bb	ab	bb	bb	ab	bb
Marker470675	aaxbb	ab	ab	bb	ab	ab	bb	bb	bb	bb	bb	ab	bb	ab	bb	ab	ab	bb	bb	ab	ab	ab	bb	ab	ab	bb	ab	ab	--	bb	--	ab	ab	ab	bb	bb	ab	bb	bb	bb	bb	bb	bb	bb	ab	bb	bb	ab	bb
Marker2630299	aaxbb	ab	ab	bb	ab	ab	ab	ab	bb	bb	bb	ab	bb	ab	bb	ab	ab	bb	bb	ab	ab	ab	bb	ab	bb	bb	ab	ab	ab	bb	ab	ab	ab	ab	bb	bb	ab	bb	bb	bb	bb	bb	bb	bb	ab	bb	bb	ab	bb
Marker2560433	aaxbb	ab	ab	bb	ab	ab	--	ab	--	bb	bb	bb	bb	ab	bb	--	ab	bb	bb	ab	ab	ab	bb	ab	bb	bb	ab	ab	ab	bb	ab	--	ab	ab	bb	bb	ab	--	--	bb	bb	bb	bb	bb	ab	bb	bb	ab	bb
Marker1079726	aaxbb	ab	ab	bb	ab	ab	bb	ab	bb	ab	bb	ab	bb	ab	bb	ab	ab	bb	bb	ab	ab	ab	bb	ab	bb	bb	ab	ab	--	bb	ab	ab	ab	ab	bb	bb	ab	bb	bb	bb	bb	bb	bb	bb	ab	bb	bb	ab	bb
Marker1615246	aaxbb	ab	ab	bb	ab	ab	bb	ab	bb	bb	bb	ab	bb	ab	bb	ab	ab	bb	bb	ab	ab	ab	bb	ab	bb	bb	ab	ab	ab	bb	ab	ab	ab	ab	bb	bb	ab	bb	bb	bb	bb	bb	bb	bb	ab	bb	bb	ab	bb
Marker2434858	aaxbb	ab	ab	bb	ab	bb	bb	ab	bb	bb	bb	bb	bb	ab	bb	ab	ab	bb	bb	ab	ab	ab	bb	ab	bb	bb	ab	ab	ab	bb	ab	ab	ab	ab	bb	bb	ab	bb	bb	bb	bb	bb	bb	bb	--	bb	bb	ab	bb
Marker1672836	aaxbb	ab	bb	--	ab	bb	bb	--	--	bb	bb	ab	bb	ab	bb	ab	ab	bb	bb	ab	ab	bb	bb	ab	bb	bb	ab	ab	--	bb	bb	ab	bb	bb	--	bb	ab	bb	bb	bb	bb	bb	bb	bb	bb	bb	bb	ab	ab
Marker3253281	aaxbb	ab	ab	bb	ab	ab	bb	ab	bb	bb	bb	ab	bb	ab	bb	ab	ab	bb	bb	ab	ab	ab	bb	ab	bb	bb	ab	ab	ab	bb	ab	ab	ab	ab	bb	bb	ab	bb	bb	bb	bb	bb	bb	bb	ab	bb	bb	ab	bb
Marker751707	aaxbb	ab	ab	bb	ab	ab	bb	ab	bb	bb	bb	ab	bb	ab	bb	ab	ab	bb	bb	ab	ab	ab	bb	ab	bb	bb	ab	ab	ab	bb	ab	ab	bb	ab	bb	bb	ab	bb	bb	bb	bb	bb	bb	bb	ab	bb	bb	ab	bb
Marker2958358	aaxbb	ab	ab	bb	ab	ab	bb	ab	bb	bb	bb	ab	bb	ab	bb	ab	ab	bb	bb	ab	ab	ab	bb	ab	bb	bb	ab	ab	ab	bb	ab	ab	ab	ab	bb	bb	ab	bb	bb	bb	bb	bb	bb	bb	ab	bb	bb	ab	bb
Marker3205919	aaxbb	ab	ab	bb	ab	ab	bb	ab	bb	bb	bb	ab	bb	ab	bb	ab	ab	bb	bb	ab	ab	ab	bb	ab	bb	bb	ab	ab	ab	bb	ab	ab	ab	ab	bb	bb	ab	bb	bb	bb	bb	bb	bb	bb	ab	bb	bb	ab	bb
Marker121573	aaxbb	ab	bb	bb	ab	ab	bb	ab	bb	--	bb	bb	bb	ab	bb	ab	ab	bb	bb	ab	ab	ab	bb	ab	bb	bb	ab	ab	ab	bb	ab	--	ab	ab	bb	bb	ab	bb	bb	bb	bb	bb	bb	bb	ab	bb	bb	ab	bb
Marker3464803	aaxbb	ab	ab	bb	ab	bb	bb	ab	bb	bb	bb	ab	bb	ab	bb	ab	ab	bb	bb	ab	ab	ab	bb	ab	bb	bb	bb	ab	ab	bb	ab	ab	ab	ab	bb	bb	ab	bb	bb	bb	bb	bb	bb	bb	ab	bb	--	ab	bb
Marker3051846	aaxbb	ab	--	bb	ab	--	bb	bb	bb	bb	--	--	--	--	--	ab	ab	bb	bb	ab	ab	--	bb	--	--	bb	ab	bb	bb	bb	ab	ab	bb	ab	--	bb	ab	bb	--	bb	bb	bb	bb	--	--	bb	--	ab	--
Marker160226	aaxbb	ab	ab	bb	ab	ab	bb	bb	bb	bb	bb	ab	bb	bb	bb	ab	ab	bb	bb	ab	ab	ab	bb	ab	bb	bb	ab	ab	ab	bb	ab	ab	bb	ab	bb	bb	ab	bb	bb	bb	bb	bb	bb	bb	ab	bb	bb	ab	bb
Marker2335766	aaxbb	ab	ab	bb	ab	ab	bb	ab	bb	bb	bb	ab	bb	ab	bb	ab	ab	bb	bb	ab	ab	ab	bb	ab	bb	bb	ab	ab	ab	bb	ab	ab	bb	ab	bb	bb	ab	bb	bb	bb	bb	bb	bb	bb	ab	bb	bb	ab	bb
Marker2961440	aaxbb	ab	ab	bb	ab	ab	bb	ab	bb	bb	bb	bb	bb	ab	bb	ab	ab	bb	bb	ab	ab	ab	bb	ab	bb	bb	ab	ab	ab	bb	ab	ab	ab	ab	bb	bb	ab	--	bb	bb	bb	bb	bb	bb	ab	bb	bb	ab	bb
Marker2194649	aaxbb	ab	ab	bb	ab	ab	bb	bb	bb	bb	bb	ab	bb	ab	bb	ab	ab	bb	bb	ab	ab	ab	bb	ab	bb	bb	ab	ab	ab	bb	ab	bb	bb	ab	bb	bb	ab	bb	bb	bb	bb	bb	bb	bb	ab	ab	bb	ab	bb
Marker2058459	aaxbb	ab	ab	bb	ab	ab	bb	ab	bb	bb	bb	bb	bb	ab	bb	ab	ab	bb	bb	ab	ab	ab	bb	ab	bb	bb	ab	ab	ab	bb	ab	ab	ab	ab	bb	bb	ab	bb	bb	bb	bb	bb	bb	bb	bb	bb	bb	ab	bb
Marker1829682	aaxbb	ab	ab	bb	ab	ab	bb	ab	bb	bb	bb	ab	bb	ab	bb	ab	ab	bb	bb	ab	ab	ab	bb	ab	bb	bb	ab	ab	ab	bb	ab	ab	ab	ab	bb	bb	ab	bb	bb	bb	bb	bb	bb	bb	ab	bb	bb	ab	bb
Marker431768	aaxbb	ab	ab	bb	bb	ab	bb	bb	bb	bb	bb	ab	bb	ab	bb	--	ab	bb	bb	ab	ab	bb	bb	bb	ab	ab	ab	ab	ab	bb	bb	ab	bb	ab	bb	bb	ab	bb	bb	bb	bb	bb	bb	bb	ab	bb	bb	ab	ab
Marker1782465	aaxbb	--	bb	--	bb	ab	bb	bb	--	ab	bb	--	bb	bb	bb	ab	ab	bb	bb	ab	ab	bb	--	--	ab	bb	ab	--	bb	bb	ab	ab	bb	bb	bb	bb	ab	--	bb	bb	--	bb	ab	--	ab	bb	bb	ab	ab
Marker3629121	aaxbb	--	ab	bb	bb	ab	bb	bb	bb	bb	bb	--	bb	ab	bb	ab	ab	bb	bb	--	ab	ab	bb	ab	bb	bb	--	bb	ab	bb	ab	ab	bb	ab	bb	bb	ab	bb	bb	bb	bb	bb	bb	bb	ab	bb	bb	ab	bb
Marker1740444	aaxbb	ab	ab	bb	ab	ab	bb	ab	bb	ab	bb	bb	bb	ab	bb	ab	ab	bb	bb	ab	ab	ab	bb	ab	bb	bb	ab	bb	ab	bb	ab	ab	ab	ab	bb	bb	ab	bb	bb	bb	bb	bb	bb	bb	ab	bb	bb	ab	bb
Marker2776802	aaxbb	ab	ab	bb	ab	ab	bb	ab	bb	bb	bb	bb	bb	ab	bb	ab	ab	bb	bb	ab	ab	ab	bb	ab	bb	bb	ab	ab	ab	bb	ab	ab	ab	ab	bb	bb	ab	bb	bb	bb	bb	bb	bb	bb	ab	bb	bb	ab	bb
Marker2043478	aaxbb	ab	ab	bb	ab	ab	bb	bb	bb	bb	bb	ab	bb	ab	bb	ab	ab	bb	bb	ab	ab	ab	bb	ab	bb	bb	ab	ab	ab	bb	ab	ab	bb	ab	bb	bb	ab	bb	bb	bb	bb	bb	bb	bb	ab	bb	bb	ab	bb
Marker1666737	aaxbb	ab	ab	--	ab	bb	bb	--	bb	--	bb	bb	bb	--	bb	ab	ab	bb	--	ab	--	bb	--	ab	bb	--	ab	ab	ab	bb	--	bb	--	ab	bb	bb	ab	bb	--	bb	bb	bb	--	bb	bb	--	bb	ab	bb
Marker1703243	aaxbb	ab	ab	bb	ab	ab	bb	ab	bb	bb	bb	ab	bb	ab	bb	ab	ab	bb	bb	ab	ab	ab	bb	ab	bb	bb	ab	ab	ab	bb	ab	ab	bb	ab	bb	bb	ab	bb	bb	bb	bb	bb	bb	bb	ab	bb	bb	ab	bb
Marker33331	aaxbb	ab	ab	--	bb	bb	bb	bb	bb	--	bb	ab	bb	bb	bb	ab	--	bb	bb	--	--	--	--	bb	--	--	ab	--	--	--	--	--	bb	ab	--	--	--	bb	bb	--	bb	--	bb	bb	ab	bb	bb	ab	ab
Marker1880850	aaxbb	ab	ab	--	bb	ab	bb	bb	bb	ab	--	ab	--	--	--	--	ab	bb	bb	ab	ab	--	bb	ab	ab	--	ab	ab	bb	bb	bb	--	bb	ab	bb	bb	bb	--	bb	bb	bb	--	bb	bb	ab	bb	bb	ab	ab
Marker3008262	aaxbb	ab	ab	bb	ab	ab	bb	ab	bb	bb	bb	ab	bb	ab	bb	ab	ab	bb	bb	ab	ab	ab	bb	ab	bb	bb	ab	ab	ab	bb	ab	ab	ab	ab	bb	bb	ab	bb	bb	bb	bb	bb	bb	bb	ab	bb	bb	ab	bb
Marker3163189	aaxbb	ab	ab	bb	bb	ab	bb	ab	bb	--	bb	--	bb	ab	bb	ab	ab	bb	bb	ab	ab	ab	bb	ab	ab	bb	ab	--	ab	bb	ab	ab	bb	ab	bb	bb	--	bb	bb	bb	bb	bb	bb	bb	ab	bb	bb	ab	--
Marker1122098	aaxbb	ab	ab	bb	ab	ab	bb	ab	bb	bb	bb	ab	bb	ab	bb	ab	ab	bb	bb	ab	ab	ab	bb	ab	bb	bb	ab	ab	ab	bb	ab	ab	ab	ab	bb	bb	ab	bb	bb	bb	bb	bb	bb	bb	ab	bb	bb	ab	bb
Marker3677992	aaxbb	ab	ab	bb	ab	ab	bb	ab	bb	bb	bb	bb	bb	bb	bb	ab	ab	bb	bb	ab	ab	ab	bb	ab	bb	bb	ab	ab	ab	bb	ab	ab	ab	ab	bb	--	ab	bb	bb	bb	bb	bb	bb	bb	ab	bb	bb	ab	bb
Marker2948533	aaxbb	ab	ab	bb	ab	ab	bb	ab	bb	bb	bb	ab	bb	ab	bb	ab	ab	bb	bb	ab	ab	ab	bb	ab	bb	bb	ab	ab	--	bb	ab	ab	ab	ab	bb	bb	ab	bb	bb	bb	bb	bb	bb	bb	ab	bb	bb	ab	bb
Marker1088915	aaxbb	bb	ab	bb	bb	ab	bb	bb	bb	ab	bb	ab	bb	bb	bb	ab	ab	--	bb	bb	ab	bb	--	ab	ab	bb	ab	ab	bb	bb	ab	--	bb	ab	bb	--	ab	bb	bb	bb	--	bb	ab	bb	ab	bb	bb	--	ab
Marker2264115	aaxbb	ab	ab	bb	ab	--	--	ab	--	bb	bb	bb	bb	ab	--	ab	ab	--	bb	--	--	--	--	bb	--	bb	ab	bb	--	--	--	ab	--	--	bb	bb	ab	--	bb	bb	bb	bb	--	bb	--	bb	--	bb	bb
Marker573211	aaxbb	ab	ab	bb	ab	ab	bb	ab	bb	bb	bb	ab	bb	ab	bb	ab	ab	bb	bb	ab	ab	ab	bb	ab	bb	bb	ab	ab	ab	bb	ab	ab	bb	ab	bb	bb	ab	bb	bb	bb	bb	bb	bb	bb	ab	bb	bb	ab	bb
Marker554735	aaxbb	--	bb	bb	bb	ab	bb	bb	bb	ab	bb	bb	bb	bb	bb	ab	ab	bb	bb	bb	--	bb	--	ab	ab	bb	ab	--	bb	bb	ab	bb	bb	ab	bb	bb	ab	--	bb	bb	bb	ab	--	bb	ab	bb	bb	ab	bb
Marker2642756	aaxbb	--	ab	bb	--	bb	--	--	--	bb	bb	bb	--	ab	bb	ab	bb	bb	--	--	ab	--	bb	ab	--	bb	ab	ab	--	bb	ab	ab	ab	ab	--	bb	ab	bb	bb	bb	--	bb	bb	bb	ab	bb	bb	ab	bb
Marker2610387	aaxbb	ab	--	bb	bb	--	bb	ab	bb	--	bb	ab	--	--	bb	ab	ab	bb	--	--	ab	ab	bb	bb	bb	bb	ab	ab	ab	bb	ab	--	ab	ab	bb	bb	ab	--	bb	--	bb	bb	--	bb	ab	bb	bb	ab	bb
Marker2956224	aaxbb	ab	ab	bb	ab	ab	bb	ab	bb	bb	bb	bb	bb	ab	bb	ab	ab	bb	bb	ab	ab	ab	bb	ab	bb	bb	ab	ab	ab	bb	ab	ab	ab	ab	ab	bb	ab	--	bb	bb	bb	bb	bb	bb	ab	bb	bb	bb	bb
Marker1370265	aaxbb	ab	ab	bb	ab	ab	bb	ab	bb	bb	bb	bb	bb	--	--	ab	ab	bb	bb	--	ab	bb	bb	--	bb	bb	ab	--	ab	bb	ab	ab	ab	ab	--	bb	ab	bb	bb	bb	bb	bb	bb	--	bb	bb	bb	ab	bb
Marker2134876	aaxbb	ab	ab	bb	bb	ab	bb	ab	bb	bb	bb	ab	bb	ab	--	ab	ab	bb	bb	ab	ab	ab	bb	ab	bb	bb	ab	ab	bb	bb	ab	ab	bb	bb	bb	bb	ab	bb	bb	bb	bb	bb	bb	bb	ab	bb	--	ab	bb
Marker3261489	aaxbb	ab	ab	bb	ab	ab	bb	ab	bb	bb	bb	bb	bb	ab	bb	ab	ab	bb	bb	ab	ab	ab	bb	ab	bb	bb	ab	ab	ab	bb	ab	ab	ab	ab	bb	bb	ab	bb	bb	bb	bb	bb	bb	bb	ab	ab	bb	ab	bb
Marker494632	aaxbb	ab	ab	bb	ab	ab	bb	ab	bb	bb	bb	bb	bb	ab	bb	ab	ab	bb	bb	ab	ab	ab	bb	ab	bb	bb	ab	ab	ab	bb	ab	ab	ab	ab	bb	bb	ab	bb	bb	bb	bb	bb	bb	bb	ab	bb	bb	ab	bb
Marker3234820	aaxbb	ab	ab	--	ab	ab	bb	ab	bb	bb	bb	ab	bb	ab	bb	ab	ab	bb	bb	ab	ab	ab	bb	ab	bb	bb	ab	ab	ab	bb	ab	ab	ab	ab	bb	bb	ab	bb	bb	bb	bb	bb	bb	ab	ab	bb	bb	ab	--
Marker1184586	aaxbb	ab	ab	bb	ab	ab	bb	ab	ab	bb	bb	bb	bb	ab	bb	ab	ab	bb	bb	ab	ab	ab	bb	ab	bb	--	bb	ab	ab	bb	ab	ab	bb	ab	bb	bb	ab	bb	bb	bb	bb	bb	bb	bb	--	bb	bb	ab	bb
Marker774955	aaxbb	ab	ab	bb	ab	ab	bb	ab	bb	bb	bb	ab	bb	ab	bb	ab	ab	bb	bb	ab	ab	ab	bb	ab	bb	bb	ab	ab	ab	bb	ab	ab	ab	ab	bb	bb	ab	bb	ab	bb	bb	bb	bb	ab	ab	bb	bb	ab	bb
Marker2546787	aaxbb	ab	ab	bb	ab	ab	bb	ab	bb	bb	bb	bb	--	ab	bb	ab	bb	bb	bb	ab	ab	ab	bb	ab	bb	bb	--	ab	ab	bb	bb	ab	ab	ab	bb	bb	ab	--	bb	bb	bb	bb	bb	bb	ab	bb	bb	ab	bb
Marker3462666	aaxbb	bb	ab	bb	ab	ab	bb	ab	--	bb	bb	bb	bb	ab	bb	ab	ab	bb	bb	ab	ab	ab	bb	ab	bb	bb	ab	ab	ab	bb	ab	ab	ab	--	bb	bb	ab	--	--	bb	--	bb	--	bb	ab	bb	bb	ab	bb
Marker1154080	aaxbb	ab	ab	bb	ab	ab	bb	ab	bb	--	bb	bb	bb	bb	bb	ab	ab	bb	bb	--	ab	bb	bb	ab	--	--	ab	ab	ab	bb	ab	bb	bb	ab	--	bb	ab	bb	bb	bb	bb	bb	bb	bb	ab	bb	bb	bb	bb
Marker359358	aaxbb	ab	ab	bb	ab	ab	bb	ab	bb	--	bb	--	bb	ab	bb	ab	ab	bb	bb	ab	ab	--	bb	ab	bb	bb	--	ab	ab	bb	ab	ab	ab	ab	bb	bb	ab	bb	--	bb	--	bb	--	bb	ab	bb	bb	--	bb
Marker598176	aaxbb	ab	ab	bb	ab	ab	bb	ab	bb	bb	bb	bb	bb	ab	bb	bb	bb	bb	bb	ab	ab	ab	bb	ab	bb	bb	ab	ab	ab	bb	ab	ab	ab	ab	bb	bb	ab	bb	bb	bb	bb	bb	bb	bb	bb	bb	bb	bb	bb
Marker1412888	aaxbb	ab	ab	bb	ab	ab	bb	ab	bb	bb	bb	bb	bb	ab	bb	ab	ab	bb	bb	ab	ab	ab	bb	ab	bb	bb	ab	ab	ab	bb	ab	ab	ab	ab	bb	bb	ab	bb	bb	bb	bb	bb	bb	bb	ab	bb	bb	ab	bb
Marker2611195	aaxbb	ab	ab	bb	ab	ab	bb	ab	bb	bb	bb	bb	bb	ab	bb	ab	ab	bb	bb	ab	ab	ab	bb	ab	bb	bb	ab	ab	ab	bb	ab	ab	ab	ab	bb	bb	bb	bb	bb	bb	bb	bb	bb	bb	ab	bb	bb	ab	bb
Marker1273779	aaxbb	ab	ab	bb	ab	ab	--	ab	bb	--	--	ab	bb	ab	bb	ab	ab	--	bb	ab	--	--	bb	ab	bb	--	--	--	bb	bb	ab	--	bb	--	bb	bb	ab	bb	--	bb	bb	--	bb	--	bb	bb	bb	ab	bb
Marker1009709	aaxbb	ab	ab	bb	ab	ab	bb	ab	bb	bb	bb	bb	bb	ab	bb	ab	ab	bb	bb	ab	ab	ab	bb	ab	bb	bb	--	ab	ab	bb	ab	ab	ab	ab	bb	ab	ab	bb	bb	bb	bb	bb	bb	bb	ab	bb	bb	ab	bb
Marker3694914	aaxbb	ab	bb	bb	ab	ab	bb	ab	bb	bb	bb	bb	bb	ab	bb	--	ab	bb	bb	bb	ab	ab	--	--	bb	bb	bb	ab	ab	bb	bb	ab	ab	ab	bb	--	ab	bb	bb	bb	bb	--	bb	bb	ab	ab	bb	ab	bb
Marker3205992	aaxbb	ab	ab	bb	bb	ab	bb	ab	bb	bb	bb	ab	bb	ab	bb	ab	ab	bb	bb	ab	ab	ab	bb	ab	bb	--	ab	ab	ab	bb	ab	ab	ab	ab	bb	bb	ab	bb	bb	bb	bb	bb	bb	bb	ab	bb	bb	ab	bb
Marker2779377	aaxbb	ab	ab	bb	ab	ab	bb	ab	bb	bb	bb	bb	bb	ab	bb	ab	ab	bb	bb	ab	ab	ab	bb	ab	bb	bb	ab	ab	ab	bb	ab	ab	ab	ab	bb	bb	ab	bb	bb	bb	bb	bb	bb	bb	ab	bb	bb	ab	bb
Marker1408519	aaxbb	ab	ab	bb	ab	ab	--	ab	bb	bb	bb	bb	bb	ab	bb	bb	ab	--	bb	ab	ab	ab	bb	ab	bb	bb	bb	ab	ab	bb	ab	ab	ab	bb	bb	bb	ab	bb	bb	bb	bb	bb	bb	bb	ab	bb	bb	bb	bb
Marker2981661	aaxbb	ab	ab	bb	ab	ab	bb	ab	bb	bb	bb	bb	bb	ab	bb	ab	ab	bb	bb	ab	ab	ab	bb	ab	bb	bb	ab	ab	ab	bb	ab	ab	ab	ab	bb	bb	ab	bb	bb	bb	bb	bb	bb	bb	ab	bb	bb	ab	bb
Marker811696	aaxbb	ab	ab	bb	ab	--	bb	ab	bb	bb	--	bb	bb	bb	bb	ab	ab	bb	bb	ab	ab	ab	bb	ab	bb	bb	--	--	ab	--	ab	ab	ab	ab	bb	--	bb	bb	bb	bb	bb	bb	--	bb	ab	bb	bb	ab	--
Marker1086624	aaxbb	--	bb	bb	ab	ab	bb	ab	bb	--	bb	bb	bb	bb	bb	ab	ab	bb	bb	ab	bb	ab	bb	bb	bb	--	bb	ab	--	bb	ab	ab	ab	ab	bb	bb	ab	bb	bb	bb	bb	bb	bb	bb	ab	--	bb	ab	bb
Marker1833495	aaxbb	ab	ab	bb	bb	ab	bb	ab	bb	bb	bb	ab	bb	ab	bb	ab	--	bb	bb	ab	ab	ab	bb	ab	bb	bb	ab	bb	ab	bb	ab	ab	ab	ab	bb	bb	ab	bb	bb	bb	bb	bb	bb	bb	ab	bb	--	ab	bb
Marker2968672	aaxbb	ab	ab	bb	ab	ab	bb	ab	bb	bb	bb	bb	bb	ab	bb	ab	ab	bb	bb	ab	ab	ab	bb	ab	bb	bb	ab	ab	ab	bb	ab	ab	ab	ab	bb	bb	ab	bb	bb	bb	bb	bb	bb	bb	ab	bb	bb	ab	bb
Marker2705584	aaxbb	bb	ab	bb	--	--	bb	ab	bb	bb	bb	bb	--	ab	bb	ab	ab	bb	bb	bb	bb	ab	bb	ab	bb	bb	ab	ab	ab	bb	ab	ab	ab	ab	bb	bb	ab	bb	bb	bb	bb	bb	bb	bb	ab	bb	bb	ab	bb
Marker2907221	aaxbb	ab	ab	bb	ab	ab	bb	ab	bb	bb	bb	bb	bb	ab	bb	ab	ab	bb	bb	ab	ab	ab	bb	ab	bb	bb	ab	ab	ab	bb	ab	ab	ab	ab	bb	bb	ab	bb	bb	bb	bb	bb	bb	bb	ab	bb	bb	ab	bb
Marker2619556	aaxbb	ab	ab	bb	ab	ab	bb	ab	bb	bb	bb	bb	bb	ab	bb	ab	ab	bb	bb	bb	ab	ab	bb	ab	bb	bb	ab	ab	ab	bb	ab	ab	bb	ab	bb	bb	--	bb	bb	bb	bb	bb	bb	bb	ab	bb	bb	ab	bb
Marker860860	aaxbb	ab	ab	bb	ab	ab	bb	ab	bb	bb	bb	bb	bb	ab	bb	ab	ab	bb	bb	ab	ab	ab	bb	ab	bb	bb	ab	ab	ab	bb	--	ab	ab	ab	bb	bb	bb	bb	bb	bb	bb	bb	--	bb	ab	bb	bb	ab	bb
Marker1057108	aaxbb	ab	ab	bb	ab	ab	bb	ab	bb	bb	bb	bb	bb	ab	bb	ab	ab	bb	bb	ab	ab	ab	bb	ab	bb	bb	ab	ab	ab	bb	ab	ab	ab	ab	bb	bb	ab	bb	bb	bb	bb	bb	bb	bb	ab	bb	bb	ab	bb
Marker2954033	aaxbb	ab	--	--	ab	ab	--	bb	--	--	bb	--	--	--	--	ab	ab	bb	--	--	ab	ab	bb	ab	--	bb	ab	bb	bb	--	--	ab	ab	ab	--	--	ab	--	bb	bb	bb	--	bb	bb	ab	--	bb	ab	bb
Marker308276	aaxbb	ab	ab	bb	ab	ab	bb	ab	bb	bb	bb	bb	bb	ab	bb	ab	ab	bb	bb	ab	ab	ab	bb	ab	bb	bb	ab	ab	ab	bb	ab	ab	ab	ab	bb	bb	ab	bb	bb	bb	bb	bb	bb	bb	ab	bb	bb	ab	bb
Marker3414563	aaxbb	ab	ab	bb	ab	ab	bb	--	bb	--	bb	bb	bb	ab	bb	ab	ab	bb	bb	ab	ab	--	bb	ab	--	--	ab	ab	ab	bb	ab	ab	ab	ab	--	bb	bb	bb	bb	bb	bb	bb	ab	bb	ab	bb	bb	ab	bb
Marker78539	aaxbb	ab	ab	bb	ab	ab	bb	ab	bb	bb	bb	bb	bb	ab	bb	ab	ab	bb	bb	ab	ab	ab	bb	ab	bb	bb	ab	ab	ab	bb	ab	ab	ab	ab	bb	bb	ab	bb	bb	bb	bb	bb	bb	bb	ab	bb	bb	ab	ab
Marker2715880	aaxbb	ab	ab	bb	ab	ab	bb	bb	bb	--	bb	bb	bb	bb	bb	ab	ab	bb	bb	ab	ab	ab	bb	ab	bb	bb	ab	ab	ab	bb	ab	ab	ab	ab	bb	bb	ab	bb	bb	bb	bb	bb	bb	bb	ab	bb	bb	ab	bb
Marker901282	aaxbb	ab	ab	bb	ab	ab	bb	ab	bb	bb	bb	ab	bb	ab	bb	ab	ab	bb	bb	ab	ab	ab	bb	ab	bb	bb	ab	ab	ab	bb	ab	ab	ab	ab	bb	bb	ab	bb	bb	bb	bb	bb	bb	bb	ab	bb	bb	ab	bb
Marker1113155	aaxbb	ab	ab	bb	ab	ab	bb	ab	bb	bb	bb	bb	bb	ab	bb	ab	ab	bb	bb	ab	ab	ab	bb	ab	bb	bb	ab	ab	ab	bb	ab	ab	ab	ab	bb	bb	ab	bb	bb	bb	bb	bb	bb	bb	ab	bb	bb	bb	bb
Marker998273	aaxbb	bb	ab	bb	ab	ab	bb	ab	bb	--	bb	bb	bb	--	ab	ab	ab	bb	bb	ab	ab	--	bb	ab	bb	bb	--	--	ab	bb	ab	ab	ab	ab	--	bb	bb	--	bb	bb	bb	bb	bb	bb	ab	bb	--	ab	bb
Marker2173047	aaxbb	ab	ab	bb	ab	ab	bb	ab	--	bb	bb	--	--	ab	bb	ab	ab	bb	bb	ab	bb	--	bb	bb	bb	bb	ab	ab	ab	bb	ab	ab	ab	ab	bb	--	ab	--	--	bb	--	bb	--	--	--	bb	bb	ab	--
Marker3304463	aaxbb	ab	ab	bb	ab	ab	bb	ab	bb	bb	bb	ab	bb	ab	bb	ab	ab	bb	bb	ab	ab	ab	bb	ab	bb	bb	ab	ab	ab	bb	ab	ab	ab	ab	bb	bb	ab	bb	bb	bb	bb	bb	bb	bb	ab	bb	bb	ab	bb
Marker3608993	aaxbb	ab	ab	bb	ab	ab	bb	--	bb	bb	bb	bb	bb	ab	bb	ab	ab	bb	bb	ab	ab	ab	bb	ab	bb	--	ab	ab	ab	bb	ab	ab	ab	ab	bb	bb	ab	bb	bb	bb	bb	bb	--	bb	bb	bb	bb	ab	bb
Marker135883	aaxbb	ab	ab	--	ab	ab	--	ab	bb	bb	bb	ab	bb	ab	bb	ab	ab	--	--	ab	ab	ab	bb	ab	bb	--	ab	ab	ab	bb	ab	ab	ab	ab	bb	--	ab	bb	bb	bb	bb	bb	bb	bb	ab	bb	bb	ab	bb
Marker1918473	aaxbb	ab	ab	bb	ab	ab	bb	--	bb	bb	bb	ab	bb	ab	bb	ab	ab	bb	bb	ab	ab	ab	bb	--	bb	bb	ab	ab	ab	bb	ab	ab	bb	ab	bb	bb	ab	bb	bb	bb	bb	bb	bb	bb	ab	bb	bb	ab	bb
Marker2948524	aaxbb	ab	ab	bb	ab	ab	bb	ab	bb	bb	bb	bb	bb	ab	bb	ab	ab	bb	bb	ab	ab	ab	bb	ab	bb	bb	ab	ab	ab	bb	ab	ab	ab	ab	bb	bb	bb	bb	bb	bb	bb	bb	bb	bb	ab	bb	bb	ab	bb
Marker1060068	aaxbb	ab	ab	bb	ab	ab	bb	ab	bb	bb	bb	bb	bb	ab	bb	ab	ab	bb	bb	ab	ab	ab	bb	ab	bb	bb	ab	ab	ab	bb	ab	ab	ab	ab	bb	bb	ab	bb	bb	ab	bb	bb	bb	bb	ab	bb	bb	ab	bb
Marker1637397	aaxbb	ab	ab	bb	ab	ab	bb	ab	bb	bb	bb	bb	bb	ab	bb	ab	--	bb	bb	ab	ab	ab	bb	ab	bb	bb	ab	ab	ab	bb	ab	ab	ab	ab	bb	bb	ab	bb	bb	bb	bb	bb	--	bb	ab	bb	bb	ab	bb
Marker2685243	aaxbb	ab	ab	bb	ab	ab	bb	--	bb	bb	bb	ab	bb	ab	--	ab	bb	bb	bb	ab	ab	--	bb	ab	bb	bb	ab	--	ab	bb	ab	bb	--	ab	bb	--	ab	bb	--	bb	bb	bb	--	bb	ab	bb	bb	ab	bb
Marker297055	aaxbb	ab	ab	bb	ab	ab	bb	ab	bb	bb	bb	bb	bb	ab	bb	ab	ab	bb	bb	ab	ab	ab	bb	ab	bb	bb	ab	ab	ab	bb	ab	ab	ab	ab	bb	bb	ab	bb	bb	bb	bb	bb	bb	bb	ab	bb	bb	ab	bb
Marker1251249	aaxbb	ab	ab	bb	ab	ab	bb	ab	bb	bb	bb	bb	bb	ab	bb	ab	ab	bb	bb	ab	ab	ab	bb	ab	bb	bb	bb	ab	bb	bb	ab	bb	ab	--	bb	bb	ab	bb	bb	bb	bb	bb	--	bb	ab	bb	bb	ab	bb
Marker1486867	aaxbb	ab	ab	bb	ab	ab	bb	ab	bb	bb	bb	bb	bb	ab	bb	ab	ab	bb	bb	ab	bb	ab	bb	ab	bb	bb	ab	ab	ab	bb	ab	ab	ab	ab	bb	bb	ab	bb	bb	bb	bb	bb	--	--	ab	bb	bb	ab	bb
Marker2994284	aaxbb	ab	ab	bb	--	ab	bb	--	--	--	bb	bb	bb	--	--	ab	ab	bb	bb	ab	ab	ab	--	--	--	--	--	ab	ab	--	ab	ab	--	ab	--	--	ab	--	bb	--	--	--	bb	bb	ab	bb	bb	--	--
Marker2780553	aaxbb	ab	ab	bb	ab	ab	bb	ab	--	bb	bb	bb	bb	ab	bb	ab	ab	bb	bb	ab	ab	ab	ab	ab	bb	--	ab	ab	ab	bb	ab	ab	ab	ab	bb	--	ab	bb	bb	--	--	bb	--	bb	ab	bb	--	ab	bb
Marker2544553	aaxbb	ab	ab	bb	ab	ab	bb	ab	bb	bb	bb	ab	bb	ab	bb	ab	ab	bb	bb	ab	ab	ab	bb	ab	bb	bb	ab	ab	ab	bb	ab	ab	ab	ab	bb	bb	ab	bb	bb	bb	bb	bb	bb	bb	ab	bb	bb	ab	--
Marker3113375	aaxbb	ab	bb	bb	ab	ab	bb	ab	bb	bb	--	ab	bb	ab	--	ab	ab	bb	bb	ab	ab	--	bb	bb	bb	bb	ab	ab	ab	bb	ab	ab	ab	ab	bb	bb	ab	bb	--	bb	bb	bb	--	--	ab	bb	bb	bb	bb
Marker1011733	aaxbb	ab	ab	bb	ab	ab	bb	ab	bb	bb	bb	bb	bb	ab	bb	ab	ab	bb	bb	--	ab	--	bb	ab	bb	bb	ab	ab	--	bb	ab	--	ab	ab	bb	--	ab	bb	bb	bb	bb	bb	--	bb	ab	bb	bb	ab	bb
Marker3570301	aaxbb	ab	ab	bb	ab	ab	bb	ab	bb	bb	bb	bb	bb	ab	bb	ab	ab	bb	bb	ab	ab	ab	bb	ab	bb	bb	ab	ab	ab	bb	ab	ab	ab	ab	bb	bb	ab	bb	bb	bb	bb	bb	bb	bb	ab	bb	bb	ab	bb
Marker1325722	aaxbb	ab	ab	bb	ab	ab	bb	ab	bb	bb	bb	bb	bb	ab	bb	ab	ab	bb	bb	ab	ab	ab	bb	ab	bb	bb	ab	ab	ab	bb	ab	ab	ab	ab	bb	bb	ab	bb	bb	bb	bb	bb	bb	bb	ab	bb	bb	ab	bb
Marker2359186	aaxbb	ab	ab	bb	ab	ab	bb	ab	bb	bb	bb	bb	bb	ab	bb	ab	ab	bb	bb	ab	ab	bb	bb	bb	bb	bb	bb	ab	ab	bb	ab	ab	ab	ab	bb	bb	ab	bb	bb	bb	bb	bb	bb	bb	ab	bb	bb	ab	bb
Marker2046110	aaxbb	bb	ab	bb	ab	ab	bb	ab	bb	bb	bb	--	bb	ab	bb	ab	bb	bb	bb	ab	ab	ab	bb	ab	bb	--	ab	ab	ab	bb	ab	ab	bb	ab	bb	bb	ab	bb	bb	bb	bb	bb	--	bb	ab	--	bb	ab	bb
Marker300454	aaxbb	bb	ab	bb	ab	--	bb	ab	bb	bb	bb	bb	bb	ab	bb	ab	ab	bb	bb	ab	ab	ab	bb	ab	bb	bb	ab	ab	ab	bb	ab	ab	ab	ab	bb	bb	ab	bb	bb	bb	bb	bb	bb	bb	bb	bb	bb	ab	bb
Marker2185728	aaxbb	ab	ab	bb	ab	ab	bb	ab	bb	bb	bb	ab	bb	ab	bb	ab	ab	bb	bb	ab	ab	--	bb	ab	bb	bb	ab	ab	ab	bb	ab	--	ab	ab	bb	bb	ab	bb	bb	bb	bb	--	bb	--	ab	bb	bb	ab	bb
Marker1291783	aaxbb	ab	ab	bb	ab	ab	bb	bb	bb	bb	bb	ab	bb	ab	bb	--	ab	--	bb	ab	bb	ab	ab	ab	bb	bb	ab	--	--	bb	ab	ab	bb	--	bb	bb	ab	bb	bb	bb	bb	bb	bb	bb	ab	bb	bb	ab	bb
Marker2506912	aaxbb	ab	ab	bb	ab	ab	bb	ab	bb	bb	bb	ab	--	--	bb	bb	ab	bb	bb	ab	ab	--	bb	bb	bb	bb	ab	ab	ab	bb	ab	ab	bb	--	bb	--	ab	bb	--	bb	bb	bb	bb	bb	--	bb	bb	ab	bb
Marker1939600	aaxbb	ab	ab	bb	ab	ab	bb	ab	bb	bb	bb	--	bb	ab	bb	bb	ab	bb	bb	ab	ab	bb	bb	ab	bb	bb	--	ab	--	bb	ab	bb	bb	ab	bb	bb	ab	bb	bb	--	bb	bb	bb	bb	ab	bb	bb	--	--
Marker90439	aaxbb	--	ab	--	--	ab	bb	--	bb	bb	bb	--	--	--	--	ab	ab	--	--	--	ab	--	--	ab	bb	--	bb	--	ab	bb	ab	--	ab	ab	--	bb	--	bb	bb	--	--	bb	--	--	--	bb	bb	--	--
Marker317092	aaxbb	--	--	--	bb	ab	bb	--	bb	--	--	bb	--	--	--	--	ab	--	bb	ab	ab	ab	bb	bb	--	--	ab	ab	--	bb	--	ab	ab	ab	bb	bb	ab	bb	bb	--	bb	bb	--	bb	--	bb	bb	ab	bb
Marker3089153	aaxbb	ab	ab	bb	ab	ab	bb	ab	bb	bb	bb	bb	bb	ab	bb	ab	ab	bb	bb	ab	ab	ab	bb	ab	bb	bb	ab	ab	ab	bb	ab	ab	ab	ab	bb	bb	ab	bb	bb	bb	bb	bb	bb	bb	ab	bb	bb	ab	bb
Marker1076661	aaxbb	ab	ab	bb	--	--	bb	bb	--	--	--	ab	bb	--	bb	--	bb	bb	bb	--	--	bb	--	ab	bb	bb	--	bb	--	bb	--	--	bb	ab	bb	bb	--	bb	bb	bb	bb	--	--	bb	--	bb	--	ab	ab
Marker1530295	aaxbb	ab	ab	bb	ab	ab	bb	ab	bb	bb	bb	bb	bb	ab	bb	ab	ab	bb	bb	ab	ab	ab	bb	ab	bb	bb	ab	ab	ab	bb	ab	ab	ab	ab	bb	bb	ab	bb	ab	bb	ab	bb	bb	bb	ab	bb	bb	ab	bb
Marker2938368	aaxbb	ab	ab	bb	ab	ab	bb	ab	bb	bb	bb	bb	bb	ab	bb	ab	ab	bb	bb	bb	ab	--	bb	bb	bb	bb	ab	ab	ab	bb	ab	ab	ab	ab	bb	bb	ab	bb	bb	bb	bb	bb	bb	bb	ab	bb	bb	ab	bb
Marker2100820	aaxbb	ab	ab	bb	ab	ab	bb	ab	bb	bb	bb	bb	bb	ab	bb	ab	ab	bb	bb	ab	ab	ab	bb	ab	bb	bb	ab	ab	ab	bb	ab	ab	ab	ab	bb	bb	ab	bb	bb	bb	bb	bb	bb	bb	ab	bb	bb	ab	bb
Marker2559440	aaxbb	bb	ab	bb	ab	--	bb	ab	bb	bb	bb	--	--	--	bb	ab	bb	bb	--	ab	ab	--	bb	ab	bb	--	ab	bb	bb	bb	ab	ab	--	ab	--	--	ab	bb	bb	bb	bb	bb	--	--	ab	bb	bb	--	bb
Marker746200	aaxbb	bb	ab	bb	ab	ab	bb	ab	bb	bb	bb	bb	bb	ab	bb	ab	ab	bb	bb	ab	ab	ab	bb	ab	bb	bb	ab	ab	ab	bb	ab	ab	ab	ab	bb	bb	ab	bb	bb	bb	bb	bb	bb	bb	ab	bb	bb	bb	bb
Marker345354	aaxbb	ab	ab	bb	ab	ab	--	ab	bb	bb	bb	bb	bb	ab	bb	ab	ab	--	bb	ab	ab	ab	bb	ab	--	--	ab	ab	ab	bb	ab	ab	ab	ab	--	bb	ab	bb	bb	bb	bb	bb	bb	bb	ab	bb	--	--	--
Marker245993	aaxbb	ab	ab	bb	ab	ab	bb	ab	bb	bb	bb	bb	bb	ab	bb	ab	ab	bb	bb	ab	ab	ab	bb	ab	bb	bb	ab	ab	ab	bb	ab	ab	ab	ab	bb	bb	ab	bb	bb	bb	bb	bb	bb	bb	ab	bb	bb	ab	bb
Marker3770946	aaxbb	ab	ab	bb	ab	ab	bb	ab	bb	bb	bb	bb	bb	ab	bb	ab	ab	bb	bb	ab	ab	ab	bb	ab	bb	bb	ab	ab	ab	bb	ab	ab	ab	ab	--	bb	ab	bb	bb	bb	bb	bb	bb	bb	ab	bb	bb	ab	bb
Marker546582	aaxbb	ab	ab	bb	ab	ab	bb	ab	bb	bb	bb	bb	bb	ab	bb	ab	ab	bb	bb	ab	ab	ab	bb	bb	bb	bb	ab	ab	ab	bb	ab	ab	ab	ab	bb	bb	ab	bb	bb	bb	bb	bb	bb	bb	ab	bb	bb	ab	bb
Marker1770685	aaxbb	ab	ab	bb	ab	ab	bb	ab	bb	bb	bb	bb	bb	ab	bb	ab	ab	bb	bb	ab	ab	ab	bb	ab	bb	bb	ab	ab	ab	bb	ab	ab	ab	ab	bb	bb	ab	bb	bb	bb	bb	bb	bb	bb	ab	bb	bb	ab	bb
Marker494654	aaxbb	ab	ab	bb	ab	ab	bb	ab	bb	bb	bb	bb	bb	ab	bb	ab	bb	bb	bb	ab	ab	ab	bb	ab	--	--	ab	ab	ab	bb	ab	ab	ab	ab	bb	bb	ab	bb	bb	bb	bb	bb	bb	bb	ab	bb	bb	ab	bb
Marker2221620	aaxbb	ab	ab	bb	ab	ab	bb	ab	bb	bb	bb	bb	bb	bb	bb	ab	ab	bb	bb	ab	ab	ab	bb	ab	bb	bb	ab	bb	ab	bb	ab	ab	ab	ab	bb	bb	ab	bb	bb	bb	bb	bb	bb	bb	bb	bb	bb	ab	bb
Marker804141	aaxbb	ab	ab	bb	ab	ab	bb	ab	bb	bb	bb	bb	bb	ab	bb	ab	ab	bb	bb	ab	ab	ab	bb	ab	bb	bb	ab	ab	ab	bb	ab	ab	ab	ab	bb	bb	ab	bb	bb	bb	bb	bb	bb	bb	ab	bb	bb	ab	bb
Marker711615	aaxbb	ab	ab	bb	ab	ab	bb	ab	bb	--	bb	bb	bb	ab	bb	ab	ab	bb	bb	--	ab	ab	bb	ab	bb	bb	ab	ab	ab	--	ab	ab	bb	ab	bb	bb	ab	bb	--	bb	bb	bb	bb	bb	ab	bb	bb	ab	bb
Marker1380525	aaxbb	bb	ab	bb	ab	ab	bb	ab	bb	bb	bb	bb	bb	ab	bb	ab	ab	bb	bb	ab	ab	ab	bb	ab	bb	bb	ab	ab	ab	bb	ab	ab	ab	ab	bb	bb	ab	bb	bb	bb	ab	bb	bb	bb	ab	bb	bb	ab	bb
Marker2421992	aaxbb	ab	ab	bb	ab	ab	bb	ab	bb	bb	bb	bb	bb	ab	bb	ab	ab	bb	bb	ab	ab	ab	bb	ab	bb	bb	ab	ab	ab	bb	ab	ab	ab	ab	bb	bb	ab	bb	bb	bb	bb	bb	ab	bb	ab	bb	bb	ab	bb
Marker1370198	aaxbb	ab	ab	bb	ab	ab	bb	bb	bb	bb	bb	bb	--	bb	bb	ab	bb	bb	bb	ab	ab	ab	bb	ab	bb	bb	ab	ab	ab	--	ab	ab	ab	ab	bb	bb	ab	bb	--	--	bb	bb	--	bb	ab	bb	bb	ab	bb
Marker3170639	aaxbb	ab	ab	bb	ab	ab	bb	ab	bb	bb	--	ab	--	ab	bb	ab	ab	bb	--	ab	ab	ab	--	bb	bb	bb	ab	ab	ab	bb	bb	ab	bb	ab	bb	bb	ab	bb	bb	bb	bb	bb	bb	bb	ab	ab	bb	ab	bb
Marker2656185	aaxbb	ab	ab	bb	ab	ab	bb	ab	bb	bb	bb	bb	ab	ab	bb	ab	ab	bb	bb	ab	ab	ab	bb	ab	bb	bb	ab	ab	ab	bb	ab	bb	ab	ab	bb	bb	ab	bb	bb	bb	bb	bb	bb	bb	ab	bb	bb	ab	bb
Marker3464721	aaxbb	ab	ab	bb	ab	ab	bb	ab	bb	bb	bb	ab	bb	ab	bb	ab	ab	bb	bb	ab	ab	ab	bb	ab	bb	bb	ab	ab	ab	bb	ab	ab	ab	ab	bb	bb	ab	bb	bb	bb	bb	bb	bb	bb	ab	bb	bb	ab	bb
Marker3730830	aaxbb	ab	ab	bb	ab	ab	bb	bb	bb	bb	bb	ab	bb	ab	bb	ab	ab	bb	bb	ab	ab	ab	bb	ab	bb	bb	ab	bb	ab	bb	ab	ab	bb	ab	bb	bb	ab	bb	bb	bb	bb	bb	bb	bb	ab	bb	bb	ab	bb
Marker2843	aaxbb	ab	ab	bb	ab	ab	--	ab	bb	bb	bb	ab	bb	bb	--	--	ab	bb	--	ab	ab	ab	bb	ab	bb	bb	--	ab	ab	bb	ab	--	bb	ab	bb	--	bb	bb	bb	bb	bb	bb	--	--	ab	bb	bb	ab	bb
Marker1676821	aaxbb	ab	ab	bb	ab	bb	bb	ab	bb	bb	bb	bb	bb	ab	bb	ab	ab	bb	bb	ab	ab	ab	bb	ab	bb	bb	ab	ab	ab	bb	ab	ab	ab	bb	bb	bb	ab	bb	bb	bb	bb	bb	bb	bb	ab	bb	bb	ab	bb
Marker930531	aaxbb	ab	ab	ab	bb	ab	bb	ab	bb	bb	bb	bb	bb	ab	bb	ab	ab	bb	bb	ab	ab	ab	bb	ab	bb	--	ab	ab	ab	bb	ab	ab	ab	ab	bb	bb	ab	bb	bb	bb	bb	bb	bb	bb	bb	bb	bb	ab	bb
Marker1565462	aaxbb	ab	ab	bb	ab	ab	bb	ab	bb	bb	bb	bb	bb	bb	bb	ab	ab	bb	bb	ab	ab	--	bb	ab	bb	bb	ab	ab	ab	bb	ab	ab	bb	ab	bb	bb	ab	bb	bb	bb	bb	--	ab	bb	bb	bb	bb	ab	bb
Marker3701561	aaxbb	ab	ab	bb	ab	ab	bb	ab	bb	bb	bb	ab	bb	ab	bb	ab	ab	bb	bb	ab	ab	ab	bb	ab	bb	bb	ab	ab	ab	bb	bb	ab	bb	ab	bb	bb	ab	bb	ab	bb	bb	bb	bb	bb	ab	bb	bb	ab	bb
Marker2492432	aaxbb	ab	ab	ab	ab	ab	bb	ab	--	bb	bb	bb	bb	ab	bb	ab	ab	bb	bb	ab	ab	ab	bb	ab	bb	bb	ab	ab	ab	bb	ab	ab	bb	ab	bb	bb	--	bb	bb	bb	bb	bb	bb	bb	ab	bb	bb	ab	bb
Marker643068	aaxbb	ab	ab	bb	--	ab	bb	ab	bb	bb	bb	bb	bb	--	bb	ab	--	bb	bb	ab	--	ab	bb	ab	bb	bb	--	ab	ab	bb	ab	ab	ab	ab	bb	bb	ab	bb	bb	bb	bb	bb	bb	bb	ab	bb	bb	ab	bb
Marker3571376	aaxbb	ab	ab	bb	ab	ab	bb	ab	bb	bb	bb	bb	bb	ab	bb	ab	ab	bb	bb	ab	ab	ab	bb	ab	bb	bb	ab	ab	ab	bb	ab	ab	ab	ab	bb	bb	ab	bb	bb	bb	bb	bb	bb	bb	ab	bb	bb	ab	bb
Marker3770950	aaxbb	ab	ab	bb	ab	ab	bb	ab	bb	bb	bb	bb	bb	ab	bb	ab	ab	bb	bb	ab	ab	ab	bb	ab	bb	bb	ab	ab	ab	bb	ab	ab	ab	ab	bb	bb	ab	bb	bb	bb	bb	bb	bb	bb	ab	bb	bb	ab	bb
Marker35749	aaxbb	ab	ab	bb	ab	ab	bb	ab	bb	bb	bb	bb	bb	ab	bb	ab	ab	bb	bb	ab	ab	ab	bb	ab	bb	bb	ab	ab	ab	bb	ab	ab	ab	ab	bb	bb	ab	bb	bb	bb	bb	bb	bb	bb	ab	bb	bb	ab	bb
Marker2755820	aaxbb	ab	ab	bb	ab	ab	bb	ab	bb	--	bb	bb	bb	ab	bb	ab	ab	bb	bb	ab	ab	ab	ab	ab	bb	bb	ab	ab	ab	bb	ab	ab	ab	ab	bb	bb	ab	bb	bb	bb	bb	bb	bb	bb	ab	bb	bb	ab	bb
Marker1923799	aaxbb	ab	ab	bb	ab	bb	bb	ab	bb	bb	bb	bb	bb	ab	bb	ab	ab	bb	--	ab	ab	ab	bb	ab	bb	bb	bb	ab	ab	bb	ab	ab	ab	ab	bb	--	ab	bb	bb	bb	bb	bb	--	bb	ab	bb	bb	ab	bb
Marker3746509	aaxbb	ab	ab	bb	ab	ab	bb	ab	bb	bb	bb	ab	bb	ab	bb	ab	ab	bb	bb	ab	ab	ab	bb	ab	bb	bb	ab	ab	ab	bb	ab	ab	ab	ab	bb	bb	ab	bb	bb	bb	bb	bb	bb	bb	ab	bb	bb	ab	bb
Marker1231552	aaxbb	ab	ab	bb	ab	ab	bb	ab	bb	bb	bb	bb	bb	ab	bb	ab	ab	bb	bb	ab	ab	ab	bb	ab	bb	bb	ab	ab	ab	bb	ab	ab	ab	ab	bb	bb	ab	bb	bb	bb	bb	bb	bb	bb	ab	bb	bb	ab	bb
Marker3005736	aaxbb	ab	ab	--	ab	ab	--	bb	bb	bb	--	ab	bb	--	bb	--	ab	--	--	--	ab	ab	bb	--	bb	--	--	ab	bb	bb	--	ab	bb	--	--	bb	--	bb	--	--	--	bb	--	bb	--	--	--	--	bb
Marker3201103	aaxbb	ab	ab	bb	ab	ab	bb	ab	bb	bb	bb	bb	ab	ab	bb	ab	ab	bb	bb	ab	ab	ab	bb	ab	bb	bb	ab	ab	ab	bb	ab	ab	ab	ab	bb	bb	ab	bb	bb	bb	bb	bb	bb	bb	ab	bb	bb	ab	bb
Marker325501	aaxbb	ab	ab	bb	ab	ab	bb	ab	bb	bb	bb	ab	bb	ab	bb	ab	ab	bb	bb	ab	ab	bb	bb	ab	bb	bb	bb	ab	ab	bb	--	ab	ab	ab	bb	bb	ab	bb	bb	bb	bb	bb	bb	bb	ab	bb	bb	ab	bb
Marker1636226	aaxbb	ab	ab	bb	ab	ab	bb	bb	bb	bb	bb	bb	bb	ab	bb	ab	ab	bb	bb	ab	ab	ab	bb	ab	bb	bb	ab	ab	ab	bb	ab	ab	bb	ab	bb	bb	ab	bb	bb	bb	bb	bb	bb	bb	ab	bb	bb	ab	bb
Marker598190	aaxbb	ab	ab	bb	ab	bb	bb	ab	bb	bb	bb	bb	bb	ab	bb	ab	ab	bb	bb	ab	ab	ab	bb	ab	bb	bb	ab	ab	ab	bb	ab	ab	ab	ab	bb	bb	ab	bb	bb	bb	bb	bb	bb	bb	ab	bb	bb	ab	bb
Marker3528290	aaxbb	ab	ab	bb	ab	ab	bb	ab	bb	bb	bb	bb	bb	ab	--	--	ab	bb	bb	--	ab	--	--	ab	bb	bb	ab	ab	ab	bb	ab	--	ab	--	--	bb	ab	bb	bb	bb	--	bb	bb	bb	ab	bb	bb	ab	bb
Marker2368746	aaxbb	ab	ab	bb	bb	ab	bb	bb	bb	bb	bb	ab	bb	bb	bb	ab	ab	bb	bb	--	ab	ab	bb	ab	bb	bb	--	ab	ab	bb	ab	--	bb	ab	bb	bb	ab	bb	--	bb	bb	bb	bb	bb	--	bb	bb	--	ab
Marker1460432	aaxbb	ab	ab	bb	ab	ab	bb	ab	bb	bb	bb	--	bb	ab	bb	ab	ab	bb	bb	ab	ab	bb	bb	ab	bb	bb	ab	ab	ab	bb	ab	ab	ab	ab	bb	bb	ab	bb	bb	bb	bb	bb	bb	--	ab	bb	--	--	bb
Marker935368	aaxbb	bb	ab	bb	ab	ab	--	ab	bb	bb	bb	bb	bb	ab	bb	ab	ab	bb	bb	ab	ab	ab	bb	ab	bb	bb	ab	bb	ab	bb	ab	ab	ab	ab	bb	bb	ab	bb	bb	bb	bb	bb	bb	bb	ab	bb	bb	ab	bb
Marker545803	aaxbb	bb	ab	bb	ab	ab	bb	ab	bb	bb	bb	ab	bb	ab	bb	ab	ab	bb	bb	ab	bb	ab	--	ab	bb	bb	ab	ab	ab	bb	ab	ab	ab	--	--	bb	ab	bb	bb	bb	bb	bb	bb	bb	ab	bb	--	ab	bb
Marker1325756	aaxbb	ab	ab	bb	ab	ab	bb	ab	bb	bb	bb	bb	bb	ab	bb	ab	ab	bb	bb	ab	ab	ab	bb	ab	bb	bb	ab	ab	ab	bb	ab	ab	ab	ab	bb	bb	ab	bb	bb	bb	bb	bb	bb	bb	ab	bb	bb	ab	bb
Marker822357	aaxbb	ab	ab	bb	ab	ab	bb	ab	bb	bb	--	bb	ab	bb	--	--	--	bb	--	--	ab	bb	bb	ab	bb	--	--	--	--	bb	--	ab	--	ab	bb	bb	ab	--	bb	bb	--	bb	bb	bb	bb	bb	--	ab	--
Marker764255	aaxbb	ab	ab	bb	ab	ab	bb	ab	--	bb	bb	bb	bb	ab	bb	ab	ab	bb	bb	ab	ab	ab	bb	ab	bb	--	ab	ab	ab	bb	ab	ab	ab	ab	bb	bb	ab	bb	bb	bb	bb	bb	bb	bb	--	bb	bb	bb	bb
Marker2733737	aaxbb	ab	ab	bb	ab	ab	bb	ab	bb	bb	--	bb	--	ab	bb	ab	ab	bb	bb	ab	ab	ab	bb	ab	ab	bb	ab	ab	ab	bb	ab	ab	ab	ab	bb	bb	ab	bb	bb	bb	bb	bb	bb	bb	ab	bb	bb	ab	bb
Marker1939411	aaxbb	ab	ab	bb	ab	ab	bb	ab	bb	bb	bb	bb	--	ab	bb	ab	ab	bb	bb	ab	ab	ab	bb	ab	bb	bb	--	ab	ab	bb	--	ab	ab	ab	bb	bb	ab	bb	bb	bb	bb	bb	--	bb	ab	bb	bb	ab	bb
Marker2662448	aaxbb	bb	ab	bb	ab	ab	bb	ab	ab	bb	bb	bb	--	ab	bb	--	ab	bb	bb	ab	ab	ab	bb	ab	bb	bb	bb	ab	ab	bb	ab	ab	bb	ab	bb	--	ab	bb	bb	bb	bb	bb	--	bb	ab	bb	bb	ab	--
Marker1071180	aaxbb	ab	ab	bb	ab	ab	bb	ab	bb	bb	bb	bb	bb	ab	bb	ab	ab	bb	bb	ab	ab	ab	bb	ab	bb	bb	ab	ab	ab	bb	ab	ab	ab	ab	bb	bb	ab	bb	bb	bb	bb	bb	bb	bb	ab	bb	bb	ab	bb
Marker513354	aaxbb	ab	ab	bb	ab	ab	bb	ab	bb	bb	bb	bb	bb	bb	bb	ab	ab	bb	bb	--	bb	ab	bb	ab	bb	bb	ab	ab	ab	bb	ab	ab	ab	--	bb	--	--	bb	bb	bb	bb	bb	--	bb	bb	bb	bb	ab	bb
Marker1061401	aaxbb	ab	ab	bb	ab	ab	bb	ab	bb	bb	bb	bb	bb	ab	bb	ab	ab	bb	bb	ab	ab	ab	bb	ab	bb	bb	ab	ab	ab	bb	ab	ab	ab	ab	bb	bb	ab	bb	bb	bb	bb	bb	bb	bb	ab	bb	bb	ab	bb
Marker2335778	aaxbb	bb	ab	bb	ab	ab	bb	ab	bb	bb	bb	--	bb	ab	bb	ab	ab	bb	bb	ab	ab	ab	bb	--	bb	bb	ab	ab	--	bb	ab	ab	bb	ab	bb	bb	ab	bb	bb	bb	bb	bb	bb	bb	ab	bb	bb	ab	bb
Marker103999	aaxbb	ab	ab	bb	ab	ab	bb	ab	bb	bb	bb	bb	bb	ab	bb	--	bb	ab	bb	bb	ab	ab	bb	ab	bb	bb	ab	ab	ab	bb	ab	ab	ab	ab	bb	bb	ab	bb	bb	bb	bb	bb	bb	bb	ab	bb	bb	ab	--
Marker2735278	aaxbb	ab	ab	bb	ab	ab	bb	ab	bb	bb	bb	bb	bb	ab	bb	ab	ab	bb	bb	ab	ab	ab	bb	ab	bb	bb	ab	ab	ab	bb	ab	ab	ab	ab	bb	bb	ab	bb	bb	bb	bb	bb	bb	bb	ab	bb	bb	ab	bb
Marker3573504	aaxbb	ab	ab	bb	ab	ab	bb	ab	bb	bb	bb	bb	bb	ab	bb	ab	ab	bb	bb	ab	ab	ab	bb	ab	bb	--	ab	ab	ab	bb	--	ab	ab	ab	bb	bb	ab	bb	bb	bb	bb	bb	bb	bb	ab	bb	bb	ab	bb
Marker1833214	aaxbb	ab	ab	bb	bb	ab	bb	--	bb	bb	bb	bb	bb	ab	bb	ab	ab	bb	bb	ab	ab	ab	bb	ab	bb	bb	ab	ab	bb	bb	bb	bb	--	bb	bb	bb	ab	bb	bb	bb	bb	--	bb	bb	ab	bb	bb	ab	bb
Marker1535188	aaxbb	ab	ab	bb	ab	ab	bb	ab	bb	bb	bb	bb	bb	ab	bb	ab	ab	bb	bb	ab	ab	ab	bb	ab	bb	bb	ab	ab	ab	bb	ab	ab	ab	bb	bb	bb	ab	bb	bb	bb	bb	bb	bb	bb	ab	bb	bb	ab	bb
Marker693154	aaxbb	ab	ab	bb	ab	ab	bb	ab	bb	bb	bb	ab	bb	ab	bb	ab	ab	bb	bb	ab	ab	ab	bb	ab	bb	--	ab	ab	ab	bb	--	ab	ab	ab	bb	bb	bb	bb	bb	bb	bb	bb	bb	bb	ab	bb	--	ab	bb
Marker3240516	aaxbb	ab	--	--	bb	ab	bb	ab	--	bb	bb	ab	bb	--	bb	bb	--	--	bb	ab	--	ab	bb	ab	--	--	--	ab	ab	bb	ab	--	bb	ab	bb	bb	ab	bb	bb	bb	bb	bb	bb	--	ab	bb	bb	ab	bb
Marker346145	aaxbb	ab	ab	bb	ab	ab	bb	ab	bb	bb	bb	bb	bb	ab	bb	ab	ab	bb	bb	ab	ab	ab	bb	ab	bb	bb	ab	ab	ab	bb	ab	ab	ab	ab	bb	bb	ab	bb	bb	bb	--	bb	bb	bb	ab	bb	bb	ab	bb
Marker2700576	aaxbb	ab	ab	bb	ab	ab	bb	bb	bb	bb	bb	bb	bb	ab	bb	ab	ab	bb	bb	--	ab	ab	bb	ab	bb	bb	ab	ab	ab	bb	ab	ab	ab	ab	bb	bb	ab	bb	bb	bb	bb	bb	bb	bb	ab	bb	bb	ab	bb
Marker1589549	aaxbb	ab	ab	bb	ab	ab	bb	bb	bb	bb	bb	bb	bb	ab	bb	bb	--	bb	bb	ab	ab	ab	bb	ab	bb	bb	bb	--	ab	bb	ab	--	ab	ab	bb	bb	ab	bb	bb	bb	bb	bb	bb	--	ab	bb	bb	ab	bb
Marker2060887	aaxbb	ab	ab	bb	ab	ab	bb	ab	bb	bb	bb	--	ab	ab	bb	ab	ab	bb	bb	ab	ab	ab	bb	ab	bb	bb	ab	ab	ab	bb	ab	ab	ab	ab	bb	bb	ab	bb	bb	bb	bb	bb	bb	--	ab	bb	bb	ab	--
Marker2642694	aaxbb	ab	ab	bb	ab	ab	bb	ab	bb	bb	bb	bb	bb	ab	bb	ab	ab	bb	bb	ab	ab	ab	bb	ab	bb	bb	ab	ab	ab	bb	ab	ab	ab	ab	bb	bb	ab	bb	bb	bb	bb	bb	bb	bb	ab	bb	bb	ab	bb
Marker2503676	aaxbb	ab	ab	bb	ab	ab	bb	ab	bb	bb	bb	--	--	bb	bb	ab	ab	bb	bb	ab	ab	ab	bb	ab	bb	bb	ab	ab	ab	bb	ab	ab	ab	ab	bb	bb	ab	bb	bb	--	bb	--	--	bb	ab	ab	--	--	bb
Marker399216	aaxbb	ab	ab	bb	ab	ab	bb	ab	bb	bb	bb	bb	bb	ab	bb	ab	ab	bb	bb	ab	ab	ab	bb	ab	bb	bb	ab	ab	ab	bb	ab	ab	ab	ab	bb	bb	ab	bb	bb	bb	bb	bb	bb	bb	ab	bb	bb	ab	bb
Marker3704763	aaxbb	ab	ab	bb	ab	ab	bb	ab	bb	bb	bb	bb	--	ab	--	ab	ab	--	bb	ab	ab	ab	bb	ab	bb	bb	ab	ab	bb	bb	ab	ab	ab	--	bb	bb	ab	bb	bb	bb	bb	bb	--	bb	ab	bb	--	ab	bb
Marker2787454	aaxbb	ab	ab	bb	ab	--	--	bb	bb	bb	bb	bb	bb	ab	bb	--	ab	bb	bb	ab	ab	ab	--	ab	bb	--	ab	ab	ab	bb	bb	--	ab	ab	bb	bb	--	bb	bb	bb	bb	bb	--	bb	bb	bb	bb	ab	bb
Marker1129479	aaxbb	ab	ab	bb	ab	--	bb	ab	bb	bb	bb	ab	bb	ab	bb	ab	ab	bb	bb	--	ab	ab	bb	ab	bb	bb	ab	ab	ab	bb	ab	ab	ab	ab	bb	bb	ab	bb	bb	bb	bb	bb	bb	bb	ab	bb	bb	bb	bb
Marker3568048	aaxbb	ab	ab	bb	ab	ab	bb	ab	bb	bb	bb	bb	bb	ab	bb	ab	ab	bb	bb	ab	ab	ab	bb	ab	bb	--	ab	ab	ab	bb	ab	ab	ab	ab	bb	bb	ab	bb	bb	bb	bb	bb	bb	bb	ab	bb	bb	--	bb
Marker2018591	aaxbb	ab	ab	bb	ab	ab	bb	ab	bb	bb	bb	bb	bb	bb	bb	bb	ab	bb	bb	ab	ab	ab	bb	ab	--	--	ab	ab	ab	bb	bb	ab	bb	ab	--	bb	ab	bb	bb	bb	bb	bb	bb	bb	ab	bb	bb	ab	bb
Marker1199754	aaxbb	ab	ab	bb	ab	ab	bb	bb	bb	bb	bb	bb	bb	ab	bb	ab	ab	bb	bb	ab	ab	ab	bb	ab	bb	bb	ab	ab	ab	bb	ab	ab	ab	ab	bb	bb	ab	bb	bb	bb	bb	bb	bb	bb	ab	bb	bb	ab	bb
Marker390968	aaxbb	ab	ab	bb	ab	--	bb	ab	bb	bb	bb	bb	bb	ab	bb	ab	ab	bb	bb	ab	ab	ab	bb	ab	bb	bb	ab	ab	ab	bb	ab	ab	ab	ab	bb	bb	ab	bb	bb	bb	bb	bb	bb	bb	ab	bb	bb	ab	bb
Marker1643871	aaxbb	ab	ab	bb	ab	ab	bb	ab	bb	bb	bb	bb	bb	ab	bb	ab	ab	bb	bb	ab	ab	ab	bb	ab	bb	bb	ab	ab	ab	bb	ab	ab	ab	ab	bb	bb	ab	bb	bb	bb	bb	bb	bb	bb	ab	bb	bb	ab	bb
Marker2757534	aaxbb	ab	ab	bb	ab	--	--	--	--	bb	bb	--	--	ab	--	ab	ab	--	bb	ab	ab	bb	bb	ab	bb	bb	--	ab	--	bb	ab	ab	--	ab	--	--	ab	bb	--	bb	bb	bb	--	--	ab	bb	bb	ab	bb
Marker3005502	aaxbb	ab	bb	bb	ab	ab	bb	ab	bb	bb	bb	bb	bb	ab	bb	ab	ab	bb	bb	ab	--	ab	bb	ab	bb	bb	ab	ab	ab	bb	ab	ab	ab	ab	bb	bb	ab	bb	bb	bb	bb	bb	bb	bb	ab	bb	bb	ab	bb
Marker2364419	aaxbb	ab	ab	bb	ab	ab	bb	bb	bb	--	bb	--	--	bb	bb	--	ab	bb	bb	--	--	ab	bb	bb	bb	--	ab	--	ab	bb	--	ab	bb	ab	bb	bb	--	bb	bb	bb	bb	bb	bb	--	--	--	bb	bb	--
Marker2994288	aaxbb	ab	ab	bb	ab	ab	bb	ab	bb	bb	bb	bb	bb	ab	bb	ab	ab	bb	bb	ab	ab	ab	bb	ab	bb	bb	ab	ab	ab	bb	ab	ab	ab	ab	bb	bb	ab	bb	bb	bb	bb	bb	bb	bb	ab	bb	bb	ab	bb
Marker2899914	aaxbb	ab	ab	bb	bb	ab	bb	bb	bb	--	bb	bb	bb	--	bb	ab	ab	bb	bb	--	ab	ab	bb	ab	bb	bb	ab	ab	ab	bb	ab	ab	ab	--	bb	bb	ab	bb	--	bb	bb	bb	--	--	ab	bb	bb	--	bb
Marker245799	aaxbb	ab	--	--	ab	ab	--	ab	bb	--	bb	bb	--	bb	bb	ab	ab	bb	bb	ab	bb	--	--	ab	bb	bb	ab	ab	bb	bb	ab	ab	bb	ab	bb	bb	ab	bb	--	bb	bb	bb	--	bb	--	bb	--	ab	bb
Marker3631284	aaxbb	ab	ab	--	--	ab	bb	ab	--	--	bb	bb	bb	ab	bb	ab	ab	--	bb	--	ab	ab	bb	ab	--	--	--	ab	ab	bb	bb	ab	ab	ab	bb	--	--	--	--	--	bb	--	bb	--	ab	bb	bb	ab	bb
Marker3446391	aaxbb	ab	ab	bb	ab	ab	bb	bb	bb	bb	bb	bb	bb	ab	bb	ab	bb	bb	bb	bb	ab	ab	bb	ab	bb	bb	ab	bb	ab	bb	--	ab	ab	ab	bb	bb	ab	bb	bb	bb	bb	bb	--	--	ab	bb	bb	bb	--
Marker852845	aaxbb	ab	ab	bb	ab	ab	bb	ab	bb	bb	bb	bb	bb	ab	bb	ab	ab	bb	bb	ab	ab	ab	bb	ab	bb	bb	ab	ab	ab	bb	ab	ab	ab	ab	bb	bb	ab	bb	bb	bb	bb	bb	bb	bb	ab	bb	bb	ab	bb
Marker2125832	aaxbb	ab	ab	bb	bb	ab	bb	ab	bb	bb	bb	bb	bb	ab	bb	ab	ab	bb	bb	--	ab	--	bb	ab	bb	--	ab	ab	ab	bb	ab	ab	ab	ab	bb	bb	ab	bb	bb	--	bb	bb	bb	bb	ab	bb	bb	ab	--
Marker3268684	aaxbb	ab	ab	--	ab	ab	bb	ab	--	bb	bb	ab	bb	--	--	--	--	bb	bb	ab	ab	--	bb	ab	bb	--	ab	ab	--	bb	ab	ab	bb	ab	bb	--	ab	--	bb	bb	--	bb	bb	bb	ab	bb	bb	bb	bb
Marker1578699	aaxbb	ab	ab	bb	--	ab	bb	ab	bb	bb	bb	bb	bb	ab	bb	ab	ab	bb	bb	ab	ab	ab	--	--	bb	bb	ab	ab	ab	bb	ab	--	--	ab	bb	bb	ab	bb	bb	bb	bb	bb	bb	bb	ab	bb	bb	ab	bb
Marker3429458	aaxbb	ab	ab	bb	ab	ab	bb	ab	bb	bb	bb	bb	bb	ab	bb	ab	ab	bb	bb	ab	ab	ab	bb	ab	bb	bb	ab	ab	ab	bb	ab	ab	ab	ab	bb	bb	ab	bb	bb	bb	bb	bb	bb	bb	ab	ab	bb	ab	bb
Marker2577991	aaxbb	ab	ab	bb	ab	ab	bb	ab	bb	bb	bb	bb	bb	ab	bb	ab	ab	bb	bb	ab	ab	ab	bb	ab	bb	bb	ab	ab	ab	bb	ab	ab	ab	ab	bb	bb	ab	bb	bb	bb	bb	bb	bb	bb	ab	bb	bb	ab	bb
Marker3048975	aaxbb	ab	ab	bb	ab	ab	bb	ab	bb	bb	bb	bb	bb	ab	bb	ab	ab	bb	bb	ab	ab	ab	bb	ab	bb	bb	ab	ab	ab	bb	ab	ab	ab	ab	bb	bb	ab	bb	bb	bb	bb	bb	bb	bb	ab	bb	bb	ab	bb
Marker3466566	aaxbb	ab	--	--	bb	ab	--	--	bb	--	bb	ab	bb	bb	--	ab	bb	bb	--	ab	--	bb	--	--	ab	bb	--	bb	bb	--	ab	ab	--	--	bb	--	ab	--	bb	bb	--	bb	--	bb	--	--	bb	ab	bb
Marker930503	aaxbb	ab	ab	bb	ab	ab	bb	ab	bb	bb	bb	bb	bb	ab	bb	ab	ab	bb	bb	ab	ab	ab	bb	ab	bb	--	ab	--	ab	bb	ab	ab	--	ab	bb	bb	ab	bb	bb	bb	bb	bb	bb	bb	bb	ab	bb	ab	bb
Marker721292	aaxbb	ab	ab	bb	ab	ab	bb	ab	bb	bb	bb	bb	bb	ab	bb	ab	ab	bb	bb	ab	ab	ab	bb	ab	bb	bb	ab	ab	ab	bb	ab	ab	ab	bb	bb	bb	ab	bb	bb	bb	bb	bb	bb	bb	ab	bb	bb	ab	bb
Marker790538	aaxbb	ab	ab	bb	ab	ab	bb	ab	bb	bb	bb	bb	bb	ab	bb	ab	ab	bb	bb	ab	ab	ab	bb	ab	bb	bb	ab	ab	ab	bb	ab	ab	ab	ab	bb	bb	ab	bb	bb	bb	bb	bb	bb	bb	ab	bb	bb	ab	bb
Marker2449287	aaxbb	ab	ab	bb	ab	bb	bb	--	bb	bb	bb	--	bb	ab	bb	ab	ab	bb	bb	ab	ab	ab	ab	--	bb	bb	ab	ab	ab	bb	ab	ab	ab	ab	bb	--	ab	bb	bb	bb	bb	bb	bb	bb	ab	bb	bb	ab	bb
Marker2364390	aaxbb	ab	ab	bb	ab	ab	bb	ab	bb	bb	bb	ab	bb	ab	bb	ab	ab	bb	bb	ab	ab	ab	bb	ab	bb	bb	ab	ab	ab	bb	ab	ab	bb	ab	bb	bb	ab	bb	bb	bb	bb	bb	ab	bb	ab	bb	bb	ab	bb
Marker1762448	aaxbb	ab	ab	bb	ab	ab	bb	bb	bb	--	bb	bb	bb	ab	bb	ab	ab	bb	bb	ab	ab	ab	bb	bb	bb	bb	ab	ab	bb	bb	ab	ab	bb	ab	--	bb	ab	bb	bb	bb	bb	bb	bb	bb	ab	bb	bb	ab	bb
Marker3368517	aaxbb	ab	ab	bb	ab	ab	bb	ab	bb	bb	bb	bb	bb	ab	bb	ab	ab	bb	bb	ab	ab	ab	bb	ab	bb	bb	ab	ab	ab	bb	ab	ab	ab	ab	bb	bb	ab	--	bb	bb	bb	bb	bb	bb	ab	bb	bb	ab	bb
Marker1972903	aaxbb	ab	ab	bb	ab	ab	bb	ab	bb	bb	bb	bb	bb	ab	bb	--	ab	bb	bb	ab	ab	ab	bb	ab	bb	bb	ab	ab	ab	bb	--	ab	ab	ab	bb	--	ab	bb	bb	bb	bb	bb	bb	bb	ab	bb	bb	ab	bb
Marker2784255	aaxbb	ab	ab	bb	ab	ab	bb	ab	bb	bb	--	--	bb	ab	bb	ab	bb	bb	bb	ab	ab	--	bb	ab	bb	bb	ab	ab	bb	bb	ab	ab	ab	ab	bb	bb	ab	bb	--	bb	bb	bb	bb	bb	ab	bb	bb	ab	bb
Marker2757868	aaxbb	bb	ab	bb	ab	ab	bb	bb	bb	--	bb	bb	bb	ab	bb	ab	ab	bb	bb	ab	--	ab	bb	ab	bb	bb	--	ab	ab	bb	ab	ab	ab	ab	bb	bb	ab	bb	bb	bb	bb	bb	bb	bb	ab	bb	bb	ab	bb
Marker2588792	aaxbb	ab	ab	bb	ab	ab	bb	ab	bb	bb	bb	bb	bb	ab	bb	ab	ab	bb	bb	ab	ab	ab	bb	ab	bb	bb	ab	ab	ab	bb	ab	ab	ab	ab	bb	bb	ab	bb	bb	bb	bb	bb	bb	bb	ab	bb	bb	ab	bb
Marker1024685	aaxbb	ab	ab	bb	ab	ab	bb	ab	bb	bb	bb	ab	bb	ab	bb	ab	ab	bb	bb	ab	bb	ab	bb	ab	bb	bb	ab	ab	ab	bb	ab	ab	bb	ab	bb	bb	ab	bb	bb	bb	bb	bb	bb	bb	ab	bb	bb	ab	bb
Marker2626585	aaxbb	ab	ab	bb	ab	ab	bb	ab	bb	bb	bb	bb	ab	bb	bb	ab	ab	bb	bb	ab	ab	ab	bb	ab	bb	bb	ab	--	ab	bb	ab	bb	ab	ab	bb	bb	ab	bb	bb	bb	bb	bb	bb	bb	--	bb	bb	bb	bb
Marker1570788	aaxbb	ab	ab	bb	bb	ab	bb	ab	bb	bb	bb	ab	bb	ab	bb	ab	bb	--	bb	bb	ab	ab	bb	ab	--	--	ab	bb	ab	bb	ab	ab	ab	ab	bb	bb	ab	bb	bb	bb	bb	bb	bb	bb	ab	bb	bb	ab	bb
Marker1574050	aaxbb	ab	ab	bb	ab	ab	bb	ab	bb	bb	bb	ab	bb	ab	bb	ab	ab	bb	bb	ab	ab	ab	bb	ab	bb	--	--	ab	ab	bb	ab	--	ab	ab	bb	bb	ab	bb	bb	bb	bb	bb	bb	bb	ab	bb	bb	ab	bb
Marker2805978	aaxbb	ab	ab	bb	ab	ab	bb	ab	bb	bb	bb	ab	bb	ab	bb	ab	ab	bb	bb	ab	ab	ab	bb	ab	bb	bb	--	ab	ab	bb	ab	ab	bb	ab	ab	bb	ab	bb	bb	bb	--	bb	bb	bb	ab	ab	bb	ab	bb
Marker3596818	aaxbb	ab	ab	bb	ab	ab	bb	ab	bb	bb	bb	bb	bb	ab	bb	ab	ab	bb	bb	ab	ab	ab	bb	ab	bb	bb	ab	ab	ab	bb	ab	ab	ab	--	bb	bb	ab	bb	bb	bb	bb	--	bb	bb	ab	bb	bb	ab	bb
Marker2211160	aaxbb	ab	ab	bb	ab	ab	bb	ab	bb	bb	bb	bb	bb	ab	bb	ab	ab	bb	bb	ab	ab	ab	bb	ab	bb	bb	ab	ab	ab	bb	ab	ab	ab	ab	bb	bb	ab	bb	bb	bb	bb	bb	bb	bb	ab	bb	bb	ab	bb
Marker3441524	aaxbb	ab	ab	bb	ab	ab	bb	ab	bb	bb	bb	--	ab	ab	bb	ab	ab	bb	bb	ab	ab	ab	bb	ab	bb	bb	ab	ab	ab	bb	ab	ab	ab	bb	bb	bb	ab	bb	bb	--	bb	bb	ab	--	ab	bb	bb	ab	bb
Marker1279473	aaxbb	ab	ab	bb	ab	ab	bb	ab	bb	bb	bb	bb	--	ab	--	ab	ab	bb	bb	ab	ab	ab	bb	ab	bb	bb	ab	ab	--	--	ab	ab	ab	ab	bb	bb	ab	bb	bb	bb	bb	bb	bb	bb	bb	bb	--	--	--
Marker3432387	aaxbb	ab	ab	bb	ab	--	bb	ab	bb	bb	bb	bb	bb	ab	bb	ab	ab	bb	bb	bb	ab	bb	bb	ab	bb	bb	ab	ab	ab	bb	bb	ab	ab	ab	bb	bb	ab	bb	bb	bb	bb	bb	bb	--	ab	bb	bb	ab	bb
Marker2733075	aaxbb	bb	ab	--	bb	bb	bb	ab	bb	bb	bb	ab	bb	bb	--	ab	ab	bb	bb	ab	ab	ab	bb	ab	bb	bb	ab	ab	ab	bb	ab	bb	ab	ab	bb	bb	ab	bb	--	bb	ab	bb	bb	bb	ab	bb	bb	ab	bb
Marker3632896	aaxbb	ab	ab	bb	ab	ab	bb	ab	bb	bb	bb	ab	bb	bb	bb	ab	ab	bb	bb	bb	ab	ab	bb	--	bb	bb	ab	ab	--	bb	ab	ab	ab	--	bb	--	ab	bb	--	bb	bb	bb	bb	bb	ab	--	--	ab	--
Marker2819859	aaxbb	ab	ab	bb	ab	ab	bb	ab	bb	bb	bb	bb	bb	ab	bb	ab	ab	bb	bb	ab	ab	ab	bb	ab	bb	bb	ab	ab	ab	bb	ab	ab	ab	ab	bb	bb	ab	bb	bb	bb	bb	bb	bb	bb	ab	bb	bb	ab	bb
Marker3361683	aaxbb	bb	ab	bb	ab	ab	bb	ab	bb	bb	bb	--	bb	ab	--	--	--	bb	bb	ab	ab	--	bb	--	bb	--	ab	ab	ab	bb	ab	ab	ab	ab	bb	bb	ab	bb	bb	bb	bb	bb	bb	bb	ab	bb	bb	ab	bb
Marker2863527	aaxbb	ab	ab	--	--	ab	--	--	--	bb	--	--	bb	ab	bb	ab	ab	--	bb	--	bb	ab	--	ab	--	--	ab	ab	--	bb	ab	ab	ab	ab	bb	bb	ab	bb	--	bb	bb	bb	bb	bb	--	bb	bb	ab	bb
Marker941624	aaxbb	ab	ab	bb	ab	ab	bb	ab	bb	bb	bb	bb	bb	ab	bb	ab	ab	bb	bb	ab	ab	ab	bb	ab	bb	bb	ab	ab	ab	bb	ab	ab	ab	ab	bb	bb	ab	bb	bb	bb	bb	bb	bb	bb	ab	bb	bb	ab	bb
Marker3062828	aaxbb	bb	ab	bb	ab	ab	bb	ab	bb	bb	bb	bb	bb	ab	bb	ab	ab	bb	bb	ab	ab	--	bb	bb	ab	bb	--	ab	ab	bb	ab	ab	ab	ab	bb	bb	ab	bb	bb	bb	bb	bb	bb	bb	ab	bb	bb	ab	bb
Marker3583878	aaxbb	ab	ab	bb	ab	ab	bb	ab	bb	bb	bb	bb	bb	ab	bb	ab	bb	bb	bb	ab	ab	ab	bb	ab	bb	bb	ab	ab	ab	bb	ab	ab	ab	ab	bb	bb	ab	bb	bb	bb	bb	bb	bb	bb	ab	bb	bb	ab	bb
Marker134921	aaxbb	ab	ab	bb	ab	ab	bb	ab	--	bb	bb	bb	bb	ab	bb	ab	ab	bb	bb	ab	ab	ab	bb	ab	bb	bb	--	bb	ab	bb	ab	ab	ab	ab	bb	bb	ab	--	bb	bb	bb	bb	bb	bb	ab	bb	bb	ab	bb
Marker2702620	aaxbb	ab	ab	bb	ab	--	bb	ab	bb	bb	bb	bb	bb	ab	bb	ab	ab	bb	bb	bb	ab	ab	bb	ab	bb	bb	ab	ab	ab	bb	ab	ab	ab	ab	bb	bb	ab	bb	bb	bb	bb	bb	bb	bb	ab	bb	bb	ab	bb
Marker2215692	aaxbb	--	ab	bb	ab	ab	--	ab	bb	--	bb	bb	bb	ab	bb	ab	ab	--	--	ab	bb	--	bb	ab	bb	bb	--	bb	ab	bb	bb	ab	--	ab	bb	bb	ab	--	bb	bb	ab	bb	bb	bb	bb	bb	bb	ab	bb
Marker3286779	aaxbb	bb	ab	bb	ab	ab	bb	ab	bb	bb	bb	bb	ab	ab	bb	ab	ab	bb	bb	--	ab	ab	bb	ab	bb	ab	ab	ab	ab	bb	ab	--	ab	ab	bb	bb	ab	bb	bb	bb	bb	bb	bb	bb	ab	bb	--	ab	bb
Marker2959266	aaxbb	ab	ab	bb	ab	ab	bb	ab	bb	bb	bb	bb	bb	ab	bb	ab	ab	bb	bb	ab	ab	ab	bb	bb	bb	bb	ab	ab	ab	bb	ab	ab	ab	ab	bb	bb	ab	bb	bb	bb	bb	bb	bb	bb	ab	bb	bb	ab	bb
Marker1962595	aaxbb	bb	--	bb	ab	ab	bb	ab	bb	bb	bb	--	bb	bb	--	ab	ab	ab	bb	--	--	--	--	ab	bb	bb	ab	ab	ab	bb	ab	ab	ab	ab	bb	bb	ab	bb	bb	bb	bb	bb	bb	bb	ab	bb	bb	ab	bb
Marker3432916	aaxbb	ab	ab	bb	ab	ab	bb	ab	bb	bb	bb	bb	bb	ab	bb	ab	ab	bb	bb	ab	ab	ab	bb	ab	bb	ab	bb	ab	ab	bb	ab	ab	ab	ab	bb	bb	ab	bb	bb	bb	bb	bb	bb	bb	ab	bb	bb	ab	bb
Marker239049	aaxbb	ab	ab	bb	ab	bb	bb	ab	bb	bb	bb	bb	bb	ab	bb	ab	ab	bb	bb	ab	ab	ab	bb	bb	bb	bb	--	ab	ab	bb	ab	ab	ab	ab	bb	bb	ab	bb	bb	bb	bb	bb	bb	bb	--	bb	bb	ab	bb
Marker3787834	aaxbb	ab	ab	bb	ab	ab	bb	ab	bb	bb	bb	ab	bb	--	bb	ab	ab	bb	bb	bb	ab	ab	bb	ab	bb	bb	--	ab	ab	bb	ab	ab	bb	bb	bb	bb	bb	bb	bb	bb	--	bb	bb	bb	ab	bb	bb	ab	bb
Marker274723	aaxbb	ab	ab	bb	ab	ab	bb	ab	bb	bb	bb	ab	bb	ab	bb	ab	ab	bb	bb	ab	ab	ab	bb	ab	bb	bb	ab	ab	ab	bb	ab	ab	ab	ab	bb	bb	ab	bb	bb	bb	bb	bb	ab	bb	ab	bb	bb	ab	bb
Marker1872030	aaxbb	ab	ab	bb	ab	ab	bb	bb	bb	bb	bb	ab	bb	ab	bb	ab	ab	bb	--	ab	ab	--	bb	ab	bb	bb	ab	ab	ab	bb	ab	ab	bb	--	bb	bb	ab	bb	bb	bb	bb	bb	bb	bb	ab	bb	bb	ab	ab
Marker2725479	aaxbb	ab	ab	bb	ab	ab	bb	ab	bb	bb	bb	bb	bb	ab	bb	ab	ab	bb	bb	ab	bb	ab	bb	ab	bb	bb	ab	ab	ab	bb	ab	ab	ab	ab	bb	bb	ab	bb	bb	bb	bb	bb	bb	bb	ab	bb	bb	ab	bb
Marker2606145	aaxbb	ab	ab	bb	ab	ab	bb	ab	bb	ab	bb	bb	bb	ab	bb	ab	ab	bb	bb	ab	ab	ab	bb	ab	bb	bb	ab	ab	ab	bb	bb	ab	ab	ab	bb	bb	ab	bb	bb	bb	bb	bb	bb	bb	ab	bb	bb	ab	bb
Marker2446386	aaxbb	ab	ab	bb	ab	ab	bb	ab	bb	bb	bb	bb	bb	ab	bb	--	ab	bb	bb	ab	ab	ab	bb	ab	bb	bb	ab	ab	ab	bb	ab	ab	ab	ab	bb	bb	ab	bb	bb	bb	bb	bb	bb	bb	ab	bb	bb	ab	bb
Marker3081262	aaxbb	bb	ab	bb	ab	ab	bb	ab	bb	bb	bb	--	--	ab	bb	ab	ab	bb	bb	ab	ab	ab	--	--	--	bb	ab	bb	--	bb	ab	ab	ab	--	--	bb	--	bb	bb	bb	--	bb	bb	--	--	--	bb	ab	bb
Marker2946480	aaxbb	ab	ab	bb	ab	ab	bb	ab	bb	bb	bb	bb	ab	ab	bb	ab	ab	bb	bb	ab	ab	ab	bb	ab	bb	bb	ab	ab	ab	bb	ab	ab	ab	ab	bb	bb	ab	bb	bb	bb	bb	bb	bb	bb	ab	bb	bb	ab	bb
Marker486631	aaxbb	ab	ab	bb	ab	ab	bb	ab	bb	bb	bb	ab	bb	ab	bb	ab	ab	bb	bb	ab	ab	ab	bb	ab	bb	bb	ab	ab	ab	bb	bb	ab	ab	ab	bb	bb	ab	bb	bb	bb	bb	bb	bb	bb	ab	bb	bb	bb	bb
Marker3082522	aaxbb	ab	ab	--	bb	ab	--	--	bb	--	bb	bb	--	--	bb	ab	ab	bb	bb	--	--	ab	bb	ab	bb	bb	bb	ab	ab	bb	bb	ab	--	bb	bb	--	ab	--	bb	bb	bb	bb	bb	bb	ab	bb	bb	ab	--
Marker2262743	aaxbb	ab	ab	bb	ab	ab	bb	ab	bb	bb	bb	bb	bb	ab	bb	ab	ab	bb	bb	ab	ab	ab	bb	ab	bb	bb	ab	ab	ab	bb	ab	ab	ab	ab	bb	bb	ab	bb	bb	bb	bb	bb	bb	bb	ab	bb	bb	ab	bb
Marker2503366	aaxbb	ab	ab	bb	ab	ab	bb	ab	bb	bb	bb	bb	bb	ab	bb	ab	ab	bb	bb	ab	ab	ab	bb	ab	bb	bb	ab	ab	ab	bb	ab	ab	ab	ab	bb	bb	ab	bb	bb	bb	bb	bb	bb	bb	ab	bb	bb	ab	bb
Marker1599499	aaxbb	ab	ab	bb	ab	ab	bb	ab	bb	bb	bb	ab	--	ab	bb	--	ab	bb	bb	ab	ab	ab	bb	bb	bb	bb	ab	ab	ab	bb	ab	ab	ab	ab	bb	bb	ab	bb	--	bb	bb	bb	bb	--	bb	bb	bb	ab	bb
Marker2518435	aaxbb	ab	ab	bb	ab	ab	bb	ab	bb	bb	bb	bb	bb	ab	bb	ab	ab	bb	bb	ab	ab	ab	bb	ab	bb	bb	bb	ab	ab	bb	ab	ab	ab	bb	bb	ab	ab	bb	bb	bb	bb	bb	bb	bb	ab	bb	bb	ab	bb
Marker1594228	aaxbb	ab	ab	bb	ab	ab	bb	ab	bb	bb	bb	bb	bb	bb	bb	ab	ab	bb	bb	ab	ab	ab	bb	ab	bb	bb	ab	ab	ab	bb	ab	ab	ab	--	bb	bb	ab	bb	bb	bb	bb	bb	--	bb	bb	bb	bb	ab	bb
Marker3126808	aaxbb	ab	ab	bb	ab	ab	bb	ab	bb	bb	bb	bb	bb	ab	bb	ab	ab	bb	bb	ab	ab	ab	bb	ab	bb	bb	ab	ab	ab	bb	ab	ab	ab	ab	bb	bb	ab	bb	bb	bb	bb	bb	bb	bb	bb	bb	bb	ab	bb
Marker1246675	aaxbb	bb	ab	--	--	ab	bb	--	--	ab	bb	bb	--	bb	--	ab	ab	--	--	bb	ab	bb	bb	ab	ab	bb	ab	--	bb	bb	--	--	--	ab	bb	bb	--	--	bb	bb	bb	bb	--	bb	ab	bb	bb	ab	ab
Marker1923778	aaxbb	ab	ab	bb	--	ab	bb	ab	bb	--	--	--	bb	ab	bb	--	ab	--	--	bb	--	--	bb	ab	bb	--	ab	bb	--	bb	ab	ab	bb	ab	--	--	ab	--	--	--	--	bb	bb	--	ab	bb	--	ab	bb
Marker3680994	aaxbb	--	ab	bb	--	--	--	--	ab	ab	bb	bb	--	bb	--	ab	ab	--	--	ab	ab	ab	ab	bb	ab	bb	--	--	bb	bb	--	ab	bb	--	bb	bb	ab	--	bb	--	--	bb	--	--	--	bb	bb	bb	--
Marker3361873	aaxbb	ab	ab	bb	ab	ab	bb	ab	bb	bb	bb	bb	bb	ab	bb	ab	ab	bb	bb	ab	ab	ab	bb	ab	bb	bb	ab	ab	ab	bb	ab	ab	ab	ab	bb	bb	ab	bb	bb	bb	bb	bb	bb	bb	ab	bb	bb	ab	bb
Marker431766	aaxbb	ab	ab	bb	bb	ab	bb	bb	bb	bb	bb	bb	bb	ab	bb	ab	ab	--	--	ab	ab	bb	bb	ab	bb	bb	ab	--	bb	bb	ab	ab	bb	ab	bb	bb	ab	bb	--	bb	bb	bb	bb	bb	ab	--	--	ab	ab
Marker316274	aaxbb	ab	ab	bb	ab	ab	bb	ab	bb	bb	bb	bb	bb	ab	bb	ab	ab	bb	ab	ab	ab	ab	bb	ab	bb	--	ab	ab	bb	bb	ab	ab	ab	ab	bb	bb	ab	bb	bb	bb	bb	bb	bb	bb	ab	bb	bb	ab	bb
Marker3244132	aaxbb	ab	ab	bb	ab	ab	bb	ab	bb	bb	bb	bb	bb	ab	bb	ab	ab	bb	bb	ab	ab	ab	bb	ab	bb	bb	ab	ab	ab	bb	ab	ab	ab	ab	bb	bb	ab	bb	bb	bb	bb	bb	bb	bb	ab	bb	bb	ab	bb
Marker3631396	aaxbb	ab	ab	bb	ab	ab	bb	ab	bb	bb	bb	bb	ab	ab	bb	ab	ab	bb	bb	ab	ab	ab	bb	ab	bb	bb	ab	ab	ab	bb	ab	ab	ab	ab	bb	bb	ab	bb	bb	bb	bb	bb	bb	bb	ab	bb	bb	ab	bb
Marker3005651	aaxbb	ab	ab	bb	ab	ab	bb	ab	bb	bb	bb	ab	bb	ab	bb	ab	ab	bb	bb	ab	ab	ab	bb	ab	bb	bb	ab	ab	ab	bb	ab	ab	bb	bb	bb	bb	ab	bb	bb	bb	bb	bb	bb	bb	bb	bb	bb	ab	bb
Marker3586931	aaxbb	ab	ab	bb	ab	ab	--	ab	bb	--	bb	--	bb	ab	bb	--	ab	bb	bb	ab	ab	ab	bb	ab	bb	bb	ab	ab	ab	--	ab	ab	ab	ab	--	bb	ab	bb	bb	bb	bb	bb	--	bb	bb	bb	bb	--	bb
Marker355769	aaxbb	--	ab	bb	ab	ab	bb	ab	--	--	bb	ab	bb	ab	bb	ab	ab	bb	bb	ab	ab	--	bb	ab	bb	--	bb	ab	ab	bb	ab	ab	ab	ab	bb	bb	ab	bb	bb	--	bb	bb	bb	bb	ab	bb	bb	ab	bb
Marker2489258	aaxbb	ab	ab	bb	ab	ab	bb	ab	bb	bb	bb	ab	--	ab	bb	ab	ab	bb	bb	ab	ab	ab	bb	ab	bb	bb	ab	ab	bb	ab	ab	ab	bb	ab	bb	bb	ab	bb	bb	bb	bb	bb	bb	--	ab	--	bb	ab	--
Marker2907286	aaxbb	ab	ab	bb	ab	ab	bb	ab	bb	bb	bb	bb	bb	ab	bb	ab	ab	bb	bb	ab	ab	ab	bb	ab	bb	bb	ab	ab	ab	bb	ab	ab	ab	ab	bb	bb	ab	bb	bb	bb	bb	bb	bb	bb	bb	bb	bb	bb	bb
Marker1641768	aaxbb	ab	ab	bb	ab	ab	bb	ab	bb	bb	bb	bb	bb	ab	bb	ab	ab	bb	bb	ab	ab	ab	bb	ab	bb	bb	bb	ab	bb	bb	ab	ab	ab	bb	bb	bb	ab	bb	bb	bb	bb	bb	bb	bb	ab	bb	bb	ab	bb
Marker2678506	aaxbb	ab	ab	bb	ab	--	bb	--	bb	bb	bb	ab	--	bb	bb	ab	--	--	bb	ab	ab	bb	--	ab	--	--	--	ab	--	bb	ab	ab	bb	ab	bb	--	ab	bb	bb	--	--	bb	bb	bb	ab	bb	bb	ab	ab
Marker3341816	aaxbb	ab	ab	bb	ab	ab	bb	ab	bb	bb	bb	bb	bb	ab	bb	ab	ab	bb	bb	ab	ab	ab	bb	ab	bb	bb	bb	ab	ab	bb	ab	ab	ab	ab	bb	bb	bb	bb	bb	ab	bb	bb	bb	bb	ab	bb	bb	ab	bb
Marker2584286	aaxbb	ab	bb	--	--	bb	bb	bb	bb	bb	bb	bb	bb	ab	bb	ab	ab	bb	bb	ab	ab	--	bb	ab	bb	bb	--	ab	ab	bb	ab	ab	bb	ab	--	bb	ab	bb	bb	bb	bb	bb	bb	bb	ab	bb	bb	ab	bb
Marker2173093	aaxbb	ab	ab	bb	ab	ab	bb	bb	bb	bb	bb	bb	ab	ab	bb	ab	ab	bb	bb	ab	ab	ab	bb	ab	bb	bb	ab	ab	ab	bb	ab	ab	ab	ab	bb	bb	ab	bb	bb	bb	bb	bb	bb	bb	ab	bb	bb	ab	bb
Marker2018458	aaxbb	bb	ab	bb	ab	ab	bb	ab	bb	bb	bb	bb	bb	ab	bb	ab	ab	bb	bb	ab	ab	ab	bb	ab	bb	bb	ab	ab	ab	bb	ab	ab	ab	ab	bb	bb	ab	bb	bb	bb	bb	bb	bb	bb	ab	bb	bb	ab	bb
Marker325571	aaxbb	ab	ab	bb	ab	ab	bb	ab	bb	bb	bb	bb	bb	ab	bb	ab	ab	bb	bb	ab	ab	ab	bb	ab	bb	bb	ab	ab	ab	bb	ab	ab	ab	ab	bb	bb	ab	bb	bb	bb	bb	bb	bb	bb	ab	bb	bb	ab	bb
Marker1292521	aaxbb	ab	ab	bb	ab	ab	bb	ab	bb	bb	bb	bb	bb	ab	bb	ab	ab	bb	bb	ab	--	ab	bb	ab	bb	bb	ab	ab	ab	bb	ab	ab	ab	ab	bb	bb	ab	bb	bb	bb	bb	bb	bb	bb	ab	bb	bb	ab	bb
Marker634960	aaxbb	ab	ab	bb	ab	ab	bb	ab	bb	bb	bb	ab	bb	ab	bb	ab	ab	bb	bb	ab	ab	ab	bb	ab	bb	bb	ab	ab	ab	bb	ab	ab	ab	bb	bb	bb	ab	bb	bb	bb	bb	bb	bb	bb	ab	bb	bb	ab	bb
Marker2755911	aaxbb	ab	ab	bb	ab	ab	bb	ab	bb	bb	bb	bb	bb	ab	bb	ab	ab	bb	bb	ab	ab	ab	ab	ab	bb	bb	ab	ab	ab	bb	ab	ab	ab	ab	bb	bb	ab	bb	bb	bb	bb	bb	bb	bb	ab	bb	bb	ab	bb
Marker2418424	aaxbb	ab	ab	bb	ab	ab	bb	ab	bb	bb	bb	bb	bb	ab	bb	ab	ab	bb	bb	ab	ab	ab	bb	ab	bb	bb	ab	ab	ab	bb	ab	ab	ab	ab	bb	bb	ab	bb	bb	bb	bb	bb	bb	bb	ab	bb	bb	ab	bb
Marker1347588	aaxbb	ab	ab	bb	ab	ab	bb	ab	bb	bb	bb	bb	bb	ab	bb	ab	ab	bb	bb	ab	ab	ab	bb	ab	bb	bb	ab	ab	ab	bb	ab	ab	ab	ab	bb	bb	ab	bb	bb	bb	bb	bb	bb	bb	ab	bb	bb	ab	bb
Marker1195517	aaxbb	ab	ab	bb	ab	ab	bb	ab	bb	bb	bb	bb	bb	ab	bb	ab	ab	bb	bb	ab	ab	ab	bb	ab	bb	bb	ab	ab	ab	bb	ab	ab	ab	ab	bb	bb	ab	bb	bb	bb	bb	bb	bb	bb	ab	bb	bb	ab	bb
Marker471601	aaxbb	ab	ab	bb	ab	ab	bb	ab	bb	bb	bb	bb	bb	ab	bb	ab	ab	bb	bb	ab	ab	ab	ab	ab	bb	bb	ab	ab	ab	bb	ab	ab	ab	ab	bb	bb	ab	bb	bb	bb	bb	bb	bb	bb	ab	bb	bb	ab	bb
Marker1282915	aaxbb	ab	ab	bb	ab	ab	bb	ab	bb	bb	bb	bb	ab	ab	bb	ab	ab	bb	bb	ab	ab	ab	bb	ab	bb	bb	ab	ab	ab	bb	ab	ab	ab	ab	bb	bb	ab	bb	bb	bb	bb	bb	ab	bb	ab	bb	bb	ab	bb
Marker3751737	aaxbb	ab	ab	bb	ab	ab	bb	ab	bb	bb	bb	bb	bb	--	bb	ab	ab	bb	bb	ab	ab	ab	bb	ab	bb	bb	ab	ab	ab	bb	--	ab	ab	ab	bb	bb	ab	bb	bb	bb	bb	bb	bb	bb	ab	bb	bb	bb	bb
Marker2532616	aaxbb	ab	ab	bb	ab	ab	bb	ab	bb	bb	bb	bb	ab	--	bb	ab	ab	bb	bb	ab	ab	ab	bb	ab	bb	bb	--	ab	ab	bb	ab	ab	ab	ab	bb	bb	ab	bb	bb	bb	bb	bb	bb	bb	ab	bb	bb	ab	bb
Marker3788729	aaxbb	ab	ab	bb	ab	ab	--	--	bb	bb	bb	bb	bb	ab	bb	--	ab	bb	bb	ab	ab	ab	bb	ab	bb	bb	--	ab	ab	bb	ab	ab	ab	ab	bb	bb	ab	bb	--	bb	bb	bb	bb	bb	ab	bb	bb	ab	bb
Marker1291915	aaxbb	ab	ab	bb	ab	ab	bb	ab	bb	bb	bb	bb	bb	ab	bb	ab	ab	bb	bb	ab	ab	ab	bb	ab	bb	bb	ab	ab	ab	bb	ab	ab	ab	ab	bb	bb	ab	bb	bb	bb	bb	bb	bb	bb	ab	bb	bb	ab	bb
Marker169790	aaxbb	ab	ab	bb	ab	ab	bb	ab	bb	bb	bb	bb	bb	ab	bb	ab	ab	bb	bb	ab	ab	ab	bb	ab	bb	bb	ab	ab	ab	bb	ab	ab	ab	ab	bb	bb	ab	bb	bb	bb	bb	bb	bb	bb	ab	bb	bb	ab	bb
Marker236510	aaxbb	ab	ab	bb	ab	ab	bb	bb	bb	bb	bb	bb	bb	ab	bb	ab	ab	bb	bb	ab	ab	bb	bb	--	bb	bb	ab	ab	ab	bb	bb	--	--	ab	bb	bb	bb	bb	bb	bb	bb	bb	bb	bb	ab	bb	--	ab	bb
Marker2579914	aaxbb	ab	ab	bb	ab	ab	bb	ab	bb	bb	bb	bb	bb	ab	bb	ab	ab	bb	bb	ab	ab	ab	bb	ab	bb	bb	ab	ab	ab	bb	ab	ab	ab	ab	bb	bb	ab	bb	bb	bb	bb	bb	bb	bb	ab	bb	bb	ab	bb
Marker2520577	aaxbb	ab	ab	bb	ab	ab	bb	ab	bb	bb	bb	ab	bb	ab	bb	ab	ab	bb	bb	bb	ab	ab	bb	ab	bb	bb	ab	ab	ab	bb	ab	ab	ab	ab	bb	--	ab	bb	bb	bb	bb	bb	bb	bb	bb	bb	bb	ab	bb
Marker2731819	aaxbb	ab	ab	bb	ab	ab	bb	ab	bb	bb	bb	ab	bb	ab	bb	ab	ab	bb	bb	ab	ab	ab	bb	ab	bb	ab	ab	ab	ab	bb	ab	ab	ab	ab	bb	bb	ab	bb	bb	bb	bb	bb	bb	bb	ab	bb	bb	ab	bb
Marker3406748	aaxbb	ab	ab	--	ab	ab	bb	ab	bb	bb	bb	bb	bb	ab	bb	--	ab	bb	bb	ab	ab	bb	bb	ab	bb	--	--	bb	bb	bb	ab	ab	ab	ab	bb	bb	ab	bb	bb	bb	bb	bb	bb	bb	--	bb	bb	ab	bb
Marker2434856	aaxbb	ab	ab	bb	ab	ab	bb	ab	bb	bb	bb	bb	bb	ab	bb	ab	ab	bb	bb	ab	ab	ab	bb	ab	bb	bb	ab	ab	ab	bb	ab	ab	ab	ab	bb	bb	ab	bb	bb	bb	bb	bb	bb	bb	ab	bb	bb	ab	bb
Marker146065	aaxbb	ab	ab	bb	ab	ab	bb	ab	bb	bb	bb	bb	bb	ab	bb	bb	ab	bb	bb	ab	ab	ab	bb	ab	bb	bb	bb	ab	ab	bb	ab	ab	ab	ab	bb	bb	ab	bb	bb	bb	bb	bb	bb	bb	ab	bb	bb	ab	bb
Marker1333777	aaxbb	ab	ab	bb	ab	ab	--	ab	bb	bb	bb	bb	bb	ab	bb	ab	ab	bb	bb	--	ab	ab	bb	ab	bb	bb	ab	ab	--	bb	ab	ab	ab	ab	bb	bb	ab	bb	bb	bb	bb	bb	bb	bb	ab	bb	bb	ab	bb
Marker3246747	aaxbb	--	ab	bb	ab	ab	bb	ab	bb	bb	bb	ab	--	ab	bb	ab	ab	--	bb	bb	ab	ab	bb	ab	--	--	ab	ab	ab	bb	ab	ab	ab	ab	bb	--	ab	bb	bb	bb	bb	bb	--	bb	ab	bb	bb	ab	bb
Marker1186963	aaxbb	ab	ab	bb	ab	ab	bb	ab	bb	bb	bb	--	--	bb	bb	ab	ab	bb	bb	ab	--	ab	bb	ab	--	--	--	ab	ab	bb	bb	ab	ab	ab	bb	bb	ab	bb	bb	bb	bb	bb	bb	bb	ab	--	bb	--	bb
Marker2165495	aaxbb	ab	ab	bb	ab	ab	bb	ab	bb	bb	bb	bb	ab	ab	bb	ab	ab	bb	bb	ab	ab	ab	bb	ab	bb	bb	ab	ab	ab	bb	ab	ab	ab	ab	bb	bb	ab	bb	bb	bb	bb	bb	bb	bb	ab	bb	bb	ab	bb
Marker2620356	aaxbb	ab	ab	bb	ab	ab	bb	ab	bb	bb	bb	ab	bb	ab	bb	ab	ab	bb	bb	ab	ab	ab	bb	ab	bb	bb	ab	ab	ab	bb	ab	ab	ab	ab	bb	bb	ab	bb	bb	bb	bb	bb	bb	bb	ab	bb	bb	ab	bb
Marker3255670	aaxbb	ab	ab	bb	ab	ab	bb	ab	bb	bb	bb	ab	bb	ab	bb	ab	ab	bb	bb	ab	ab	ab	bb	ab	bb	bb	bb	ab	ab	bb	ab	ab	ab	ab	bb	bb	ab	bb	bb	bb	bb	bb	bb	bb	ab	bb	bb	ab	bb
Marker2875059	aaxbb	ab	ab	bb	ab	ab	bb	ab	bb	bb	bb	bb	bb	ab	bb	ab	ab	bb	bb	ab	ab	ab	bb	ab	bb	bb	ab	ab	ab	bb	ab	ab	ab	ab	bb	ab	ab	--	bb	bb	bb	bb	bb	bb	ab	bb	bb	ab	bb
Marker2828860	aaxbb	ab	ab	bb	ab	ab	bb	ab	bb	bb	bb	bb	bb	ab	bb	bb	bb	bb	bb	ab	ab	ab	bb	ab	bb	bb	ab	--	ab	bb	ab	ab	ab	ab	bb	bb	ab	bb	bb	bb	bb	bb	bb	bb	ab	--	bb	ab	bb
Marker1603300	aaxbb	--	ab	--	ab	ab	bb	bb	--	bb	--	ab	--	ab	bb	--	--	bb	bb	--	ab	--	bb	ab	bb	--	ab	ab	--	bb	ab	--	bb	ab	bb	bb	ab	bb	bb	bb	bb	--	--	bb	--	bb	bb	ab	bb
Marker1880923	aaxbb	ab	ab	bb	bb	ab	bb	bb	bb	ab	bb	ab	bb	bb	bb	ab	bb	bb	bb	ab	ab	bb	bb	--	bb	bb	bb	ab	--	bb	ab	ab	--	ab	bb	bb	ab	--	bb	bb	bb	bb	--	bb	ab	bb	bb	ab	bb
Marker2375878	aaxbb	ab	ab	bb	ab	ab	bb	ab	bb	bb	bb	ab	bb	ab	bb	ab	ab	bb	bb	ab	ab	ab	bb	ab	bb	bb	bb	--	ab	bb	ab	bb	bb	bb	bb	bb	ab	bb	bb	bb	bb	bb	bb	bb	ab	bb	bb	ab	bb
Marker2133496	aaxbb	ab	ab	bb	ab	ab	bb	ab	bb	bb	bb	ab	bb	ab	bb	ab	ab	bb	bb	ab	ab	ab	bb	ab	bb	bb	ab	ab	ab	bb	ab	ab	ab	ab	bb	bb	ab	bb	bb	bb	bb	bb	bb	bb	ab	bb	bb	bb	bb
Marker2275783	aaxbb	ab	ab	bb	ab	ab	bb	ab	bb	bb	bb	bb	bb	ab	bb	ab	ab	bb	bb	ab	ab	ab	bb	ab	bb	bb	ab	ab	ab	bb	ab	ab	ab	ab	bb	bb	ab	bb	bb	bb	bb	bb	bb	bb	ab	bb	bb	ab	bb
Marker2022549	aaxbb	--	ab	bb	ab	ab	--	ab	bb	bb	--	bb	bb	ab	bb	ab	ab	--	bb	ab	bb	ab	bb	bb	bb	bb	ab	ab	ab	bb	ab	ab	ab	ab	bb	bb	ab	bb	bb	bb	bb	bb	--	bb	ab	bb	bb	--	bb
Marker3397534	aaxbb	bb	ab	--	bb	ab	--	bb	--	ab	bb	ab	bb	--	bb	ab	ab	bb	--	bb	ab	bb	bb	ab	ab	bb	ab	ab	--	--	ab	--	bb	ab	bb	bb	--	--	bb	bb	bb	bb	--	bb	ab	bb	bb	ab	ab
Marker769864	aaxbb	ab	ab	--	ab	--	bb	--	--	bb	bb	bb	bb	--	bb	ab	ab	--	bb	ab	ab	ab	bb	ab	bb	--	--	ab	ab	bb	--	ab	ab	ab	bb	--	ab	bb	ab	bb	bb	bb	bb	bb	ab	bb	bb	ab	bb
Marker533371	aaxbb	ab	ab	bb	ab	ab	bb	ab	bb	bb	bb	bb	bb	--	bb	ab	ab	bb	bb	ab	ab	ab	bb	ab	bb	bb	ab	ab	ab	bb	ab	bb	ab	ab	bb	bb	bb	bb	bb	bb	bb	bb	ab	bb	bb	bb	bb	ab	bb
Marker2065689	aaxbb	ab	ab	bb	ab	ab	bb	ab	bb	bb	bb	bb	bb	ab	bb	--	ab	bb	bb	ab	ab	ab	bb	ab	bb	bb	ab	ab	ab	bb	ab	ab	ab	ab	bb	bb	ab	bb	bb	bb	bb	bb	bb	bb	ab	bb	bb	bb	bb
Marker920176	aaxbb	bb	ab	bb	ab	ab	bb	ab	bb	bb	bb	bb	bb	ab	bb	ab	ab	bb	bb	ab	ab	bb	bb	ab	bb	bb	ab	ab	ab	bb	ab	bb	ab	ab	bb	bb	ab	bb	bb	bb	bb	bb	bb	bb	ab	bb	bb	bb	bb
Marker973947	aaxbb	ab	ab	bb	ab	ab	bb	bb	bb	bb	bb	ab	bb	ab	bb	ab	ab	bb	bb	ab	ab	bb	bb	ab	bb	bb	ab	ab	ab	bb	ab	ab	bb	ab	bb	bb	ab	bb	--	ab	bb	bb	bb	bb	ab	bb	bb	ab	ab
Marker250186	aaxbb	ab	ab	bb	ab	ab	bb	ab	bb	bb	bb	bb	bb	ab	bb	ab	ab	bb	bb	ab	ab	ab	ab	ab	bb	bb	ab	ab	ab	bb	ab	ab	ab	ab	bb	bb	ab	bb	bb	bb	bb	bb	bb	bb	ab	bb	bb	ab	bb
Marker3701579	aaxbb	ab	ab	bb	ab	ab	--	ab	bb	bb	bb	ab	bb	ab	bb	ab	ab	bb	--	ab	ab	ab	bb	ab	bb	--	ab	ab	ab	--	ab	ab	--	ab	bb	bb	ab	bb	ab	bb	bb	bb	bb	bb	ab	bb	bb	ab	bb
Marker3083302	aaxbb	ab	ab	bb	bb	ab	bb	bb	bb	bb	bb	bb	bb	ab	bb	ab	ab	--	bb	ab	ab	ab	bb	ab	bb	bb	ab	ab	--	bb	ab	ab	ab	--	--	--	ab	bb	bb	bb	bb	bb	bb	bb	--	bb	bb	ab	bb
Marker2434785	aaxbb	ab	ab	bb	--	ab	bb	ab	bb	bb	bb	bb	bb	ab	bb	ab	ab	bb	bb	ab	ab	ab	bb	ab	bb	bb	ab	ab	ab	bb	ab	ab	ab	ab	bb	bb	ab	bb	bb	bb	bb	bb	bb	bb	ab	bb	bb	ab	bb
Marker2492186	aaxbb	ab	ab	bb	ab	ab	bb	ab	bb	bb	bb	bb	ab	bb	bb	ab	ab	bb	bb	ab	ab	ab	bb	ab	bb	bb	ab	ab	ab	bb	ab	ab	ab	ab	bb	bb	ab	bb	bb	bb	bb	bb	bb	bb	ab	bb	bb	ab	bb
Marker2216759	aaxbb	ab	ab	bb	ab	ab	bb	ab	bb	bb	bb	bb	bb	ab	bb	ab	ab	bb	bb	ab	ab	ab	bb	ab	bb	bb	ab	ab	ab	bb	ab	ab	ab	ab	bb	bb	ab	bb	bb	bb	bb	bb	bb	bb	ab	bb	bb	ab	bb
Marker934406	aaxbb	ab	ab	bb	ab	ab	bb	ab	bb	bb	bb	bb	bb	bb	bb	ab	ab	bb	bb	ab	ab	ab	bb	ab	bb	bb	ab	ab	ab	bb	ab	ab	ab	ab	bb	bb	ab	bb	bb	bb	bb	bb	bb	bb	bb	bb	bb	ab	bb
Marker335703	aaxbb	ab	ab	bb	ab	ab	bb	ab	bb	bb	bb	ab	bb	ab	bb	ab	ab	bb	bb	ab	ab	bb	bb	ab	--	bb	--	ab	ab	bb	ab	ab	bb	ab	--	--	ab	bb	bb	bb	bb	bb	bb	bb	ab	--	bb	ab	bb
Marker3011758	aaxbb	ab	ab	bb	ab	ab	bb	ab	bb	bb	bb	bb	bb	bb	bb	ab	ab	bb	bb	ab	--	ab	bb	ab	bb	bb	bb	ab	ab	bb	--	ab	ab	--	bb	bb	ab	bb	bb	bb	bb	bb	bb	bb	ab	bb	bb	ab	bb
Marker2334554	aaxbb	ab	ab	bb	ab	ab	bb	ab	bb	bb	bb	bb	bb	ab	bb	ab	ab	bb	bb	ab	ab	ab	ab	ab	bb	bb	ab	ab	ab	bb	ab	ab	ab	ab	bb	bb	ab	bb	bb	bb	bb	bb	bb	bb	ab	bb	bb	ab	bb
Marker3482536	aaxbb	ab	ab	bb	ab	ab	--	--	bb	--	bb	ab	bb	ab	bb	ab	ab	bb	bb	ab	ab	--	bb	ab	bb	bb	--	ab	ab	bb	ab	--	bb	--	bb	bb	ab	bb	--	bb	bb	bb	bb	bb	ab	bb	bb	ab	--
Marker1929275	aaxbb	ab	ab	bb	ab	ab	bb	bb	bb	--	bb	bb	bb	ab	bb	ab	ab	bb	bb	ab	ab	ab	bb	ab	ab	bb	ab	ab	ab	bb	ab	ab	ab	ab	bb	bb	ab	bb	bb	bb	bb	bb	bb	bb	ab	bb	bb	ab	bb
Marker3619787	aaxbb	ab	ab	bb	ab	bb	bb	ab	bb	bb	bb	bb	bb	ab	bb	ab	ab	bb	bb	ab	ab	ab	bb	ab	bb	bb	ab	ab	ab	bb	ab	ab	ab	ab	bb	bb	ab	bb	bb	bb	bb	bb	bb	bb	ab	bb	bb	ab	bb
Marker1589551	aaxbb	ab	ab	bb	ab	ab	bb	ab	bb	bb	bb	bb	bb	--	bb	ab	bb	bb	bb	ab	ab	ab	bb	ab	bb	bb	ab	ab	ab	bb	ab	ab	ab	ab	bb	bb	ab	bb	bb	bb	bb	bb	bb	bb	ab	bb	bb	bb	bb
Marker300586	aaxbb	ab	ab	--	ab	--	bb	--	bb	--	bb	bb	bb	ab	--	ab	bb	bb	bb	ab	--	--	bb	ab	bb	--	--	--	ab	bb	--	--	bb	ab	bb	bb	ab	bb	--	bb	bb	bb	--	--	--	bb	bb	ab	bb
Marker3126696	aaxbb	ab	ab	bb	ab	ab	bb	ab	bb	bb	bb	bb	bb	ab	bb	ab	ab	bb	bb	ab	ab	ab	bb	ab	bb	bb	ab	ab	ab	bb	ab	ab	ab	ab	bb	bb	ab	bb	bb	bb	bb	bb	bb	bb	ab	bb	bb	ab	bb
Marker2058370	aaxbb	ab	ab	bb	ab	ab	bb	ab	bb	bb	bb	bb	bb	ab	bb	ab	ab	bb	bb	ab	ab	ab	bb	ab	bb	bb	ab	ab	ab	bb	ab	ab	ab	ab	bb	bb	ab	bb	bb	bb	bb	bb	bb	bb	ab	bb	bb	ab	bb
Marker1804060	aaxbb	--	ab	bb	bb	ab	bb	bb	bb	bb	bb	bb	bb	bb	bb	ab	ab	bb	bb	ab	--	ab	bb	ab	bb	--	ab	ab	ab	--	ab	ab	--	ab	bb	bb	ab	bb	bb	bb	bb	bb	bb	bb	--	bb	bb	--	bb
Marker3681622	aaxbb	ab	ab	bb	ab	ab	bb	ab	bb	bb	bb	bb	bb	ab	bb	ab	ab	bb	bb	ab	ab	ab	bb	ab	bb	bb	ab	ab	ab	bb	ab	ab	ab	bb	bb	bb	ab	bb	bb	bb	bb	bb	bb	bb	ab	bb	bb	ab	bb
Marker3749858	aaxbb	ab	ab	bb	ab	ab	bb	ab	bb	bb	bb	bb	bb	ab	bb	ab	ab	bb	bb	ab	ab	ab	bb	ab	bb	bb	ab	ab	ab	bb	ab	ab	ab	--	bb	bb	ab	bb	bb	bb	bb	bb	bb	bb	ab	bb	bb	ab	bb
Marker85526	aaxbb	ab	ab	bb	ab	ab	bb	ab	bb	bb	bb	bb	bb	ab	bb	ab	ab	bb	--	ab	ab	ab	bb	ab	bb	bb	ab	ab	ab	bb	ab	ab	ab	ab	bb	bb	ab	--	bb	bb	bb	bb	bb	bb	ab	bb	bb	ab	bb
Marker2321040	aaxbb	ab	ab	bb	ab	ab	bb	ab	bb	bb	bb	bb	bb	ab	bb	ab	ab	bb	bb	ab	ab	ab	bb	ab	bb	bb	ab	ab	ab	bb	ab	ab	ab	ab	bb	bb	ab	bb	bb	bb	bb	bb	bb	bb	ab	bb	bb	ab	bb
Marker1246700	aaxbb	--	ab	--	bb	ab	bb	--	--	--	bb	ab	--	bb	--	ab	ab	bb	bb	bb	bb	bb	bb	ab	--	--	ab	bb	bb	bb	--	ab	bb	ab	bb	bb	ab	bb	ab	bb	--	bb	ab	--	ab	bb	bb	--	--
Marker1463633	aaxbb	bb	ab	bb	ab	ab	bb	ab	bb	bb	bb	bb	bb	ab	bb	ab	ab	bb	bb	ab	ab	ab	bb	ab	bb	bb	ab	ab	ab	bb	ab	ab	ab	--	--	bb	ab	bb	bb	bb	bb	bb	bb	bb	ab	bb	bb	bb	bb
Marker526648	aaxbb	bb	ab	bb	ab	bb	bb	ab	bb	ab	bb	ab	bb	ab	bb	ab	ab	bb	bb	ab	ab	ab	bb	ab	bb	bb	ab	ab	ab	bb	ab	ab	ab	ab	bb	bb	ab	bb	bb	bb	bb	bb	bb	bb	ab	bb	bb	ab	bb
Marker48263	aaxbb	ab	ab	bb	ab	ab	bb	ab	bb	bb	--	ab	bb	bb	bb	bb	ab	bb	bb	ab	ab	ab	bb	ab	bb	--	ab	ab	ab	bb	ab	ab	ab	ab	bb	bb	ab	bb	bb	bb	bb	bb	--	bb	ab	ab	--	ab	bb
Marker1924547	aaxbb	ab	ab	bb	ab	ab	bb	ab	--	bb	bb	bb	bb	ab	--	--	ab	bb	--	ab	ab	ab	bb	ab	bb	bb	ab	ab	ab	bb	ab	ab	ab	--	--	bb	ab	--	bb	bb	bb	bb	ab	bb	ab	ab	bb	ab	bb
Marker210475	aaxbb	ab	ab	bb	ab	ab	bb	ab	bb	bb	bb	bb	bb	ab	bb	ab	ab	bb	bb	ab	ab	ab	bb	ab	bb	bb	ab	ab	ab	bb	ab	ab	ab	ab	bb	bb	ab	bb	bb	bb	bb	bb	bb	bb	ab	bb	bb	ab	bb
Marker1169000	aaxbb	ab	ab	bb	ab	ab	bb	ab	bb	bb	bb	bb	bb	ab	bb	ab	ab	bb	bb	ab	ab	ab	bb	ab	bb	--	--	ab	ab	bb	ab	ab	ab	ab	bb	bb	ab	bb	bb	bb	bb	bb	bb	bb	--	bb	bb	bb	bb
Marker2014032	aaxbb	ab	ab	bb	ab	ab	bb	ab	bb	bb	bb	bb	ab	bb	bb	ab	ab	bb	bb	ab	ab	ab	bb	ab	bb	bb	ab	ab	ab	bb	ab	ab	ab	ab	bb	bb	ab	bb	bb	bb	bb	bb	bb	bb	ab	bb	bb	ab	bb
Marker665392	aaxbb	ab	ab	bb	ab	ab	bb	ab	bb	bb	bb	bb	bb	bb	bb	ab	ab	bb	bb	ab	ab	ab	bb	ab	bb	bb	ab	ab	ab	bb	ab	ab	ab	ab	bb	bb	bb	bb	bb	bb	bb	bb	bb	bb	ab	bb	bb	ab	bb
Marker3089489	aaxbb	ab	ab	bb	ab	ab	bb	ab	bb	bb	bb	bb	ab	ab	bb	ab	ab	bb	bb	ab	ab	ab	bb	ab	bb	bb	ab	ab	ab	bb	bb	ab	ab	bb	bb	bb	ab	bb	bb	bb	bb	bb	--	--	ab	bb	bb	ab	bb
Marker3600065	aaxbb	ab	ab	bb	ab	ab	bb	ab	bb	bb	bb	bb	bb	ab	bb	ab	ab	bb	bb	ab	ab	bb	bb	ab	bb	bb	ab	ab	ab	bb	ab	ab	ab	ab	bb	bb	ab	bb	bb	bb	bb	bb	bb	bb	bb	bb	bb	ab	bb
Marker1961754	aaxbb	ab	ab	bb	ab	ab	bb	ab	bb	bb	bb	bb	bb	ab	bb	ab	ab	bb	bb	ab	ab	bb	bb	ab	bb	bb	ab	ab	ab	bb	ab	ab	ab	ab	bb	bb	ab	bb	bb	bb	bb	bb	bb	bb	ab	bb	bb	ab	bb
Marker455686	aaxbb	bb	ab	bb	--	ab	bb	ab	bb	bb	bb	bb	--	ab	bb	--	--	bb	--	ab	bb	ab	--	ab	--	bb	ab	ab	ab	bb	ab	bb	ab	ab	bb	bb	ab	--	--	bb	--	bb	--	--	bb	bb	bb	bb	bb
Marker3299007	aaxbb	ab	ab	bb	ab	ab	bb	ab	bb	bb	bb	ab	--	ab	bb	ab	ab	bb	bb	ab	ab	--	bb	bb	bb	bb	--	bb	ab	bb	ab	ab	bb	ab	bb	bb	ab	bb	bb	bb	bb	bb	ab	bb	ab	bb	bb	ab	bb
Marker2160784	aaxbb	bb	ab	bb	ab	ab	bb	ab	bb	bb	bb	ab	bb	ab	bb	ab	ab	bb	--	ab	ab	ab	bb	bb	bb	bb	bb	ab	ab	bb	ab	ab	ab	ab	bb	bb	ab	bb	bb	bb	bb	bb	bb	bb	ab	bb	ab	ab	bb
Marker1715207	aaxbb	ab	ab	bb	ab	ab	bb	ab	bb	bb	bb	bb	bb	ab	bb	ab	ab	bb	bb	ab	ab	ab	bb	ab	bb	bb	ab	ab	ab	bb	ab	ab	ab	ab	ab	bb	ab	bb	bb	bb	bb	bb	bb	bb	ab	ab	bb	ab	bb
Marker1151812	aaxbb	ab	ab	bb	ab	ab	bb	ab	bb	bb	bb	bb	bb	ab	bb	ab	ab	bb	ab	ab	ab	ab	bb	ab	bb	bb	ab	ab	ab	bb	ab	ab	ab	ab	bb	bb	ab	bb	bb	bb	bb	bb	bb	bb	ab	bb	bb	ab	bb
Marker584978	aaxbb	ab	--	bb	ab	ab	bb	ab	bb	bb	bb	--	bb	ab	bb	ab	ab	bb	bb	--	ab	ab	bb	ab	bb	--	ab	ab	--	bb	ab	--	ab	ab	bb	bb	ab	bb	bb	bb	bb	bb	bb	--	ab	--	bb	ab	bb
Marker975403	aaxbb	ab	ab	bb	ab	ab	bb	ab	bb	bb	bb	ab	bb	ab	bb	ab	ab	bb	--	ab	ab	ab	bb	bb	bb	bb	ab	ab	ab	bb	ab	ab	ab	ab	bb	bb	ab	bb	bb	bb	bb	bb	bb	bb	ab	bb	--	ab	bb
Marker2005321	aaxbb	bb	ab	bb	ab	ab	bb	ab	bb	bb	bb	bb	bb	ab	bb	ab	ab	ab	bb	ab	bb	--	bb	ab	bb	bb	ab	ab	bb	bb	ab	ab	ab	ab	--	bb	ab	bb	bb	bb	ab	bb	bb	bb	ab	bb	bb	bb	bb
Marker3406561	aaxbb	ab	ab	bb	ab	ab	bb	ab	bb	bb	bb	ab	bb	ab	ab	ab	ab	bb	bb	ab	ab	ab	bb	ab	bb	bb	ab	ab	ab	bb	ab	ab	ab	ab	bb	bb	ab	bb	bb	bb	bb	bb	bb	bb	ab	bb	bb	ab	bb
Marker48385	aaxbb	ab	ab	bb	bb	ab	bb	ab	bb	bb	bb	ab	bb	ab	bb	ab	ab	bb	bb	ab	ab	ab	bb	ab	bb	bb	ab	ab	--	bb	ab	ab	ab	--	bb	bb	ab	bb	bb	bb	bb	bb	bb	bb	ab	bb	bb	bb	bb
Marker3456596	aaxbb	ab	--	bb	bb	ab	bb	ab	bb	bb	bb	ab	--	ab	--	ab	ab	bb	bb	ab	--	ab	bb	ab	bb	bb	ab	ab	ab	bb	--	bb	bb	ab	bb	--	ab	bb	--	bb	bb	--	--	bb	ab	bb	bb	ab	bb
Marker892688	aaxbb	ab	--	bb	ab	ab	bb	ab	bb	bb	bb	ab	bb	ab	bb	ab	ab	bb	bb	ab	ab	ab	bb	--	bb	bb	ab	ab	ab	bb	ab	bb	ab	ab	bb	bb	ab	bb	bb	bb	bb	bb	bb	bb	ab	bb	bb	ab	bb
Marker2841593	aaxbb	ab	ab	bb	ab	ab	bb	ab	bb	bb	bb	bb	bb	ab	bb	ab	ab	bb	bb	ab	ab	ab	bb	ab	bb	bb	ab	ab	ab	bb	ab	ab	ab	ab	bb	bb	ab	bb	bb	bb	bb	bb	bb	bb	ab	bb	bb	ab	bb
Marker982822	aaxbb	ab	ab	bb	ab	ab	bb	ab	bb	bb	bb	bb	bb	ab	bb	ab	ab	bb	bb	ab	bb	ab	bb	ab	bb	bb	ab	ab	ab	bb	ab	ab	ab	ab	bb	bb	ab	bb	bb	bb	bb	bb	bb	bb	ab	bb	bb	ab	bb
Marker2669335	aaxbb	ab	ab	bb	ab	ab	bb	ab	bb	bb	bb	ab	bb	ab	bb	ab	ab	bb	bb	ab	ab	ab	bb	ab	bb	bb	ab	bb	ab	bb	ab	ab	ab	ab	bb	bb	ab	bb	bb	bb	bb	bb	bb	bb	ab	bb	bb	ab	bb
Marker1409813	aaxbb	ab	ab	bb	ab	ab	bb	ab	bb	bb	bb	ab	bb	ab	bb	ab	ab	bb	bb	ab	ab	ab	bb	ab	bb	bb	ab	ab	ab	bb	ab	ab	ab	bb	bb	bb	ab	bb	bb	bb	bb	bb	bb	bb	ab	bb	--	ab	bb
Marker1546262	aaxbb	ab	ab	bb	bb	ab	bb	bb	bb	bb	bb	ab	bb	ab	bb	ab	ab	bb	bb	ab	ab	ab	bb	ab	bb	bb	ab	ab	ab	bb	bb	ab	bb	ab	bb	bb	ab	bb	bb	bb	bb	bb	bb	bb	ab	bb	bb	ab	bb
Marker2996685	aaxbb	ab	ab	bb	ab	ab	bb	ab	bb	bb	bb	bb	bb	ab	bb	ab	ab	bb	bb	ab	ab	ab	bb	ab	bb	bb	ab	ab	ab	bb	ab	ab	ab	ab	bb	bb	ab	bb	bb	bb	bb	bb	bb	bb	ab	bb	bb	ab	bb
Marker23882	aaxbb	ab	ab	bb	ab	ab	bb	ab	bb	bb	bb	bb	bb	ab	bb	ab	ab	bb	bb	ab	ab	ab	bb	ab	bb	bb	ab	ab	ab	bb	ab	ab	ab	ab	bb	bb	ab	bb	bb	bb	bb	bb	bb	bb	ab	bb	bb	ab	bb
Marker14230	aaxbb	ab	ab	bb	ab	ab	bb	ab	bb	bb	bb	bb	bb	ab	bb	ab	ab	bb	bb	ab	ab	ab	bb	ab	bb	bb	ab	ab	ab	bb	ab	ab	ab	ab	bb	bb	ab	bb	bb	bb	bb	bb	bb	bb	ab	bb	bb	ab	bb
Marker1090455	aaxbb	ab	ab	bb	ab	ab	bb	ab	bb	bb	bb	ab	bb	ab	bb	ab	ab	bb	bb	bb	ab	ab	bb	ab	bb	bb	ab	ab	ab	bb	ab	ab	ab	ab	bb	bb	ab	bb	bb	bb	bb	bb	bb	bb	ab	bb	bb	bb	bb
Marker914521	aaxbb	ab	ab	bb	ab	bb	bb	ab	bb	bb	bb	bb	ab	ab	bb	ab	ab	bb	bb	ab	bb	ab	bb	ab	bb	bb	ab	ab	ab	bb	ab	ab	ab	ab	bb	bb	ab	bb	bb	bb	bb	bb	bb	bb	ab	bb	bb	ab	bb
Marker2504736	aaxbb	ab	ab	bb	ab	ab	bb	ab	bb	bb	bb	bb	bb	ab	bb	ab	ab	bb	bb	ab	ab	ab	bb	ab	bb	bb	ab	ab	ab	bb	ab	ab	ab	ab	bb	bb	ab	bb	bb	bb	bb	bb	bb	bb	ab	bb	bb	ab	bb
Marker2043466	aaxbb	bb	ab	bb	ab	ab	bb	bb	bb	bb	bb	ab	bb	ab	bb	ab	ab	bb	bb	ab	ab	ab	bb	ab	bb	bb	bb	ab	ab	bb	ab	ab	bb	ab	bb	bb	ab	bb	bb	bb	bb	bb	bb	bb	ab	bb	bb	ab	bb
Marker3341050	aaxbb	ab	ab	bb	ab	ab	bb	ab	bb	bb	bb	ab	bb	ab	bb	ab	ab	bb	bb	ab	ab	ab	bb	ab	bb	bb	ab	ab	ab	bb	ab	ab	ab	ab	bb	bb	ab	bb	bb	bb	bb	bb	bb	bb	ab	bb	bb	ab	bb
Marker1664733	aaxbb	ab	ab	bb	ab	ab	bb	ab	--	bb	--	ab	--	ab	bb	ab	ab	bb	--	ab	ab	ab	bb	ab	--	--	ab	ab	ab	bb	ab	ab	--	ab	--	--	ab	--	--	bb	bb	bb	--	--	ab	bb	bb	ab	bb
Marker3067160	aaxbb	ab	ab	bb	ab	ab	bb	ab	bb	bb	bb	bb	bb	ab	bb	ab	ab	bb	bb	ab	ab	ab	bb	ab	bb	bb	bb	ab	ab	bb	ab	ab	ab	ab	bb	bb	ab	bb	bb	bb	bb	--	bb	bb	ab	ab	bb	ab	bb
Marker538840	aaxbb	ab	ab	bb	ab	ab	bb	ab	bb	bb	bb	bb	bb	ab	--	ab	ab	bb	bb	ab	bb	ab	bb	ab	bb	bb	ab	ab	ab	bb	ab	ab	ab	ab	bb	bb	ab	bb	bb	bb	bb	bb	bb	bb	ab	bb	bb	ab	bb
Marker2668895	aaxbb	--	--	--	--	--	bb	--	--	--	--	bb	--	--	bb	bb	ab	bb	bb	--	--	bb	--	ab	bb	--	ab	ab	ab	bb	ab	--	ab	ab	bb	--	bb	--	bb	--	bb	--	--	--	ab	bb	bb	--	bb
Marker2899206	aaxbb	ab	ab	bb	bb	ab	bb	ab	bb	bb	bb	ab	bb	ab	bb	ab	ab	bb	bb	ab	ab	ab	bb	ab	bb	bb	ab	bb	ab	bb	ab	bb	bb	ab	bb	bb	bb	bb	bb	bb	bb	bb	bb	bb	ab	bb	bb	bb	bb
Marker2927675	aaxbb	ab	ab	bb	ab	ab	bb	ab	bb	bb	bb	ab	bb	ab	bb	ab	ab	bb	bb	ab	ab	ab	bb	ab	bb	--	ab	ab	ab	bb	ab	ab	ab	ab	bb	bb	ab	bb	bb	bb	bb	bb	bb	bb	ab	bb	bb	ab	bb
Marker693210	aaxbb	ab	ab	bb	ab	ab	bb	ab	bb	bb	bb	bb	bb	ab	bb	ab	ab	bb	bb	ab	ab	ab	bb	ab	bb	bb	ab	ab	ab	bb	ab	ab	ab	ab	bb	bb	ab	bb	bb	bb	bb	bb	bb	bb	ab	bb	bb	ab	bb
Marker3678032	aaxbb	ab	ab	bb	ab	ab	bb	ab	bb	bb	bb	bb	bb	ab	bb	ab	ab	bb	bb	ab	ab	ab	bb	ab	bb	bb	--	--	ab	bb	ab	ab	ab	ab	bb	bb	ab	bb	bb	bb	bb	bb	bb	bb	ab	bb	bb	ab	--
Marker1962211	aaxbb	ab	ab	bb	ab	bb	bb	ab	bb	bb	bb	bb	bb	ab	bb	bb	ab	bb	--	ab	ab	bb	bb	ab	bb	bb	ab	ab	bb	bb	ab	bb	ab	ab	bb	ab	ab	bb	bb	bb	bb	bb	ab	bb	ab	bb	bb	ab	bb
Marker801645	aaxbb	ab	ab	bb	ab	ab	bb	ab	bb	bb	bb	bb	bb	ab	--	ab	ab	bb	bb	ab	ab	--	bb	ab	bb	bb	ab	ab	ab	bb	ab	ab	ab	ab	bb	bb	ab	bb	bb	bb	bb	bb	bb	bb	ab	bb	bb	ab	bb
Marker2875189	aaxbb	ab	ab	bb	ab	ab	bb	ab	bb	bb	bb	bb	bb	ab	bb	ab	ab	bb	bb	ab	ab	ab	bb	ab	bb	bb	ab	ab	ab	bb	ab	ab	bb	ab	bb	--	ab	bb	bb	bb	bb	bb	bb	bb	ab	bb	bb	ab	bb
Marker2771211	aaxbb	ab	ab	bb	ab	ab	bb	ab	bb	bb	bb	bb	bb	ab	bb	ab	ab	bb	bb	ab	ab	ab	ab	ab	bb	bb	ab	ab	ab	bb	ab	ab	ab	ab	bb	bb	ab	bb	bb	bb	bb	bb	bb	bb	ab	bb	bb	ab	bb
Marker539207	aaxbb	ab	ab	bb	ab	ab	bb	ab	bb	bb	bb	bb	bb	ab	bb	ab	ab	bb	bb	ab	ab	ab	bb	ab	bb	bb	ab	ab	ab	bb	ab	ab	ab	ab	bb	bb	ab	bb	bb	bb	bb	bb	bb	bb	ab	bb	bb	ab	bb
Marker3384747	aaxbb	ab	ab	bb	ab	ab	bb	ab	bb	bb	bb	ab	bb	ab	bb	ab	ab	bb	bb	ab	ab	ab	bb	ab	bb	bb	ab	ab	ab	bb	ab	ab	ab	bb	bb	bb	ab	bb	bb	bb	bb	bb	bb	bb	ab	bb	bb	ab	bb
Marker1973003	aaxbb	ab	--	bb	--	ab	bb	bb	bb	--	bb	--	--	--	bb	ab	ab	bb	bb	ab	ab	ab	--	ab	--	--	--	ab	bb	bb	bb	--	ab	ab	bb	--	ab	--	--	bb	bb	bb	--	bb	ab	bb	bb	ab	bb
Marker2510502	aaxbb	bb	ab	bb	ab	ab	bb	ab	bb	bb	bb	bb	bb	ab	bb	ab	ab	bb	bb	--	ab	ab	--	ab	bb	--	--	ab	ab	bb	ab	ab	--	--	bb	bb	bb	bb	bb	--	bb	--	bb	bb	ab	bb	--	ab	bb
Marker3054865	aaxbb	ab	ab	bb	ab	ab	bb	ab	bb	bb	bb	bb	ab	--	bb	bb	ab	bb	bb	ab	ab	ab	bb	ab	bb	bb	ab	ab	ab	bb	ab	ab	ab	ab	bb	bb	ab	bb	bb	bb	bb	bb	bb	bb	ab	bb	bb	ab	bb
Marker627450	aaxbb	bb	ab	bb	ab	ab	bb	ab	bb	bb	bb	bb	bb	ab	bb	ab	ab	bb	bb	ab	ab	ab	bb	ab	bb	bb	bb	ab	ab	bb	ab	ab	--	ab	bb	bb	ab	bb	bb	bb	bb	bb	bb	bb	ab	bb	bb	ab	bb
Marker3587074	aaxbb	bb	ab	bb	ab	ab	ab	ab	bb	bb	bb	bb	bb	ab	bb	ab	ab	bb	bb	ab	ab	--	bb	ab	bb	bb	ab	ab	--	bb	ab	ab	ab	ab	bb	bb	ab	bb	bb	bb	bb	bb	bb	bb	ab	bb	bb	ab	bb
Marker1546160	aaxbb	bb	ab	bb	ab	ab	--	--	bb	bb	bb	ab	bb	--	bb	ab	ab	bb	bb	ab	ab	ab	bb	ab	bb	bb	--	ab	--	bb	ab	ab	bb	ab	--	bb	--	--	bb	bb	bb	bb	bb	bb	ab	bb	--	ab	bb
Marker1529757	aaxbb	ab	ab	bb	ab	ab	bb	ab	bb	bb	bb	bb	bb	ab	bb	ab	ab	bb	bb	bb	ab	ab	bb	ab	bb	bb	ab	ab	ab	bb	ab	ab	ab	bb	bb	bb	ab	bb	bb	bb	bb	bb	bb	bb	ab	bb	bb	ab	bb
Marker3634374	aaxbb	ab	ab	bb	ab	ab	bb	ab	bb	bb	bb	bb	bb	ab	bb	ab	ab	bb	bb	ab	ab	ab	bb	ab	bb	bb	ab	ab	ab	bb	ab	ab	ab	ab	bb	bb	ab	bb	bb	bb	bb	bb	bb	bb	ab	bb	bb	ab	bb
Marker3244173	aaxbb	ab	ab	--	ab	ab	bb	ab	bb	bb	bb	bb	--	bb	bb	--	ab	bb	bb	--	ab	--	bb	--	bb	--	ab	ab	bb	bb	ab	ab	ab	ab	bb	bb	ab	bb	bb	bb	bb	bb	bb	bb	ab	bb	bb	ab	bb
Marker364435	aaxbb	ab	ab	bb	ab	bb	bb	--	bb	bb	bb	bb	bb	ab	bb	ab	ab	bb	--	ab	ab	--	bb	ab	bb	bb	ab	bb	--	bb	ab	ab	--	bb	bb	bb	ab	--	bb	bb	bb	bb	bb	--	ab	bb	--	ab	--
Marker2709683	aaxbb	ab	ab	bb	--	ab	bb	ab	bb	bb	bb	bb	bb	ab	bb	ab	bb	bb	bb	ab	ab	ab	bb	ab	bb	bb	ab	ab	ab	bb	ab	ab	ab	ab	bb	bb	ab	bb	bb	bb	bb	bb	--	bb	ab	bb	bb	ab	bb
Marker1899691	aaxbb	ab	ab	bb	ab	ab	bb	ab	--	bb	bb	bb	bb	ab	bb	ab	ab	--	--	--	ab	ab	bb	ab	bb	bb	ab	ab	--	bb	ab	ab	ab	--	bb	bb	ab	bb	bb	bb	--	--	--	--	ab	--	bb	ab	--
Marker3605102	aaxbb	ab	ab	bb	ab	ab	bb	ab	bb	bb	bb	bb	bb	ab	bb	ab	ab	bb	bb	ab	ab	bb	bb	ab	bb	bb	ab	ab	ab	bb	bb	ab	ab	ab	bb	bb	ab	bb	bb	bb	bb	bb	bb	bb	ab	bb	bb	ab	bb
Marker2518067	aaxbb	ab	ab	bb	ab	ab	bb	ab	bb	bb	bb	bb	bb	ab	bb	ab	ab	bb	bb	ab	ab	ab	bb	ab	bb	--	bb	ab	bb	bb	ab	ab	ab	ab	bb	bb	ab	bb	bb	bb	bb	bb	bb	bb	ab	bb	bb	ab	bb
Marker625108	aaxbb	ab	bb	ab	ab	ab	bb	ab	bb	bb	bb	bb	--	ab	bb	ab	ab	bb	bb	ab	ab	ab	bb	ab	bb	--	ab	ab	bb	bb	ab	ab	ab	ab	bb	bb	ab	bb	bb	bb	bb	bb	bb	bb	ab	bb	bb	ab	bb
Marker3627771	aaxbb	ab	ab	bb	bb	ab	bb	ab	bb	bb	bb	bb	ab	bb	bb	ab	ab	bb	bb	ab	--	ab	bb	ab	bb	bb	ab	ab	ab	bb	ab	ab	ab	ab	bb	bb	ab	bb	bb	bb	bb	bb	bb	bb	ab	bb	bb	ab	bb
Marker2738151	aaxbb	ab	ab	bb	ab	ab	bb	ab	bb	bb	bb	bb	bb	ab	bb	ab	ab	bb	bb	ab	ab	ab	bb	ab	bb	bb	ab	ab	ab	bb	ab	ab	ab	ab	bb	bb	ab	bb	bb	bb	bb	bb	bb	bb	ab	bb	bb	bb	bb
Marker118151	aaxbb	ab	ab	ab	ab	ab	bb	ab	bb	bb	bb	bb	bb	ab	bb	ab	ab	bb	bb	ab	ab	ab	bb	ab	bb	bb	ab	ab	ab	bb	ab	ab	ab	ab	bb	bb	ab	bb	bb	bb	bb	bb	bb	bb	ab	bb	bb	ab	bb
Marker70136	aaxbb	ab	ab	bb	ab	ab	--	--	bb	bb	bb	ab	bb	ab	--	--	ab	--	bb	--	ab	ab	bb	ab	bb	--	--	ab	ab	bb	ab	ab	ab	ab	--	bb	ab	bb	bb	bb	bb	bb	bb	bb	bb	bb	bb	ab	bb
Marker3715765	aaxbb	bb	ab	bb	ab	ab	bb	ab	bb	bb	bb	--	bb	ab	bb	ab	ab	bb	bb	ab	ab	ab	ab	ab	bb	bb	ab	ab	ab	bb	ab	ab	ab	ab	bb	bb	--	bb	bb	bb	bb	--	bb	bb	ab	bb	bb	ab	bb
Marker1404092	aaxbb	bb	ab	bb	--	ab	bb	bb	bb	bb	bb	ab	bb	ab	bb	ab	ab	bb	bb	ab	ab	--	bb	ab	bb	--	ab	ab	ab	bb	ab	ab	bb	--	bb	bb	ab	bb	bb	bb	--	bb	--	--	ab	bb	bb	ab	ab
Marker3342052	aaxbb	bb	ab	bb	--	ab	bb	--	--	--	bb	--	bb	bb	bb	ab	ab	--	bb	ab	--	ab	--	ab	bb	bb	bb	ab	ab	bb	ab	ab	bb	ab	bb	--	ab	bb	bb	--	bb	bb	--	bb	--	bb	--	--	bb
Marker2321008	aaxbb	ab	ab	bb	ab	ab	bb	ab	bb	bb	bb	bb	bb	ab	bb	ab	ab	bb	bb	ab	ab	bb	bb	ab	bb	bb	ab	ab	bb	bb	ab	ab	ab	ab	bb	--	ab	bb	bb	bb	bb	bb	bb	--	ab	bb	bb	bb	bb
Marker1313496	aaxbb	ab	ab	bb	ab	ab	ab	ab	bb	bb	bb	bb	bb	ab	bb	ab	ab	bb	bb	ab	ab	ab	--	ab	bb	bb	ab	ab	ab	bb	ab	ab	ab	bb	bb	bb	ab	bb	bb	bb	bb	bb	ab	bb	ab	bb	bb	ab	bb
Marker3148552	aaxbb	ab	ab	bb	ab	ab	bb	ab	bb	bb	bb	bb	bb	bb	bb	ab	ab	bb	bb	ab	bb	ab	bb	ab	bb	bb	ab	ab	ab	bb	ab	ab	ab	ab	bb	bb	ab	bb	bb	bb	bb	bb	bb	bb	bb	bb	bb	ab	bb
Marker1726072	aaxbb	ab	ab	bb	ab	ab	bb	ab	bb	bb	bb	bb	bb	ab	bb	ab	ab	bb	bb	ab	ab	ab	bb	ab	bb	bb	ab	ab	ab	bb	--	ab	ab	ab	bb	bb	ab	bb	bb	bb	bb	bb	bb	bb	ab	bb	bb	bb	bb
Marker127073	aaxbb	ab	ab	bb	bb	ab	bb	--	--	bb	--	ab	bb	ab	bb	--	bb	--	--	--	ab	bb	bb	ab	--	bb	bb	ab	ab	bb	bb	--	bb	ab	bb	bb	ab	bb	--	bb	bb	bb	--	bb	bb	bb	bb	--	bb
Marker2684585	aaxbb	ab	ab	--	bb	ab	--	--	bb	--	bb	--	bb	bb	--	--	ab	bb	bb	ab	ab	--	--	ab	bb	--	--	ab	ab	bb	ab	ab	ab	ab	bb	--	ab	--	--	bb	bb	--	--	--	--	--	bb	ab	bb
Marker2123795	aaxbb	bb	--	--	bb	--	bb	ab	--	bb	--	ab	--	bb	--	ab	--	bb	bb	ab	--	ab	bb	--	--	bb	bb	ab	ab	bb	ab	bb	ab	ab	bb	bb	--	--	bb	--	bb	bb	--	bb	ab	--	bb	ab	bb
Marker2546975	aaxbb	ab	ab	bb	ab	ab	bb	ab	bb	bb	bb	bb	bb	ab	bb	ab	ab	bb	--	ab	ab	ab	bb	--	bb	bb	ab	ab	ab	bb	ab	--	ab	ab	--	bb	ab	bb	bb	bb	bb	bb	bb	bb	ab	bb	bb	ab	bb
Marker895597	aaxbb	ab	ab	bb	ab	ab	bb	ab	bb	bb	bb	--	bb	ab	bb	ab	ab	bb	bb	ab	ab	bb	bb	ab	bb	bb	ab	ab	ab	bb	ab	ab	ab	ab	--	bb	ab	bb	bb	bb	bb	bb	bb	bb	ab	bb	bb	bb	bb
Marker2886938	aaxbb	ab	ab	bb	ab	ab	bb	ab	bb	bb	bb	bb	bb	ab	bb	bb	ab	bb	bb	ab	ab	ab	bb	ab	bb	bb	--	ab	ab	bb	ab	ab	ab	ab	--	bb	ab	bb	bb	bb	bb	bb	bb	bb	ab	bb	bb	ab	bb
Marker780123	aaxbb	ab	ab	bb	ab	ab	bb	ab	bb	bb	bb	bb	bb	ab	bb	ab	ab	bb	bb	ab	ab	ab	bb	ab	bb	bb	ab	ab	ab	bb	bb	ab	ab	ab	bb	bb	ab	bb	bb	bb	bb	bb	bb	bb	ab	bb	bb	ab	bb
Marker1418070	aaxbb	ab	bb	bb	ab	ab	bb	ab	bb	bb	bb	bb	--	ab	bb	ab	ab	bb	bb	ab	--	bb	bb	ab	bb	bb	ab	--	bb	bb	ab	ab	ab	ab	--	bb	ab	bb	bb	bb	bb	bb	bb	bb	ab	--	bb	ab	bb
Marker1326592	aaxbb	ab	ab	bb	bb	ab	bb	ab	bb	bb	bb	--	--	ab	bb	ab	ab	bb	--	bb	ab	ab	bb	ab	bb	bb	ab	ab	bb	bb	ab	ab	--	ab	bb	--	bb	bb	bb	bb	bb	bb	--	--	ab	bb	bb	--	--
Marker1855730	aaxbb	ab	ab	bb	ab	ab	bb	bb	bb	bb	bb	bb	bb	--	bb	ab	ab	bb	bb	ab	ab	ab	bb	ab	bb	bb	--	ab	ab	bb	ab	ab	--	ab	bb	bb	ab	bb	bb	bb	bb	--	bb	bb	ab	bb	bb	ab	bb
Marker3086399	aaxbb	ab	ab	bb	ab	ab	bb	ab	bb	bb	bb	ab	bb	ab	bb	ab	ab	bb	bb	ab	ab	ab	bb	ab	bb	bb	ab	ab	ab	bb	bb	bb	ab	ab	bb	bb	ab	bb	bb	bb	bb	bb	bb	bb	ab	bb	bb	ab	bb
Marker2757524	aaxbb	ab	ab	bb	ab	ab	bb	ab	bb	bb	bb	bb	bb	ab	bb	ab	ab	bb	bb	ab	ab	ab	bb	ab	bb	bb	ab	ab	ab	bb	ab	ab	ab	ab	bb	ab	ab	bb	bb	bb	bb	bb	bb	bb	ab	bb	bb	ab	bb
Marker1133899	aaxbb	ab	ab	bb	ab	--	bb	ab	bb	bb	bb	ab	bb	ab	bb	ab	ab	bb	bb	ab	ab	ab	bb	ab	bb	bb	ab	ab	--	bb	ab	ab	--	ab	bb	bb	ab	bb	bb	bb	bb	bb	--	--	ab	bb	bb	bb	bb
Marker2327119	aaxbb	ab	ab	bb	ab	ab	bb	ab	bb	bb	bb	bb	ab	bb	bb	ab	ab	bb	bb	ab	ab	ab	bb	ab	bb	bb	ab	ab	ab	bb	ab	ab	ab	ab	--	bb	bb	bb	bb	bb	bb	bb	--	bb	ab	ab	bb	ab	bb
Marker1520742	aaxbb	ab	ab	bb	ab	ab	bb	ab	bb	bb	bb	bb	bb	ab	--	ab	ab	bb	bb	--	ab	bb	bb	ab	bb	bb	ab	ab	ab	--	bb	ab	ab	ab	--	--	--	bb	bb	bb	bb	bb	bb	bb	--	bb	bb	ab	bb
Marker2048475	aaxbb	ab	ab	bb	ab	ab	bb	ab	bb	bb	bb	bb	bb	ab	bb	ab	ab	bb	bb	bb	ab	ab	bb	ab	bb	bb	--	ab	ab	bb	ab	--	ab	ab	--	bb	ab	bb	bb	bb	bb	bb	ab	bb	ab	bb	bb	ab	bb
Marker1704399	aaxbb	ab	ab	bb	ab	ab	bb	ab	bb	bb	bb	bb	bb	ab	bb	ab	ab	bb	bb	ab	ab	ab	bb	ab	bb	bb	ab	ab	ab	bb	ab	ab	ab	ab	bb	bb	ab	bb	bb	bb	bb	bb	ab	bb	ab	bb	bb	ab	bb
Marker3701622	aaxbb	bb	ab	bb	ab	ab	bb	ab	bb	bb	bb	ab	--	ab	bb	--	ab	bb	bb	ab	bb	bb	bb	ab	bb	bb	ab	ab	--	bb	--	ab	bb	ab	--	bb	ab	bb	bb	bb	bb	bb	--	--	--	bb	bb	ab	--
Marker2789874	aaxbb	ab	ab	bb	ab	ab	bb	ab	bb	bb	bb	bb	bb	bb	bb	ab	bb	bb	bb	--	ab	ab	bb	ab	bb	bb	ab	ab	ab	bb	ab	ab	ab	ab	bb	bb	ab	bb	bb	bb	bb	bb	bb	bb	--	bb	bb	ab	bb
Marker427274	aaxbb	--	ab	bb	ab	ab	--	--	--	bb	bb	ab	--	ab	--	ab	ab	bb	bb	ab	ab	ab	bb	ab	bb	bb	--	ab	--	bb	ab	--	ab	ab	--	bb	ab	bb	--	--	bb	--	bb	bb	ab	bb	bb	ab	bb
Marker1927612	aaxbb	ab	ab	bb	ab	ab	bb	ab	bb	bb	bb	bb	bb	ab	bb	ab	ab	bb	bb	ab	ab	--	bb	ab	bb	--	ab	ab	ab	bb	ab	ab	ab	ab	bb	bb	ab	bb	bb	bb	bb	bb	bb	bb	ab	bb	bb	ab	bb
Marker323019	aaxbb	bb	ab	bb	ab	ab	bb	ab	bb	bb	bb	bb	bb	ab	bb	ab	ab	bb	bb	ab	ab	ab	bb	ab	bb	bb	ab	ab	ab	bb	ab	ab	ab	ab	bb	bb	ab	bb	bb	bb	bb	bb	bb	--	ab	bb	bb	ab	bb
Marker3394562	aaxbb	ab	ab	--	ab	ab	bb	ab	bb	--	--	--	bb	ab	--	ab	ab	--	bb	--	--	--	bb	--	bb	bb	bb	--	bb	bb	--	--	bb	--	bb	bb	--	--	--	bb	bb	--	--	--	ab	bb	--	ab	bb
Marker1497072	aaxbb	ab	ab	bb	ab	--	bb	ab	bb	bb	bb	bb	bb	ab	bb	ab	ab	bb	--	ab	bb	ab	bb	ab	bb	bb	ab	ab	ab	bb	ab	ab	ab	bb	bb	bb	ab	bb	bb	bb	bb	bb	bb	bb	ab	bb	bb	--	bb
Marker1458663	aaxbb	ab	bb	bb	ab	--	bb	ab	bb	bb	bb	bb	--	--	bb	--	--	bb	bb	--	ab	bb	--	ab	bb	--	ab	ab	bb	bb	ab	ab	ab	--	ab	--	ab	bb	bb	--	bb	bb	bb	--	--	bb	bb	--	--
Marker1470848	aaxbb	ab	--	bb	--	ab	bb	ab	bb	bb	bb	bb	--	ab	bb	ab	ab	bb	bb	bb	ab	ab	bb	ab	bb	--	ab	bb	ab	bb	ab	ab	ab	--	--	bb	ab	--	bb	bb	bb	bb	bb	bb	ab	bb	bb	ab	bb
Marker3516893	aaxbb	ab	--	--	--	ab	bb	--	bb	--	bb	--	--	ab	--	--	ab	bb	--	ab	bb	ab	bb	--	--	bb	ab	ab	ab	bb	ab	ab	ab	ab	bb	--	ab	--	--	--	--	--	bb	--	ab	bb	--	--	bb
Marker2055244	aaxbb	ab	ab	bb	ab	ab	bb	ab	bb	bb	bb	bb	bb	ab	bb	ab	ab	--	bb	--	--	ab	bb	ab	bb	bb	ab	ab	ab	bb	ab	ab	ab	--	--	bb	--	bb	--	bb	bb	--	bb	bb	ab	bb	bb	ab	bb
Marker2892085	aaxbb	bb	ab	bb	ab	ab	bb	ab	bb	bb	bb	bb	bb	ab	bb	ab	ab	bb	bb	ab	ab	ab	bb	--	bb	bb	ab	ab	ab	bb	--	ab	ab	ab	bb	bb	--	bb	bb	bb	bb	bb	bb	bb	ab	bb	bb	bb	bb
Marker801037	aaxbb	ab	ab	bb	ab	ab	bb	ab	bb	bb	bb	bb	bb	ab	bb	ab	ab	bb	bb	ab	ab	ab	bb	ab	bb	bb	bb	ab	ab	bb	ab	ab	ab	bb	bb	bb	ab	bb	bb	bb	bb	bb	bb	bb	ab	bb	bb	ab	bb
Marker3795683	aaxbb	--	bb	bb	--	ab	bb	ab	bb	bb	bb	bb	bb	ab	bb	ab	--	bb	bb	ab	ab	ab	--	--	bb	--	ab	ab	ab	bb	ab	ab	ab	--	--	--	ab	--	bb	--	bb	bb	--	bb	ab	bb	--	ab	bb
Marker2048122	aaxbb	ab	ab	bb	ab	ab	bb	ab	bb	bb	bb	bb	bb	ab	bb	ab	ab	bb	bb	ab	ab	ab	bb	ab	bb	bb	ab	ab	ab	bb	ab	ab	ab	ab	bb	--	ab	bb	bb	bb	bb	bb	--	--	ab	bb	bb	ab	bb
Marker3101283	aaxbb	bb	bb	bb	ab	bb	bb	ab	bb	bb	bb	bb	bb	ab	bb	--	ab	bb	bb	ab	ab	--	bb	ab	bb	bb	bb	ab	ab	bb	ab	ab	ab	ab	bb	bb	--	bb	--	bb	bb	bb	--	bb	ab	bb	bb	ab	bb
Marker2523686	aaxbb	ab	ab	bb	ab	ab	bb	ab	bb	bb	bb	bb	bb	ab	bb	ab	ab	bb	bb	ab	ab	ab	bb	ab	bb	bb	--	ab	ab	bb	ab	ab	ab	bb	bb	bb	ab	bb	bb	bb	bb	bb	bb	--	ab	bb	bb	bb	bb
Marker323456	aaxbb	bb	ab	bb	ab	--	bb	ab	bb	bb	bb	--	bb	ab	bb	ab	ab	bb	bb	ab	ab	--	bb	ab	bb	bb	--	ab	ab	bb	ab	ab	ab	ab	bb	--	ab	bb	bb	bb	bb	bb	bb	bb	ab	bb	bb	ab	bb
Marker765299	aaxbb	ab	bb	--	bb	ab	bb	ab	bb	bb	bb	--	bb	ab	bb	ab	ab	bb	--	--	ab	--	bb	--	--	--	ab	ab	ab	bb	ab	bb	ab	ab	bb	bb	--	bb	bb	bb	bb	bb	bb	bb	ab	--	bb	ab	--
Marker1671908	aaxbb	ab	ab	bb	ab	ab	bb	ab	bb	bb	bb	bb	bb	ab	bb	ab	ab	bb	bb	ab	ab	ab	bb	ab	bb	bb	ab	ab	ab	bb	ab	ab	ab	ab	bb	bb	bb	bb	bb	bb	bb	bb	bb	bb	ab	bb	bb	bb	bb
Marker2331078	aaxbb	--	--	--	ab	ab	--	bb	bb	--	bb	bb	--	--	--	--	ab	bb	--	ab	ab	--	--	ab	bb	--	--	ab	ab	bb	ab	--	--	--	bb	--	ab	bb	bb	bb	bb	--	bb	--	bb	bb	bb	bb	--
Marker781726	aaxbb	--	ab	bb	ab	ab	bb	ab	bb	bb	bb	--	--	--	bb	--	ab	--	--	ab	ab	--	--	--	--	bb	ab	bb	bb	bb	ab	ab	ab	--	--	--	--	--	bb	--	--	bb	--	--	ab	bb	bb	bb	bb
Marker1869508	aaxbb	--	ab	--	ab	ab	bb	ab	--	--	--	--	bb	ab	bb	ab	--	bb	bb	ab	ab	--	--	ab	bb	--	ab	ab	ab	bb	ab	--	ab	ab	bb	bb	--	bb	bb	--	bb	bb	bb	bb	ab	--	--	ab	--
Marker2343922	aaxbb	ab	ab	bb	ab	ab	bb	ab	bb	bb	bb	bb	bb	ab	bb	ab	ab	bb	bb	ab	ab	ab	bb	ab	bb	bb	--	ab	ab	bb	ab	ab	ab	ab	bb	bb	bb	bb	--	bb	bb	bb	--	bb	bb	bb	bb	ab	bb
Marker1746450	aaxbb	--	ab	bb	ab	--	--	ab	bb	bb	bb	bb	--	ab	bb	ab	ab	bb	bb	ab	ab	ab	bb	ab	bb	--	ab	bb	ab	bb	ab	ab	--	ab	bb	bb	ab	bb	bb	bb	ab	bb	--	bb	ab	bb	bb	ab	bb
Marker529217	aaxbb	ab	ab	bb	ab	ab	bb	--	bb	--	--	bb	bb	ab	bb	ab	ab	bb	bb	ab	ab	ab	bb	ab	bb	bb	ab	ab	ab	bb	ab	ab	ab	ab	bb	bb	ab	bb	bb	bb	bb	bb	bb	bb	ab	bb	bb	ab	bb
Marker3593207	aaxbb	ab	ab	bb	ab	--	--	ab	bb	bb	bb	--	bb	--	bb	--	ab	bb	bb	ab	ab	ab	bb	ab	bb	bb	ab	bb	bb	bb	bb	--	bb	ab	bb	bb	ab	bb	bb	bb	--	bb	bb	bb	--	--	bb	ab	bb
Marker2514739	aaxbb	ab	ab	bb	ab	--	bb	ab	bb	bb	bb	bb	bb	ab	bb	ab	ab	bb	bb	ab	bb	ab	bb	ab	bb	bb	--	ab	ab	bb	ab	ab	ab	ab	bb	bb	ab	bb	bb	bb	bb	bb	bb	bb	ab	bb	bb	ab	--
Marker3293973	aaxbb	ab	ab	bb	ab	ab	bb	ab	bb	bb	bb	--	ab	ab	bb	ab	ab	--	bb	ab	ab	ab	bb	ab	bb	bb	ab	ab	ab	--	ab	ab	ab	ab	--	--	ab	bb	bb	bb	bb	--	bb	bb	ab	bb	--	ab	bb
Marker359334	aaxbb	ab	ab	bb	bb	ab	bb	ab	bb	bb	bb	bb	bb	ab	bb	ab	ab	bb	bb	ab	bb	ab	bb	ab	bb	bb	ab	ab	ab	bb	ab	ab	ab	ab	bb	bb	ab	bb	bb	bb	bb	bb	bb	bb	ab	bb	bb	ab	bb
Marker3173767	aaxbb	ab	bb	bb	--	ab	--	bb	--	--	bb	bb	bb	--	--	ab	ab	bb	bb	bb	ab	ab	bb	ab	--	bb	ab	ab	ab	--	ab	ab	ab	ab	--	--	ab	--	bb	--	--	--	bb	--	--	--	--	ab	bb
Marker2521642	aaxbb	ab	ab	bb	ab	ab	bb	ab	bb	bb	bb	bb	bb	ab	bb	ab	ab	bb	bb	ab	ab	ab	bb	bb	bb	bb	ab	ab	ab	bb	ab	ab	ab	bb	bb	--	ab	bb	bb	bb	bb	bb	bb	bb	ab	bb	bb	ab	bb
Marker3583969	aaxbb	ab	ab	--	ab	ab	bb	ab	bb	bb	--	bb	bb	ab	bb	ab	ab	bb	bb	ab	ab	ab	bb	ab	ab	bb	ab	ab	ab	bb	ab	bb	bb	bb	bb	bb	ab	bb	bb	bb	bb	bb	bb	bb	ab	bb	bb	ab	bb
Marker2101845	aaxbb	ab	--	bb	ab	ab	--	ab	bb	bb	bb	bb	bb	ab	bb	ab	ab	bb	bb	ab	ab	ab	ab	ab	bb	--	ab	bb	ab	bb	ab	--	ab	ab	bb	bb	ab	bb	bb	bb	bb	bb	bb	bb	ab	bb	bb	bb	bb
Marker1663380	aaxbb	ab	ab	bb	ab	ab	bb	ab	bb	bb	bb	bb	bb	ab	bb	ab	ab	bb	bb	ab	ab	ab	bb	ab	bb	bb	ab	ab	ab	bb	ab	ab	ab	ab	bb	bb	ab	bb	bb	bb	bb	bb	bb	bb	ab	bb	bb	ab	bb
Marker2434516	aaxbb	ab	bb	--	ab	ab	--	ab	bb	bb	--	--	--	--	bb	--	ab	bb	bb	bb	ab	ab	bb	ab	bb	--	ab	ab	ab	--	bb	ab	--	ab	bb	bb	--	bb	bb	bb	--	bb	bb	bb	--	bb	bb	ab	bb
Marker3795687	aaxbb	ab	ab	bb	--	ab	bb	ab	bb	bb	bb	--	bb	ab	--	ab	ab	bb	bb	ab	ab	ab	bb	ab	bb	--	--	ab	ab	bb	ab	ab	ab	--	bb	bb	bb	--	bb	bb	bb	--	bb	bb	ab	bb	bb	ab	bb
Marker3791128	aaxbb	ab	ab	--	ab	ab	bb	ab	bb	bb	bb	bb	bb	ab	--	--	ab	bb	bb	ab	ab	ab	bb	ab	bb	bb	ab	ab	ab	bb	ab	ab	ab	ab	--	--	bb	bb	bb	bb	bb	bb	bb	bb	ab	bb	bb	--	bb
Marker967904	aaxbb	ab	ab	bb	ab	--	bb	ab	bb	bb	bb	bb	bb	ab	bb	ab	ab	bb	bb	ab	bb	ab	bb	ab	bb	--	ab	ab	ab	bb	ab	bb	ab	--	bb	bb	ab	--	bb	bb	bb	bb	bb	bb	bb	bb	bb	ab	bb
Marker1529805	aaxbb	ab	ab	bb	--	--	--	--	bb	bb	bb	bb	bb	ab	bb	--	--	--	--	ab	--	ab	bb	ab	bb	bb	ab	--	ab	bb	ab	ab	bb	ab	--	bb	ab	bb	bb	bb	bb	bb	bb	bb	ab	bb	bb	ab	bb
Marker1206501	aaxbb	ab	--	--	ab	ab	--	ab	bb	bb	bb	ab	bb	bb	bb	ab	--	bb	bb	--	ab	ab	bb	ab	bb	--	ab	--	ab	bb	ab	bb	--	ab	bb	bb	ab	bb	bb	bb	bb	bb	bb	bb	ab	bb	bb	bb	bb
Marker2606107	aaxbb	ab	ab	bb	ab	ab	bb	ab	bb	bb	bb	bb	--	ab	bb	ab	ab	bb	bb	ab	ab	ab	bb	bb	--	--	--	ab	ab	bb	ab	--	bb	ab	--	--	--	bb	--	bb	bb	bb	--	bb	ab	--	bb	bb	--
Marker2735237	aaxbb	ab	ab	--	ab	ab	bb	bb	bb	bb	bb	--	bb	ab	bb	ab	ab	--	bb	ab	ab	ab	bb	--	bb	bb	ab	ab	ab	bb	ab	--	ab	--	bb	bb	ab	bb	bb	bb	--	bb	bb	bb	ab	bb	bb	ab	bb
Marker1492328	aaxbb	ab	ab	bb	ab	ab	bb	ab	bb	bb	bb	ab	bb	ab	bb	ab	ab	bb	bb	ab	ab	ab	bb	ab	bb	bb	--	ab	ab	bb	ab	ab	bb	ab	bb	bb	ab	bb	bb	bb	bb	bb	bb	bb	ab	bb	bb	ab	bb
Marker1423410	aaxbb	--	ab	--	ab	--	--	ab	--	--	bb	--	--	--	--	ab	bb	--	--	--	--	--	bb	bb	bb	--	--	--	ab	bb	ab	ab	ab	--	bb	bb	ab	--	bb	bb	bb	bb	bb	bb	--	bb	bb	ab	--
Marker3594824	aaxbb	ab	ab	bb	ab	ab	bb	ab	bb	bb	bb	bb	bb	bb	bb	ab	ab	bb	bb	ab	ab	ab	bb	--	bb	bb	--	ab	ab	bb	ab	bb	ab	ab	bb	bb	ab	bb	--	bb	bb	bb	bb	bb	ab	bb	bb	ab	--
Marker3791184	aaxbb	--	bb	bb	--	--	--	ab	--	bb	bb	bb	bb	ab	bb	ab	--	--	bb	ab	bb	bb	--	ab	--	--	ab	ab	ab	--	ab	ab	ab	--	--	bb	--	--	bb	bb	--	bb	bb	--	--	bb	bb	ab	--
Marker2619616	aaxbb	ab	ab	--	bb	ab	bb	ab	--	bb	bb	ab	bb	ab	bb	ab	ab	bb	bb	ab	ab	--	bb	--	bb	bb	ab	ab	bb	bb	ab	ab	ab	ab	bb	bb	ab	--	bb	bb	bb	bb	--	bb	ab	bb	bb	ab	bb
Marker1481700	aaxbb	ab	ab	bb	ab	ab	bb	ab	bb	bb	bb	bb	bb	ab	--	ab	ab	bb	--	ab	ab	ab	bb	ab	bb	bb	ab	ab	ab	bb	bb	bb	--	bb	bb	--	bb	--	--	--	bb	bb	--	bb	ab	bb	bb	ab	bb
Marker1830038	aaxbb	ab	ab	bb	ab	bb	ab	ab	bb	bb	bb	ab	bb	ab	bb	ab	ab	bb	bb	ab	--	--	bb	ab	bb	bb	ab	ab	ab	bb	ab	--	ab	ab	bb	bb	ab	bb	--	bb	bb	bb	bb	bb	ab	--	--	bb	--
Marker2866183	aaxbb	ab	ab	bb	ab	--	bb	ab	bb	--	bb	bb	bb	ab	--	ab	--	bb	bb	bb	ab	ab	bb	ab	bb	bb	ab	ab	ab	bb	--	ab	ab	ab	bb	bb	--	bb	bb	bb	bb	bb	bb	bb	ab	--	bb	--	bb
Marker2470322	aaxbb	ab	ab	bb	ab	ab	bb	ab	bb	bb	bb	bb	bb	ab	bb	ab	ab	bb	bb	ab	ab	ab	ab	ab	bb	bb	ab	ab	ab	bb	ab	ab	bb	ab	bb	bb	ab	bb	bb	bb	bb	bb	bb	bb	ab	bb	bb	bb	bb
Marker127668	aaxbb	ab	ab	bb	ab	ab	bb	ab	bb	bb	bb	bb	bb	ab	bb	ab	ab	bb	bb	ab	ab	ab	bb	ab	bb	bb	ab	ab	ab	bb	ab	ab	--	ab	--	bb	ab	bb	bb	bb	bb	bb	bb	bb	ab	bb	bb	ab	--
Marker116153	aaxbb	ab	ab	bb	ab	ab	bb	ab	--	bb	bb	bb	bb	ab	--	ab	ab	ab	bb	ab	ab	--	bb	ab	bb	bb	--	--	ab	--	bb	ab	ab	--	bb	bb	ab	bb	--	bb	bb	--	bb	bb	bb	bb	bb	ab	bb
Marker1483242	aaxbb	ab	--	bb	ab	ab	bb	--	bb	--	bb	bb	--	ab	bb	--	ab	bb	bb	ab	ab	--	bb	ab	--	bb	--	ab	bb	bb	ab	ab	--	ab	bb	--	ab	bb	bb	--	--	bb	--	bb	bb	bb	bb	ab	bb
Marker238997	aaxbb	ab	ab	bb	bb	ab	bb	--	--	bb	--	--	--	--	--	bb	ab	bb	bb	ab	bb	--	bb	--	bb	bb	bb	ab	--	bb	ab	--	ab	ab	--	--	--	--	--	bb	bb	bb	--	bb	ab	--	bb	ab	--
Marker1937347	aaxbb	--	ab	bb	--	--	--	ab	--	bb	ab	--	bb	ab	--	ab	ab	--	bb	--	ab	ab	bb	ab	bb	bb	--	--	ab	bb	ab	ab	ab	--	bb	bb	ab	bb	--	bb	bb	--	bb	bb	ab	--	--	--	bb
Marker3587307	aaxbb	--	ab	bb	ab	ab	--	ab	bb	bb	bb	bb	bb	bb	bb	ab	ab	bb	bb	ab	ab	ab	bb	ab	--	--	ab	ab	ab	bb	bb	ab	ab	ab	bb	bb	ab	bb	bb	bb	bb	bb	bb	--	ab	bb	bb	bb	bb
Marker3595306	aaxbb	ab	--	bb	bb	ab	--	ab	bb	bb	bb	bb	bb	ab	bb	ab	ab	bb	--	--	ab	--	bb	ab	bb	--	bb	ab	ab	--	ab	ab	ab	--	--	--	--	bb	--	bb	bb	bb	bb	bb	bb	bb	bb	ab	bb
Marker130761	aaxbb	ab	--	bb	ab	ab	--	ab	bb	bb	bb	bb	--	ab	--	ab	ab	bb	bb	ab	bb	ab	bb	ab	bb	bb	ab	ab	ab	bb	ab	bb	ab	ab	bb	ab	ab	bb	bb	bb	bb	--	bb	bb	bb	bb	bb	ab	bb
Marker3331730	aaxbb	ab	ab	bb	--	ab	bb	ab	bb	bb	bb	--	--	--	bb	ab	ab	bb	bb	--	ab	--	bb	ab	bb	--	ab	--	--	bb	ab	ab	ab	ab	--	--	--	bb	bb	--	bb	bb	bb	--	--	bb	bb	--	bb
Marker2645634	aaxbb	ab	ab	bb	ab	ab	bb	ab	bb	bb	bb	bb	bb	ab	bb	ab	ab	bb	bb	ab	ab	ab	bb	bb	bb	bb	--	ab	ab	bb	ab	ab	ab	ab	bb	bb	ab	bb	bb	ab	bb	bb	ab	bb	ab	bb	bb	ab	bb
Marker636698	aaxbb	ab	bb	bb	ab	ab	bb	bb	bb	bb	bb	ab	bb	ab	bb	ab	ab	bb	bb	bb	ab	ab	bb	ab	bb	--	ab	ab	ab	bb	ab	ab	bb	ab	bb	--	ab	bb	bb	bb	--	bb	bb	bb	ab	bb	bb	ab	bb
Marker2843916	aaxbb	--	ab	bb	bb	ab	--	ab	--	bb	--	ab	bb	ab	bb	ab	ab	bb	--	ab	bb	--	bb	ab	--	--	ab	--	ab	--	--	ab	--	ab	bb	bb	ab	bb	--	bb	bb	bb	bb	--	--	--	--	bb	bb
Marker1829224	aaxbb	ab	ab	--	--	ab	bb	ab	bb	--	bb	bb	bb	--	bb	ab	bb	bb	bb	ab	ab	ab	bb	ab	--	bb	--	ab	ab	bb	ab	--	ab	ab	bb	--	ab	bb	--	bb	--	bb	--	bb	ab	--	bb	bb	--
Marker3708384	aaxbb	ab	ab	bb	ab	ab	--	ab	bb	--	bb	bb	--	ab	--	ab	ab	bb	bb	ab	--	ab	bb	--	bb	bb	ab	ab	ab	bb	bb	ab	ab	ab	bb	bb	bb	bb	bb	bb	bb	--	bb	bb	ab	bb	bb	ab	bb
Marker3466282	aaxbb	--	ab	bb	ab	ab	--	ab	--	bb	bb	bb	ab	--	bb	--	ab	bb	bb	ab	ab	ab	bb	ab	bb	--	ab	ab	--	bb	--	ab	--	ab	bb	--	ab	bb	bb	bb	--	bb	bb	bb	ab	--	bb	ab	--
Marker1653140	aaxbb	ab	ab	bb	ab	ab	bb	ab	--	bb	bb	bb	bb	ab	bb	ab	bb	bb	bb	ab	ab	ab	bb	ab	bb	bb	ab	bb	ab	--	ab	ab	ab	ab	bb	bb	ab	bb	bb	bb	bb	bb	bb	bb	--	bb	bb	ab	bb
Marker1260861	aaxbb	ab	ab	bb	--	ab	bb	--	--	bb	bb	--	bb	ab	bb	ab	ab	bb	bb	ab	ab	ab	bb	bb	bb	bb	bb	--	ab	bb	ab	ab	ab	bb	--	--	ab	bb	bb	bb	bb	bb	bb	bb	ab	bb	bb	ab	bb
Marker2716256	aaxbb	bb	bb	bb	ab	ab	bb	ab	bb	bb	bb	bb	--	ab	bb	--	ab	--	bb	ab	ab	bb	bb	ab	bb	--	ab	ab	ab	bb	ab	ab	ab	ab	--	--	--	bb	bb	bb	bb	bb	bb	bb	bb	bb	bb	bb	bb
Marker1486728	aaxbb	ab	ab	bb	ab	ab	bb	bb	bb	--	--	bb	--	ab	bb	ab	bb	bb	bb	ab	bb	ab	bb	--	bb	bb	--	ab	--	bb	ab	ab	ab	ab	bb	bb	ab	--	bb	bb	bb	bb	bb	--	ab	--	--	--	--
Marker2772813	aaxbb	--	--	--	ab	bb	bb	ab	--	bb	--	--	bb	ab	bb	bb	ab	bb	--	ab	--	bb	bb	--	--	bb	ab	ab	--	--	--	ab	--	bb	bb	--	ab	bb	--	bb	bb	bb	bb	bb	ab	bb	--	ab	bb
Marker1144586	aaxbb	ab	ab	bb	--	ab	--	bb	bb	bb	bb	bb	bb	ab	bb	ab	--	bb	bb	ab	ab	ab	bb	--	bb	--	bb	--	ab	bb	ab	ab	ab	ab	bb	bb	ab	bb	--	bb	bb	bb	bb	bb	bb	bb	bb	ab	bb
Marker2372857	aaxbb	ab	ab	bb	ab	ab	--	bb	--	bb	--	bb	bb	ab	bb	ab	ab	bb	bb	ab	ab	ab	bb	ab	bb	bb	ab	ab	ab	bb	ab	ab	bb	--	bb	--	ab	bb	bb	bb	bb	bb	bb	bb	ab	bb	bb	bb	bb
Marker2159295	aaxbb	ab	ab	--	ab	bb	bb	ab	bb	bb	bb	bb	bb	--	bb	ab	ab	bb	bb	ab	ab	ab	bb	bb	bb	bb	ab	ab	ab	bb	ab	ab	ab	bb	bb	--	ab	bb	--	bb	bb	bb	--	--	ab	bb	bb	bb	bb
Marker928032	aaxbb	ab	ab	bb	ab	ab	bb	ab	bb	bb	bb	--	--	ab	--	ab	ab	bb	bb	ab	ab	ab	bb	ab	bb	bb	ab	bb	ab	bb	ab	ab	bb	ab	bb	bb	--	bb	bb	bb	bb	bb	bb	--	--	bb	bb	ab	--
Marker2408736	aaxbb	ab	ab	bb	ab	bb	bb	ab	bb	bb	bb	--	--	--	--	ab	ab	bb	bb	ab	ab	ab	--	ab	bb	--	--	--	ab	bb	ab	ab	ab	ab	bb	bb	--	--	--	bb	--	bb	--	--	ab	bb	--	--	bb
Marker1122151	aaxbb	ab	ab	bb	ab	--	bb	ab	--	bb	bb	--	--	ab	bb	ab	ab	bb	--	ab	bb	ab	--	ab	bb	bb	--	ab	ab	bb	--	bb	ab	ab	bb	bb	ab	--	--	bb	--	bb	--	bb	ab	--	--	--	bb
Marker3639498	aaxbb	ab	ab	bb	ab	bb	bb	ab	--	--	bb	ab	bb	--	bb	ab	ab	bb	bb	ab	ab	ab	bb	bb	bb	ab	ab	ab	ab	bb	ab	ab	ab	ab	bb	bb	ab	bb	--	bb	bb	--	bb	bb	ab	--	bb	bb	bb
Marker804976	aaxbb	ab	ab	bb	ab	ab	bb	ab	bb	bb	bb	bb	bb	ab	bb	ab	ab	bb	bb	ab	bb	ab	bb	ab	bb	ab	ab	ab	ab	bb	ab	ab	ab	ab	--	bb	bb	bb	bb	bb	bb	bb	bb	bb	ab	bb	bb	ab	bb
Marker80805	aaxbb	ab	ab	bb	--	ab	bb	ab	bb	bb	bb	bb	bb	ab	bb	ab	ab	bb	bb	ab	--	ab	ab	ab	bb	bb	ab	ab	ab	bb	--	ab	ab	ab	bb	bb	ab	bb	bb	bb	bb	bb	bb	bb	--	bb	bb	ab	bb
Marker1340311	aaxbb	ab	bb	bb	ab	ab	bb	ab	bb	bb	bb	bb	bb	ab	bb	ab	ab	bb	bb	ab	ab	--	bb	ab	bb	bb	ab	ab	ab	bb	ab	ab	ab	ab	bb	bb	ab	bb	bb	bb	bb	bb	bb	bb	ab	bb	bb	ab	bb
Marker3498555	aaxbb	ab	ab	bb	ab	ab	bb	ab	bb	bb	bb	--	--	--	bb	ab	ab	bb	bb	ab	--	ab	bb	ab	--	bb	--	ab	ab	bb	ab	ab	ab	ab	bb	bb	bb	bb	bb	bb	bb	bb	bb	bb	ab	bb	bb	ab	bb
Marker3649038	aaxbb	--	ab	bb	ab	ab	bb	bb	bb	bb	bb	ab	--	ab	bb	bb	--	bb	--	ab	--	ab	bb	ab	bb	--	ab	ab	bb	bb	ab	ab	ab	ab	bb	bb	--	bb	bb	bb	--	bb	bb	bb	--	--	bb	ab	bb
Marker1372215	aaxbb	ab	--	bb	ab	--	bb	ab	bb	--	bb	--	--	--	--	ab	ab	bb	bb	ab	--	ab	--	--	bb	bb	bb	ab	ab	bb	bb	ab	ab	--	--	bb	ab	bb	--	bb	bb	bb	bb	bb	ab	--	bb	--	bb
Marker3076717	aaxbb	--	ab	bb	--	bb	bb	ab	--	bb	bb	ab	--	ab	bb	ab	ab	--	bb	ab	ab	ab	bb	ab	bb	--	--	ab	ab	--	--	--	ab	bb	bb	bb	ab	bb	bb	bb	bb	bb	bb	--	ab	bb	bb	--	bb
Marker3776	aaxbb	ab	ab	bb	ab	ab	bb	ab	bb	bb	bb	bb	bb	ab	bb	ab	ab	bb	bb	ab	ab	ab	bb	ab	bb	bb	ab	ab	ab	bb	ab	bb	ab	ab	bb	--	ab	bb	bb	bb	bb	bb	bb	bb	ab	bb	bb	ab	bb
Marker2769720	aaxbb	ab	ab	bb	ab	ab	--	ab	--	bb	bb	--	bb	bb	bb	ab	ab	bb	bb	ab	bb	ab	bb	bb	bb	bb	ab	ab	ab	bb	ab	ab	ab	ab	bb	bb	ab	--	bb	--	bb	bb	bb	--	ab	--	--	ab	bb
Marker1182775	aaxbb	ab	bb	bb	ab	ab	--	ab	bb	--	bb	--	bb	ab	--	ab	ab	bb	bb	ab	ab	ab	bb	ab	bb	bb	ab	ab	--	bb	ab	bb	--	ab	bb	bb	ab	--	bb	bb	--	bb	bb	bb	bb	bb	bb	ab	bb
Marker1629660	aaxbb	ab	bb	--	--	ab	bb	--	bb	bb	--	bb	--	--	bb	ab	ab	bb	bb	--	--	--	bb	ab	--	--	ab	--	--	bb	ab	ab	ab	--	bb	--	--	--	bb	--	bb	--	--	bb	ab	bb	bb	ab	--
Marker3357058	aaxbb	ab	ab	bb	ab	ab	bb	ab	bb	bb	bb	bb	bb	bb	bb	ab	--	bb	bb	ab	ab	bb	bb	ab	bb	bb	bb	ab	ab	bb	ab	ab	ab	ab	bb	--	--	--	bb	bb	bb	bb	bb	--	ab	bb	bb	ab	bb
Marker302709	aaxbb	ab	ab	bb	ab	ab	bb	ab	bb	bb	bb	--	bb	ab	bb	ab	ab	bb	bb	ab	ab	ab	bb	ab	bb	bb	ab	ab	ab	bb	ab	ab	ab	ab	bb	bb	ab	bb	bb	bb	bb	bb	--	bb	ab	bb	bb	ab	ab
Marker935781	aaxbb	ab	ab	bb	ab	ab	bb	ab	bb	bb	bb	ab	bb	ab	bb	ab	--	bb	--	ab	ab	ab	bb	ab	bb	bb	ab	ab	bb	bb	ab	ab	ab	ab	--	bb	ab	--	--	bb	bb	bb	--	--	--	bb	bb	bb	--
Marker375287	aaxbb	ab	ab	bb	ab	ab	bb	ab	bb	bb	bb	bb	ab	ab	bb	ab	ab	bb	bb	ab	ab	ab	bb	ab	bb	--	bb	bb	ab	bb	ab	ab	ab	ab	bb	bb	ab	--	bb	bb	bb	bb	bb	bb	ab	bb	bb	ab	bb
Marker101926	aaxbb	ab	ab	bb	ab	ab	bb	ab	bb	bb	bb	bb	--	ab	bb	ab	ab	bb	--	ab	ab	ab	bb	ab	bb	--	ab	ab	--	bb	ab	--	ab	ab	bb	--	ab	bb	bb	bb	bb	bb	bb	bb	ab	--	--	ab	bb
Marker3701605	aaxbb	bb	ab	--	ab	ab	--	--	bb	bb	--	--	bb	ab	ab	--	ab	bb	--	--	--	--	bb	ab	bb	bb	--	bb	--	bb	ab	--	bb	ab	bb	--	--	--	bb	bb	bb	bb	--	bb	ab	--	--	--	--
Marker2672730	aaxbb	ab	--	bb	--	ab	--	ab	bb	bb	bb	--	bb	ab	bb	--	ab	bb	--	bb	--	ab	bb	ab	bb	--	--	ab	--	--	--	bb	ab	ab	bb	--	--	bb	--	bb	bb	bb	--	bb	ab	--	--	--	bb
Marker1359778	aaxbb	ab	ab	bb	ab	ab	bb	ab	bb	bb	bb	--	bb	ab	bb	ab	ab	bb	--	ab	ab	ab	ab	bb	--	bb	ab	bb	ab	bb	ab	--	ab	ab	--	bb	ab	bb	bb	bb	bb	bb	--	bb	ab	--	bb	ab	bb
Marker1512473	aaxbb	ab	ab	bb	ab	bb	bb	ab	bb	bb	bb	bb	bb	--	bb	ab	ab	bb	bb	ab	ab	ab	bb	ab	bb	bb	ab	ab	bb	bb	ab	ab	ab	ab	bb	bb	ab	bb	bb	bb	bb	bb	--	bb	ab	bb	bb	ab	bb
Marker94064	aaxbb	ab	ab	bb	ab	ab	bb	ab	bb	bb	bb	bb	bb	ab	bb	ab	ab	bb	bb	ab	ab	ab	bb	ab	bb	bb	ab	ab	ab	bb	ab	ab	ab	ab	bb	bb	ab	bb	bb	bb	bb	bb	bb	bb	ab	bb	bb	ab	bb
Marker2573282	aaxbb	ab	ab	bb	ab	ab	bb	--	bb	bb	bb	bb	bb	ab	bb	ab	ab	bb	bb	ab	bb	bb	bb	ab	--	bb	ab	--	ab	bb	--	--	--	ab	bb	bb	ab	bb	--	--	bb	--	bb	bb	bb	--	bb	bb	--
Marker2446643	aaxbb	ab	ab	bb	ab	ab	--	ab	bb	bb	bb	bb	bb	ab	--	ab	--	bb	bb	ab	--	--	bb	ab	bb	--	ab	ab	ab	bb	ab	ab	ab	ab	bb	bb	ab	--	bb	bb	bb	bb	bb	bb	ab	bb	bb	ab	bb
Marker3466197	aaxbb	ab	ab	bb	ab	ab	bb	bb	bb	bb	bb	bb	--	--	bb	ab	--	bb	bb	ab	ab	--	bb	ab	bb	--	ab	ab	ab	bb	ab	ab	ab	ab	bb	--	ab	bb	bb	bb	bb	bb	bb	bb	ab	ab	--	ab	bb
Marker857491	aaxbb	--	ab	bb	--	ab	--	ab	bb	bb	bb	ab	--	--	--	ab	--	bb	bb	ab	--	--	bb	ab	--	--	bb	ab	--	bb	--	ab	ab	--	--	--	--	bb	bb	bb	bb	bb	bb	bb	bb	bb	bb	ab	--
Marker2126526	aaxbb	ab	ab	bb	ab	ab	bb	ab	--	bb	bb	bb	ab	--	bb	ab	ab	--	bb	ab	ab	--	bb	ab	bb	bb	ab	ab	--	bb	--	--	ab	ab	bb	bb	bb	bb	bb	--	--	bb	bb	bb	--	bb	bb	ab	--
Marker895529	aaxbb	ab	ab	bb	ab	ab	bb	ab	bb	bb	bb	bb	bb	ab	bb	ab	ab	bb	bb	ab	ab	--	bb	ab	bb	bb	ab	ab	ab	bb	ab	ab	ab	--	bb	bb	ab	bb	bb	bb	bb	bb	bb	bb	ab	bb	bb	ab	bb
Marker2950673	aaxbb	ab	ab	bb	--	--	bb	ab	bb	bb	bb	bb	bb	ab	bb	ab	ab	bb	bb	--	ab	ab	bb	bb	bb	--	bb	--	ab	bb	ab	ab	ab	ab	--	bb	ab	--	--	bb	bb	bb	bb	bb	ab	bb	bb	ab	bb
Marker852081	aaxbb	bb	ab	--	ab	--	--	ab	bb	bb	bb	--	--	--	bb	ab	ab	bb	bb	ab	ab	ab	ab	bb	bb	bb	ab	--	--	bb	ab	ab	ab	--	--	--	--	--	--	bb	--	bb	bb	bb	--	bb	bb	bb	bb
Marker2075879	aaxbb	bb	bb	bb	ab	ab	bb	ab	bb	bb	--	bb	bb	ab	bb	ab	ab	bb	bb	--	ab	ab	--	--	--	bb	ab	--	--	--	ab	ab	ab	--	bb	--	--	--	--	--	bb	bb	bb	--	ab	--	--	ab	bb
Marker349427	aaxbb	--	ab	--	ab	ab	bb	ab	--	bb	bb	bb	--	--	bb	--	--	bb	bb	--	ab	ab	bb	--	bb	--	--	ab	--	bb	ab	ab	--	ab	bb	--	--	--	bb	bb	bb	--	--	bb	--	bb	bb	--	bb
Marker2359212	aaxbb	ab	ab	--	ab	ab	bb	ab	bb	bb	bb	bb	bb	ab	bb	ab	ab	bb	bb	ab	ab	ab	bb	ab	bb	--	ab	ab	ab	bb	ab	ab	ab	bb	bb	bb	ab	bb	bb	bb	bb	bb	bb	bb	ab	bb	bb	ab	bb
Marker313250	aaxbb	ab	ab	bb	ab	ab	bb	ab	bb	--	bb	ab	bb	ab	--	ab	bb	bb	bb	ab	ab	--	bb	bb	ab	--	ab	ab	ab	bb	bb	bb	ab	ab	bb	bb	bb	bb	bb	--	bb	bb	bb	bb	ab	bb	bb	ab	bb
Marker3730201	aaxbb	--	ab	bb	ab	ab	--	ab	bb	--	--	bb	bb	bb	--	ab	ab	--	bb	--	ab	ab	--	ab	bb	bb	ab	--	ab	bb	bb	ab	--	ab	bb	bb	ab	bb	bb	bb	--	--	--	bb	--	bb	--	ab	bb
Marker21656	aaxbb	--	ab	--	--	ab	bb	ab	--	bb	bb	bb	bb	ab	bb	--	bb	--	bb	--	--	ab	bb	--	--	bb	--	ab	ab	bb	--	ab	ab	ab	bb	bb	ab	bb	bb	--	bb	bb	bb	bb	--	bb	--	--	bb
Marker822339	aaxbb	ab	ab	bb	ab	ab	bb	ab	bb	bb	bb	bb	bb	ab	bb	ab	ab	bb	bb	ab	ab	ab	bb	ab	bb	bb	ab	ab	ab	bb	ab	ab	ab	ab	bb	bb	bb	bb	bb	bb	bb	bb	bb	bb	ab	bb	bb	ab	bb
Marker1063887	aaxbb	ab	ab	bb	ab	ab	bb	ab	bb	bb	bb	bb	bb	ab	bb	ab	ab	bb	bb	ab	ab	ab	bb	ab	bb	--	ab	ab	ab	bb	bb	--	ab	ab	bb	bb	ab	--	--	bb	bb	bb	bb	bb	ab	bb	bb	ab	bb
Marker987516	aaxbb	ab	ab	bb	ab	ab	bb	ab	bb	bb	bb	bb	bb	ab	bb	ab	ab	bb	bb	ab	ab	ab	bb	ab	bb	bb	ab	--	ab	bb	ab	ab	ab	ab	bb	bb	ab	bb	bb	bb	bb	--	bb	bb	ab	bb	bb	ab	bb
Marker2456279	aaxbb	ab	ab	bb	ab	ab	--	ab	bb	bb	bb	bb	--	ab	bb	bb	ab	bb	bb	ab	ab	ab	bb	--	bb	bb	ab	ab	ab	bb	ab	ab	ab	ab	bb	bb	ab	bb	bb	bb	bb	bb	bb	bb	ab	bb	bb	ab	bb
Marker3712749	aaxbb	ab	ab	bb	ab	ab	--	--	bb	bb	bb	ab	bb	--	--	ab	ab	bb	bb	--	ab	ab	bb	ab	bb	bb	ab	bb	ab	bb	ab	ab	bb	ab	bb	--	ab	bb	--	--	ab	--	--	bb	--	--	bb	bb	bb
Marker2285648	aaxbb	bb	ab	--	ab	ab	--	ab	bb	bb	bb	--	bb	ab	bb	ab	ab	bb	bb	ab	ab	ab	bb	ab	bb	--	ab	ab	ab	bb	ab	ab	ab	--	bb	--	ab	--	--	bb	bb	--	bb	bb	ab	bb	bb	ab	bb
Marker3771838	aaxbb	bb	ab	bb	ab	ab	bb	ab	bb	bb	bb	bb	--	ab	bb	ab	ab	bb	bb	ab	ab	ab	bb	ab	bb	bb	ab	ab	ab	bb	ab	--	bb	ab	bb	bb	ab	--	bb	bb	bb	bb	bb	bb	ab	bb	bb	ab	bb
Marker2095061	aaxbb	--	ab	bb	ab	ab	bb	ab	--	--	bb	bb	bb	ab	--	--	ab	--	bb	ab	ab	ab	--	bb	--	bb	ab	ab	--	--	ab	ab	ab	--	--	bb	--	--	bb	bb	bb	bb	bb	--	ab	bb	bb	ab	bb
Marker1144605	aaxbb	ab	bb	bb	bb	ab	bb	ab	bb	bb	bb	--	--	ab	--	ab	bb	bb	bb	ab	--	--	bb	ab	--	--	ab	--	bb	--	ab	--	--	ab	--	--	--	--	--	--	bb	--	--	--	ab	--	--	bb	bb
Marker2504720	aaxbb	bb	ab	--	--	ab	--	ab	--	bb	--	bb	bb	--	bb	bb	--	--	bb	ab	ab	--	bb	ab	bb	ab	ab	ab	ab	--	ab	--	ab	bb	bb	--	bb	--	bb	--	bb	bb	bb	bb	ab	bb	--	ab	bb
Marker3115846	aaxbb	ab	bb	bb	ab	ab	bb	ab	bb	bb	bb	--	--	--	bb	--	ab	bb	--	ab	bb	--	bb	ab	bb	--	ab	ab	ab	bb	ab	ab	ab	ab	bb	--	ab	bb	--	--	bb	bb	bb	bb	ab	bb	bb	ab	bb
Marker2427539	aaxbb	--	bb	--	bb	ab	bb	ab	bb	bb	--	bb	bb	--	bb	ab	ab	bb	bb	ab	ab	ab	bb	ab	bb	bb	ab	ab	ab	bb	ab	--	ab	ab	--	bb	ab	bb	bb	bb	bb	bb	bb	bb	ab	bb	bb	ab	bb
Marker1854506	aaxbb	ab	ab	bb	ab	ab	bb	ab	bb	--	bb	--	bb	ab	bb	--	ab	--	bb	ab	ab	ab	bb	ab	bb	bb	bb	--	bb	bb	ab	ab	ab	--	--	bb	--	bb	--	bb	bb	ab	--	bb	ab	bb	ab	ab	bb
Marker3062786	aaxbb	ab	ab	bb	ab	ab	bb	ab	bb	bb	bb	bb	bb	ab	bb	ab	ab	bb	bb	ab	ab	ab	bb	ab	bb	bb	ab	ab	ab	bb	bb	ab	ab	ab	bb	bb	ab	bb	bb	bb	bb	bb	bb	bb	ab	bb	bb	ab	bb
Marker2785680	aaxbb	ab	ab	bb	ab	bb	--	ab	bb	bb	bb	bb	bb	ab	bb	--	ab	bb	bb	ab	ab	ab	bb	ab	bb	bb	bb	ab	ab	bb	ab	ab	ab	ab	bb	bb	ab	bb	bb	bb	bb	bb	bb	--	bb	bb	bb	--	bb
Marker394826	aaxbb	bb	ab	--	ab	ab	bb	ab	bb	bb	bb	bb	bb	ab	bb	ab	ab	bb	--	ab	ab	--	bb	--	bb	--	--	ab	ab	bb	--	ab	ab	ab	bb	bb	ab	bb	bb	bb	bb	--	--	bb	ab	bb	bb	--	bb
Marker22218	aaxbb	ab	ab	bb	ab	ab	bb	--	bb	bb	bb	--	--	--	--	ab	bb	--	bb	ab	ab	--	bb	--	bb	--	ab	--	--	bb	ab	--	ab	ab	--	--	bb	--	--	bb	--	bb	--	--	bb	bb	bb	--	--
Marker40487	aaxbb	ab	ab	bb	ab	ab	bb	ab	bb	bb	bb	bb	bb	ab	bb	ab	bb	bb	bb	ab	ab	ab	bb	ab	bb	bb	ab	ab	ab	bb	ab	ab	ab	ab	bb	bb	bb	bb	bb	bb	bb	bb	bb	bb	ab	bb	bb	ab	bb
Marker2264823	aaxbb	ab	ab	bb	ab	ab	bb	bb	bb	bb	bb	ab	bb	ab	bb	ab	ab	bb	bb	ab	ab	ab	bb	ab	bb	bb	ab	ab	ab	bb	bb	ab	ab	ab	bb	bb	ab	bb	bb	bb	bb	bb	--	bb	ab	bb	bb	--	bb
Marker3584049	aaxbb	ab	ab	bb	ab	--	bb	ab	bb	bb	bb	bb	bb	ab	bb	--	bb	bb	--	ab	ab	--	bb	ab	bb	bb	--	bb	ab	bb	--	ab	ab	ab	bb	bb	ab	bb	--	bb	bb	--	bb	bb	ab	bb	bb	ab	bb
Marker2099128	aaxbb	--	ab	--	ab	ab	bb	bb	bb	bb	bb	ab	bb	bb	bb	bb	ab	--	bb	--	ab	bb	bb	ab	bb	bb	ab	--	ab	bb	--	ab	bb	ab	bb	bb	ab	bb	bb	bb	bb	bb	--	bb	ab	bb	bb	ab	--
Marker245752	aaxbb	ab	ab	bb	ab	ab	bb	ab	bb	bb	bb	bb	bb	ab	--	ab	ab	bb	bb	ab	ab	ab	bb	--	bb	bb	ab	ab	ab	bb	ab	ab	ab	bb	bb	bb	ab	bb	bb	bb	bb	bb	bb	bb	ab	bb	bb	ab	bb
Marker1684357	aaxbb	ab	ab	bb	ab	ab	bb	ab	bb	bb	bb	bb	bb	ab	bb	ab	ab	bb	bb	ab	ab	ab	bb	ab	bb	bb	ab	ab	ab	bb	ab	ab	ab	ab	bb	bb	ab	bb	bb	bb	bb	bb	bb	bb	ab	bb	bb	ab	bb
Marker54225	aaxbb	ab	ab	bb	ab	ab	bb	ab	bb	bb	bb	--	bb	ab	bb	bb	ab	bb	bb	ab	ab	bb	bb	ab	bb	bb	ab	ab	ab	bb	ab	ab	ab	ab	bb	bb	ab	--	bb	bb	bb	bb	bb	bb	ab	bb	bb	--	bb
Marker887339	aaxbb	ab	ab	bb	ab	ab	--	--	bb	bb	bb	bb	--	ab	ab	ab	bb	bb	--	ab	ab	ab	bb	--	bb	bb	ab	ab	ab	--	ab	bb	ab	ab	bb	--	ab	bb	bb	bb	bb	bb	--	bb	ab	bb	--	ab	bb
Marker327023	aaxbb	bb	bb	--	ab	ab	bb	ab	bb	bb	bb	--	bb	ab	--	ab	ab	bb	bb	ab	bb	ab	--	--	bb	bb	bb	ab	ab	bb	ab	ab	ab	ab	--	--	bb	bb	--	bb	bb	bb	--	--	bb	bb	bb	ab	bb
Marker145784	aaxbb	ab	ab	bb	ab	ab	--	ab	bb	bb	bb	bb	bb	ab	bb	--	ab	--	bb	ab	ab	ab	bb	ab	bb	bb	ab	--	ab	bb	ab	bb	ab	ab	bb	bb	ab	bb	--	bb	bb	bb	bb	bb	ab	bb	bb	bb	bb
Marker2577093	aaxbb	ab	ab	bb	ab	ab	bb	--	bb	bb	bb	bb	bb	ab	bb	ab	ab	bb	bb	ab	ab	ab	ab	--	--	bb	ab	ab	ab	bb	ab	ab	ab	ab	bb	bb	ab	bb	bb	bb	--	bb	bb	bb	ab	bb	bb	ab	bb
Marker783802	aaxbb	ab	ab	bb	ab	ab	bb	ab	bb	bb	bb	--	bb	ab	bb	ab	ab	bb	bb	ab	ab	bb	bb	ab	bb	bb	ab	ab	ab	bb	ab	ab	bb	ab	bb	bb	ab	bb	bb	bb	bb	bb	bb	bb	ab	bb	bb	ab	bb
Marker747552	aaxbb	ab	ab	--	bb	--	bb	--	--	bb	bb	bb	--	--	--	ab	--	--	--	ab	--	--	bb	ab	--	--	--	ab	ab	bb	ab	ab	ab	--	--	--	--	--	--	bb	bb	bb	bb	bb	ab	bb	bb	ab	--
Marker426754	aaxbb	ab	--	--	--	ab	--	--	bb	bb	--	bb	bb	--	bb	ab	ab	bb	--	ab	ab	bb	--	ab	bb	bb	--	ab	--	--	ab	ab	ab	ab	--	--	ab	bb	--	bb	bb	bb	bb	bb	--	bb	bb	--	bb
Marker1952588	aaxbb	ab	ab	bb	ab	ab	--	ab	--	bb	bb	ab	bb	ab	bb	bb	ab	bb	bb	--	ab	ab	bb	ab	bb	--	ab	ab	ab	bb	ab	ab	ab	bb	bb	--	--	bb	bb	bb	bb	bb	bb	bb	ab	bb	bb	bb	bb
Marker3769233	aaxbb	ab	ab	--	--	ab	bb	ab	bb	bb	bb	ab	bb	bb	bb	bb	ab	bb	bb	ab	ab	ab	bb	ab	bb	bb	ab	ab	--	bb	bb	--	ab	ab	bb	bb	ab	--	bb	bb	bb	bb	bb	--	--	bb	bb	ab	bb
Marker2945718	aaxbb	ab	ab	bb	ab	ab	bb	ab	bb	bb	bb	bb	bb	ab	bb	ab	ab	bb	bb	bb	bb	ab	bb	ab	bb	bb	ab	ab	ab	bb	ab	ab	ab	ab	bb	bb	ab	bb	bb	bb	bb	bb	bb	bb	ab	bb	bb	ab	bb
Marker2619628	aaxbb	--	ab	bb	ab	ab	bb	--	bb	bb	bb	bb	--	ab	bb	ab	ab	bb	bb	ab	ab	ab	bb	ab	bb	bb	--	ab	ab	bb	ab	ab	ab	--	bb	--	ab	bb	bb	--	bb	bb	bb	bb	ab	bb	bb	ab	bb
Marker101903	aaxbb	ab	ab	bb	ab	ab	bb	ab	--	bb	bb	bb	bb	--	bb	ab	ab	bb	bb	ab	ab	bb	bb	ab	bb	bb	ab	ab	ab	bb	ab	ab	ab	ab	bb	bb	ab	bb	ab	bb	bb	bb	bb	bb	ab	bb	bb	ab	bb
Marker3730304	aaxbb	ab	ab	bb	ab	--	bb	--	--	--	bb	--	bb	ab	--	--	bb	--	bb	--	ab	--	bb	ab	--	--	--	--	ab	--	bb	ab	ab	bb	bb	bb	ab	bb	bb	--	--	--	--	--	--	bb	bb	--	--
Marker127527	aaxbb	ab	ab	bb	ab	ab	bb	ab	--	bb	bb	bb	bb	ab	bb	ab	ab	bb	bb	ab	ab	ab	bb	ab	bb	bb	ab	ab	ab	bb	ab	bb	ab	ab	bb	bb	bb	bb	bb	bb	--	bb	bb	bb	ab	bb	bb	ab	bb
Marker1653150	aaxbb	ab	ab	bb	ab	bb	bb	ab	bb	bb	bb	bb	bb	ab	bb	--	ab	bb	bb	ab	ab	ab	bb	ab	bb	bb	ab	--	ab	bb	ab	ab	ab	ab	bb	bb	ab	bb	bb	bb	--	bb	bb	bb	ab	bb	bb	ab	bb
Marker265393	aaxbb	ab	ab	--	ab	ab	bb	ab	--	bb	bb	bb	bb	ab	--	--	--	bb	bb	--	--	--	bb	ab	bb	--	ab	ab	ab	bb	ab	--	ab	ab	--	--	ab	--	--	--	bb	bb	bb	bb	bb	bb	bb	--	--
Marker3717316	aaxbb	ab	ab	bb	ab	ab	bb	ab	bb	bb	bb	bb	--	ab	bb	ab	ab	bb	bb	ab	ab	ab	bb	ab	bb	bb	ab	bb	ab	bb	ab	ab	ab	ab	--	bb	--	bb	bb	bb	--	bb	bb	bb	ab	--	bb	ab	bb
Marker553803	aaxbb	ab	ab	bb	ab	ab	bb	ab	bb	bb	bb	bb	bb	ab	bb	ab	bb	bb	bb	ab	bb	ab	bb	ab	bb	bb	ab	ab	ab	bb	ab	ab	ab	ab	bb	bb	ab	bb	bb	bb	bb	bb	bb	bb	ab	bb	bb	ab	bb
Marker778734	aaxbb	--	ab	bb	ab	ab	bb	ab	bb	bb	bb	bb	bb	bb	bb	ab	ab	bb	bb	ab	ab	ab	bb	ab	bb	bb	ab	ab	ab	bb	bb	bb	ab	ab	bb	bb	--	bb	bb	bb	bb	bb	bb	bb	ab	bb	bb	ab	bb
Marker1400887	aaxbb	ab	ab	bb	ab	ab	bb	ab	bb	bb	bb	ab	--	ab	bb	ab	--	bb	bb	ab	bb	bb	bb	ab	bb	--	bb	ab	ab	bb	--	ab	--	bb	--	--	ab	bb	bb	--	bb	--	--	--	--	--	bb	ab	bb
Marker171011	aaxbb	ab	ab	bb	ab	ab	bb	ab	bb	bb	bb	bb	bb	ab	bb	ab	ab	bb	bb	ab	ab	ab	bb	bb	bb	--	ab	ab	ab	bb	ab	bb	ab	--	bb	bb	ab	bb	bb	bb	bb	bb	bb	bb	ab	bb	bb	ab	bb
Marker559216	aaxbb	--	--	--	ab	bb	bb	ab	bb	bb	--	--	bb	ab	bb	ab	--	--	bb	--	--	ab	--	ab	bb	bb	ab	ab	ab	bb	ab	--	ab	ab	--	bb	--	--	bb	--	--	bb	--	bb	bb	bb	bb	ab	bb
Marker1386301	aaxbb	ab	ab	bb	ab	ab	--	ab	bb	bb	bb	bb	bb	ab	bb	ab	ab	bb	bb	ab	ab	ab	bb	ab	bb	bb	ab	ab	ab	bb	ab	ab	ab	ab	bb	bb	bb	bb	bb	bb	bb	bb	bb	bb	ab	bb	bb	ab	bb
Marker106578	aaxbb	--	ab	bb	--	ab	bb	ab	bb	bb	bb	--	ab	bb	--	ab	ab	--	--	ab	ab	ab	bb	ab	bb	--	ab	ab	--	bb	--	--	ab	ab	bb	--	ab	--	bb	--	bb	bb	--	bb	--	bb	--	ab	--
Marker2949496	aaxbb	ab	ab	--	ab	ab	--	ab	bb	bb	bb	bb	bb	ab	bb	ab	ab	bb	bb	--	bb	ab	bb	ab	bb	bb	ab	ab	--	bb	ab	ab	ab	ab	--	bb	--	bb	bb	bb	bb	bb	bb	bb	ab	bb	bb	ab	bb
Marker693278	aaxbb	ab	ab	bb	ab	ab	--	ab	bb	bb	bb	bb	--	ab	bb	ab	ab	bb	bb	ab	ab	ab	bb	ab	bb	bb	ab	ab	ab	bb	ab	ab	ab	ab	bb	bb	ab	bb	bb	bb	bb	bb	bb	--	ab	bb	bb	ab	bb
Marker1721484	aaxbb	ab	ab	bb	bb	ab	bb	ab	--	bb	bb	bb	--	ab	ab	ab	ab	--	bb	ab	ab	--	bb	ab	bb	--	ab	bb	--	bb	ab	ab	ab	--	bb	--	--	bb	bb	bb	bb	bb	bb	bb	ab	bb	bb	ab	bb
Marker759593	aaxbb	ab	--	bb	ab	ab	--	--	bb	bb	bb	--	bb	ab	bb	ab	bb	bb	bb	ab	ab	ab	bb	--	bb	bb	ab	--	--	bb	ab	ab	bb	ab	bb	bb	ab	bb	bb	bb	bb	bb	bb	--	ab	bb	bb	ab	--
Marker300296	aaxbb	--	--	bb	ab	ab	--	ab	bb	--	bb	bb	bb	--	bb	--	bb	--	bb	--	ab	ab	--	ab	bb	bb	ab	ab	ab	bb	ab	--	ab	ab	bb	bb	ab	--	bb	bb	bb	--	bb	bb	ab	--	bb	ab	bb
Marker1587362	aaxbb	ab	ab	bb	ab	ab	bb	ab	bb	bb	bb	bb	bb	ab	bb	--	ab	bb	bb	ab	ab	--	bb	ab	bb	--	ab	ab	ab	bb	ab	ab	ab	ab	bb	bb	--	bb	bb	bb	bb	bb	bb	bb	ab	bb	bb	--	bb
Marker2958264	aaxbb	ab	ab	bb	ab	ab	bb	ab	bb	bb	--	bb	ab	ab	bb	ab	--	bb	bb	ab	ab	ab	bb	ab	bb	--	ab	ab	--	bb	bb	ab	ab	ab	bb	bb	--	bb	bb	--	bb	bb	--	--	ab	--	bb	ab	bb
Marker3678045	aaxbb	ab	ab	bb	bb	ab	bb	ab	bb	bb	bb	ab	bb	ab	bb	ab	ab	bb	bb	ab	ab	ab	ab	ab	bb	bb	ab	ab	ab	bb	ab	ab	ab	ab	bb	bb	ab	bb	bb	bb	bb	bb	bb	bb	ab	bb	bb	ab	bb
Marker10412	aaxbb	ab	ab	bb	ab	ab	bb	ab	ab	bb	bb	--	bb	ab	bb	ab	ab	bb	bb	ab	ab	ab	bb	ab	bb	bb	bb	ab	ab	bb	ab	ab	bb	ab	bb	bb	ab	bb	bb	bb	bb	bb	bb	bb	ab	bb	bb	ab	bb
Marker208420	aaxbb	ab	ab	bb	ab	ab	--	ab	bb	bb	bb	bb	bb	bb	bb	ab	ab	bb	bb	--	ab	--	bb	ab	bb	bb	ab	--	ab	--	ab	ab	ab	ab	bb	bb	bb	bb	bb	--	bb	bb	bb	bb	ab	bb	bb	ab	bb
Marker3152524	aaxbb	ab	bb	bb	--	--	--	ab	bb	bb	bb	--	--	ab	--	--	--	bb	bb	--	ab	--	bb	bb	bb	--	bb	ab	--	bb	ab	ab	--	--	ab	bb	--	bb	--	--	bb	bb	--	--	ab	bb	--	ab	--
Marker2432943	aaxbb	ab	bb	bb	ab	ab	bb	ab	bb	bb	bb	bb	--	ab	bb	ab	ab	bb	bb	ab	--	--	bb	ab	bb	bb	--	ab	bb	bb	ab	--	ab	ab	bb	bb	ab	bb	bb	--	--	bb	bb	--	ab	bb	bb	ab	bb
Marker3361715	aaxbb	ab	ab	bb	--	ab	bb	ab	--	--	bb	--	--	ab	--	--	ab	bb	bb	bb	ab	ab	bb	ab	bb	--	bb	--	--	bb	ab	--	--	ab	--	--	ab	--	--	bb	--	--	--	--	ab	bb	bb	ab	bb
Marker3737897	aaxbb	ab	ab	bb	ab	ab	bb	--	bb	bb	bb	ab	--	ab	bb	--	ab	--	bb	ab	ab	bb	bb	--	bb	--	--	ab	ab	bb	ab	--	ab	ab	--	bb	ab	bb	bb	bb	bb	--	bb	--	ab	--	bb	--	bb
Marker745292	aaxbb	ab	ab	bb	ab	--	bb	ab	bb	bb	bb	bb	--	--	bb	ab	ab	bb	bb	ab	bb	ab	--	ab	--	--	ab	bb	--	bb	bb	ab	ab	ab	bb	--	ab	--	bb	bb	--	--	--	bb	ab	--	--	--	--
Marker917760	aaxbb	--	ab	--	ab	ab	bb	ab	--	--	bb	--	ab	ab	bb	--	ab	--	--	ab	ab	ab	bb	ab	bb	bb	--	bb	--	bb	ab	--	ab	--	bb	bb	ab	bb	bb	bb	bb	--	--	bb	ab	bb	--	ab	bb
Marker3695429	aaxbb	ab	--	--	ab	ab	bb	ab	bb	bb	bb	bb	bb	ab	bb	ab	--	bb	bb	ab	--	ab	--	ab	--	bb	bb	ab	ab	bb	--	ab	ab	ab	--	bb	ab	bb	bb	bb	bb	--	bb	bb	ab	bb	bb	ab	bb
Marker1192162	aaxbb	ab	ab	bb	ab	ab	bb	ab	bb	bb	bb	bb	bb	ab	bb	ab	ab	bb	bb	ab	ab	ab	bb	ab	bb	bb	ab	ab	ab	bb	ab	bb	ab	ab	bb	bb	ab	bb	bb	bb	bb	bb	bb	bb	ab	bb	--	ab	bb
Marker233743	aaxbb	--	ab	--	ab	ab	bb	bb	bb	bb	--	bb	bb	ab	--	--	--	bb	--	--	bb	bb	--	ab	--	bb	ab	ab	--	--	--	--	bb	--	--	bb	ab	--	bb	--	bb	bb	--	bb	ab	bb	bb	ab	--
Marker1375884	aaxbb	ab	ab	bb	ab	bb	bb	ab	bb	bb	bb	bb	bb	ab	bb	ab	ab	bb	bb	ab	ab	ab	bb	ab	bb	bb	bb	ab	ab	bb	ab	ab	ab	ab	bb	bb	ab	bb	bb	bb	bb	bb	bb	bb	ab	bb	bb	ab	bb
Marker2244941	aaxbb	ab	ab	bb	ab	ab	bb	ab	bb	bb	bb	bb	bb	bb	bb	ab	ab	bb	bb	ab	ab	ab	bb	ab	bb	--	bb	ab	ab	bb	ab	ab	ab	ab	bb	bb	ab	bb	bb	bb	bb	bb	--	bb	ab	--	bb	ab	bb
Marker1923829	aaxbb	ab	bb	bb	ab	ab	bb	ab	bb	bb	bb	--	bb	ab	bb	--	ab	bb	bb	ab	bb	--	bb	ab	--	bb	ab	ab	ab	bb	ab	ab	ab	bb	bb	bb	ab	--	bb	bb	bb	bb	bb	--	bb	--	bb	ab	bb
Marker1848302	aaxbb	ab	ab	bb	ab	ab	bb	ab	bb	bb	bb	bb	bb	ab	bb	ab	ab	--	bb	--	ab	ab	bb	ab	bb	ab	--	ab	ab	bb	ab	bb	bb	ab	--	bb	ab	--	--	bb	bb	bb	--	--	ab	--	bb	ab	bb
Marker32957	aaxbb	ab	ab	bb	bb	ab	bb	ab	bb	bb	bb	bb	ab	--	bb	ab	ab	bb	bb	--	ab	ab	bb	ab	bb	bb	ab	bb	ab	bb	ab	ab	ab	ab	--	bb	ab	bb	bb	bb	bb	bb	ab	bb	ab	bb	bb	ab	bb
Marker3387303	aaxbb	ab	ab	bb	bb	ab	ab	--	bb	bb	bb	bb	bb	ab	--	ab	ab	bb	bb	ab	bb	bb	ab	--	--	bb	ab	--	ab	bb	ab	--	ab	ab	bb	ab	ab	bb	--	bb	bb	bb	bb	--	bb	ab	bb	ab	bb
Marker557817	aaxbb	ab	ab	--	ab	--	bb	ab	bb	bb	bb	bb	--	ab	bb	ab	ab	--	bb	ab	ab	ab	--	ab	bb	--	ab	--	--	bb	ab	ab	--	ab	bb	--	ab	bb	bb	bb	bb	bb	--	bb	ab	bb	bb	bb	bb
Marker3005549	aaxbb	ab	ab	bb	bb	ab	bb	ab	bb	bb	bb	bb	bb	ab	bb	bb	--	bb	bb	bb	ab	ab	bb	ab	bb	bb	ab	ab	ab	bb	ab	--	ab	bb	bb	bb	bb	--	--	--	bb	bb	--	--	--	bb	bb	ab	bb
Marker1192262	aaxbb	ab	--	bb	ab	bb	bb	--	bb	bb	bb	--	--	bb	--	--	ab	bb	--	ab	ab	--	bb	ab	bb	--	ab	bb	--	bb	bb	--	bb	--	bb	--	--	--	bb	bb	--	bb	bb	--	ab	--	--	--	--
Marker3268797	aaxbb	ab	ab	ab	ab	ab	bb	ab	bb	bb	bb	bb	bb	ab	bb	ab	ab	bb	bb	ab	ab	ab	bb	ab	bb	bb	bb	ab	ab	bb	ab	ab	--	ab	bb	bb	bb	bb	bb	bb	bb	--	bb	bb	ab	bb	bb	ab	bb
Marker673190	aaxbb	ab	ab	bb	ab	ab	bb	ab	bb	bb	bb	bb	ab	bb	bb	ab	ab	bb	bb	ab	ab	ab	bb	ab	bb	bb	ab	ab	ab	bb	ab	ab	ab	ab	bb	bb	ab	bb	bb	bb	bb	bb	bb	bb	ab	--	bb	ab	bb
Marker378641	aaxbb	bb	ab	bb	bb	ab	bb	ab	bb	bb	bb	bb	bb	--	bb	--	ab	--	bb	--	ab	ab	bb	ab	bb	bb	--	ab	bb	bb	ab	ab	ab	ab	bb	bb	--	--	bb	bb	bb	bb	bb	bb	ab	bb	bb	ab	bb
Marker3069546	aaxbb	ab	ab	bb	ab	ab	bb	ab	bb	bb	bb	bb	ab	bb	bb	ab	ab	bb	bb	ab	bb	ab	bb	ab	bb	bb	ab	ab	ab	bb	ab	ab	ab	ab	bb	bb	ab	bb	bb	--	bb	bb	bb	bb	ab	bb	bb	ab	bb
Marker2770	aaxbb	ab	ab	bb	ab	ab	bb	ab	bb	bb	bb	ab	bb	bb	bb	ab	--	bb	bb	ab	--	--	bb	ab	bb	bb	ab	ab	ab	bb	ab	ab	bb	ab	bb	bb	ab	bb	bb	bb	bb	--	bb	bb	bb	bb	bb	ab	bb
Marker1726025	aaxbb	ab	ab	bb	ab	ab	bb	ab	bb	bb	bb	bb	bb	ab	bb	ab	ab	bb	bb	ab	ab	ab	bb	ab	bb	bb	bb	bb	--	bb	ab	ab	ab	ab	bb	bb	ab	bb	bb	bb	bb	bb	bb	bb	ab	bb	bb	ab	bb
Marker2127107	aaxbb	ab	--	bb	ab	bb	bb	ab	bb	--	bb	--	bb	ab	bb	ab	ab	bb	--	ab	ab	--	bb	bb	bb	--	bb	--	bb	bb	--	ab	ab	ab	--	--	ab	bb	bb	bb	bb	bb	bb	bb	bb	bb	bb	--	bb
Marker3018981	aaxbb	--	ab	bb	ab	ab	bb	ab	bb	bb	bb	--	--	ab	bb	--	ab	bb	--	--	--	ab	bb	ab	--	--	ab	bb	--	--	--	--	--	--	--	--	--	--	bb	--	bb	bb	--	bb	ab	ab	--	ab	bb
Marker1818462	aaxbb	ab	bb	bb	ab	ab	bb	ab	bb	bb	bb	bb	--	ab	bb	ab	--	bb	bb	ab	ab	ab	bb	ab	bb	bb	ab	ab	ab	bb	ab	ab	--	bb	bb	--	ab	bb	--	bb	bb	bb	--	bb	ab	bb	bb	--	--
Marker1486753	aaxbb	ab	ab	bb	ab	ab	--	--	bb	bb	bb	--	bb	ab	bb	ab	ab	bb	bb	ab	--	ab	--	--	bb	bb	ab	bb	ab	bb	ab	ab	ab	ab	--	--	ab	bb	bb	bb	bb	bb	bb	bb	ab	bb	bb	ab	--
Marker557821	aaxbb	bb	ab	--	bb	ab	bb	ab	bb	--	--	--	bb	ab	bb	ab	ab	bb	--	ab	ab	ab	bb	--	bb	bb	--	bb	--	bb	ab	ab	ab	ab	bb	bb	bb	--	bb	bb	bb	bb	--	bb	ab	bb	--	--	bb
Marker1488054	aaxbb	ab	--	bb	ab	ab	bb	ab	bb	bb	bb	bb	--	ab	bb	ab	ab	--	--	ab	ab	ab	bb	ab	bb	--	bb	--	--	--	ab	ab	bb	ab	bb	bb	--	bb	bb	bb	--	bb	bb	bb	--	--	bb	ab	--
Marker1972983	aaxbb	--	ab	bb	--	ab	--	ab	bb	bb	--	bb	bb	--	--	ab	ab	--	bb	ab	ab	ab	bb	ab	bb	--	ab	--	ab	bb	--	ab	ab	--	bb	--	bb	--	--	bb	--	bb	ab	bb	ab	bb	bb	--	bb
Marker2361216	aaxbb	ab	--	bb	--	bb	bb	ab	bb	bb	bb	bb	--	--	--	ab	ab	--	bb	ab	--	--	--	ab	bb	--	--	ab	ab	bb	bb	--	--	ab	bb	--	ab	--	bb	bb	bb	bb	bb	bb	ab	bb	--	ab	--
Marker1915008	aaxbb	ab	ab	--	ab	ab	--	bb	bb	--	--	--	bb	ab	--	--	ab	bb	--	ab	ab	--	bb	ab	--	--	--	ab	bb	--	ab	ab	ab	ab	--	bb	--	bb	bb	bb	--	--	bb	bb	ab	bb	--	--	--
Marker889602	aaxbb	ab	ab	bb	ab	ab	bb	ab	bb	bb	bb	ab	bb	ab	bb	ab	ab	bb	bb	ab	--	ab	--	ab	bb	--	--	ab	ab	bb	ab	ab	ab	bb	bb	bb	--	bb	bb	bb	bb	bb	--	bb	ab	bb	--	ab	bb
Marker3331647	aaxbb	ab	ab	--	ab	ab	bb	ab	bb	bb	--	bb	ab	bb	bb	ab	ab	bb	bb	bb	ab	ab	bb	ab	bb	bb	--	--	ab	bb	ab	ab	ab	ab	bb	bb	bb	--	--	bb	bb	bb	bb	--	ab	bb	bb	ab	bb
Marker717224	aaxbb	ab	ab	--	ab	ab	--	ab	--	bb	bb	bb	ab	ab	bb	--	--	bb	bb	bb	ab	ab	bb	--	--	--	ab	--	ab	bb	--	--	ab	ab	bb	--	--	--	bb	--	bb	bb	--	--	ab	--	--	ab	bb
Marker3463203	aaxbb	bb	ab	bb	--	ab	bb	ab	bb	--	bb	ab	--	ab	bb	--	bb	--	bb	--	ab	--	--	ab	bb	--	--	ab	--	bb	ab	ab	--	--	bb	--	ab	--	bb	bb	bb	bb	bb	bb	ab	--	--	ab	bb
Marker633195	aaxbb	ab	bb	bb	ab	ab	--	bb	bb	bb	bb	--	--	ab	bb	ab	ab	bb	bb	ab	ab	ab	bb	ab	bb	bb	ab	ab	ab	bb	ab	--	ab	bb	--	bb	bb	--	--	--	bb	--	--	--	ab	--	--	ab	bb
Marker999044	aaxbb	ab	bb	bb	ab	ab	bb	ab	bb	bb	bb	ab	bb	ab	--	ab	ab	--	--	ab	ab	bb	--	ab	--	--	--	--	--	bb	bb	--	bb	--	--	bb	--	bb	bb	bb	--	bb	bb	bb	bb	bb	--	ab	bb
Marker271097	aaxbb	ab	ab	--	ab	ab	bb	ab	bb	bb	bb	bb	bb	ab	bb	ab	ab	bb	bb	ab	ab	ab	bb	ab	bb	bb	--	ab	ab	--	ab	ab	ab	ab	bb	bb	ab	bb	bb	bb	bb	bb	bb	bb	ab	bb	bb	bb	bb
Marker619991	aaxbb	ab	ab	bb	ab	ab	bb	ab	bb	bb	bb	bb	bb	bb	bb	ab	ab	bb	bb	ab	ab	ab	--	bb	bb	bb	ab	ab	ab	bb	ab	ab	ab	ab	--	bb	bb	--	--	bb	bb	bb	bb	--	ab	bb	bb	ab	bb
Marker3166869	aaxbb	ab	ab	bb	ab	ab	bb	ab	bb	bb	bb	--	ab	bb	bb	ab	ab	bb	bb	ab	ab	ab	bb	ab	bb	bb	bb	ab	bb	bb	ab	bb	ab	ab	bb	bb	ab	bb	bb	bb	bb	bb	--	bb	ab	--	bb	ab	bb
Marker3486659	aaxbb	ab	ab	bb	ab	ab	bb	ab	bb	bb	bb	bb	ab	ab	bb	ab	ab	bb	bb	--	ab	--	bb	ab	bb	bb	ab	ab	ab	bb	ab	ab	ab	ab	bb	bb	--	bb	bb	bb	bb	bb	--	bb	ab	bb	bb	ab	bb
Marker477060	aaxbb	ab	ab	bb	ab	ab	bb	bb	bb	bb	bb	ab	--	ab	ab	--	ab	bb	bb	ab	ab	ab	bb	ab	bb	--	ab	ab	ab	bb	ab	--	--	--	bb	bb	--	bb	bb	--	bb	--	bb	bb	bb	bb	bb	--	bb
Marker2432919	aaxbb	ab	ab	bb	ab	ab	bb	ab	bb	bb	bb	bb	bb	ab	bb	ab	ab	bb	bb	ab	bb	ab	bb	ab	bb	ab	bb	ab	ab	bb	ab	bb	ab	ab	bb	bb	ab	bb	bb	bb	bb	bb	bb	bb	ab	bb	bb	ab	bb
Marker3067554	aaxbb	ab	ab	bb	ab	ab	bb	ab	bb	bb	bb	bb	bb	ab	bb	ab	ab	bb	bb	ab	ab	ab	bb	ab	bb	bb	ab	ab	ab	bb	ab	ab	ab	ab	bb	bb	bb	bb	bb	bb	bb	--	bb	--	ab	bb	bb	ab	bb
Marker235913	aaxbb	ab	bb	bb	ab	ab	bb	bb	bb	bb	bb	bb	bb	--	bb	ab	ab	bb	--	ab	ab	bb	--	ab	bb	--	ab	--	ab	bb	ab	--	ab	bb	bb	--	ab	bb	bb	--	bb	bb	bb	bb	ab	ab	bb	ab	bb
Marker2786988	aaxbb	--	ab	--	ab	--	bb	ab	bb	bb	bb	bb	bb	bb	bb	ab	ab	bb	bb	--	ab	ab	bb	ab	bb	--	ab	ab	ab	bb	ab	ab	--	ab	bb	bb	--	bb	--	bb	bb	--	--	bb	ab	bb	bb	--	--
Marker2947779	aaxbb	ab	ab	bb	ab	bb	bb	ab	bb	bb	bb	bb	--	--	bb	ab	ab	bb	bb	ab	ab	--	--	ab	bb	--	ab	ab	ab	bb	ab	ab	ab	--	bb	--	ab	bb	bb	bb	bb	bb	--	bb	ab	bb	--	ab	--
Marker1378447	aaxbb	ab	ab	bb	ab	bb	ab	ab	bb	--	bb	bb	bb	ab	bb	ab	--	bb	--	ab	ab	bb	bb	--	bb	bb	--	ab	ab	bb	ab	--	ab	bb	bb	--	ab	--	--	bb	bb	bb	--	--	ab	bb	bb	bb	bb
Marker2596949	aaxbb	ab	bb	--	bb	--	--	ab	bb	bb	--	bb	bb	--	bb	--	ab	--	bb	bb	--	ab	bb	ab	--	bb	ab	ab	--	--	ab	--	--	--	--	--	bb	--	--	bb	--	--	bb	--	ab	--	bb	--	bb
Marker3359415	aaxbb	ab	ab	bb	ab	ab	bb	--	--	bb	bb	bb	--	ab	bb	ab	ab	bb	bb	--	ab	bb	bb	ab	--	--	ab	ab	--	bb	ab	--	ab	ab	bb	bb	ab	--	--	bb	bb	bb	--	bb	ab	bb	bb	ab	--
Marker3712043	aaxbb	ab	ab	bb	ab	ab	bb	ab	bb	--	--	bb	--	ab	bb	ab	ab	bb	bb	ab	ab	bb	bb	ab	bb	bb	ab	ab	ab	bb	ab	ab	ab	ab	--	--	ab	bb	bb	bb	bb	bb	bb	bb	ab	bb	bb	ab	bb
Marker3702569	aaxbb	ab	--	--	ab	--	--	ab	bb	--	bb	bb	bb	ab	bb	--	ab	bb	bb	ab	ab	ab	bb	--	bb	--	--	--	ab	bb	ab	--	--	ab	bb	bb	ab	bb	bb	ab	bb	bb	--	bb	--	bb	--	ab	bb
Marker1203796	aaxbb	ab	--	--	--	--	bb	ab	bb	--	bb	bb	bb	ab	bb	ab	ab	bb	--	ab	ab	bb	--	ab	bb	bb	ab	ab	--	bb	ab	ab	ab	ab	bb	--	--	--	bb	--	bb	ab	--	bb	ab	--	--	--	--
Marker741777	aaxbb	ab	ab	bb	--	ab	bb	--	--	--	bb	bb	bb	ab	bb	ab	ab	bb	--	ab	ab	--	bb	ab	bb	bb	--	ab	ab	bb	bb	ab	ab	ab	bb	bb	ab	bb	--	bb	bb	--	bb	bb	ab	bb	bb	ab	bb
Marker3028389	aaxbb	--	--	--	ab	bb	bb	ab	bb	bb	bb	--	--	--	bb	bb	ab	bb	bb	bb	ab	bb	bb	ab	bb	--	ab	ab	--	bb	ab	ab	ab	ab	bb	bb	bb	--	--	bb	bb	bb	bb	--	ab	--	bb	ab	bb
Marker3432504	aaxbb	ab	ab	bb	ab	ab	bb	ab	bb	bb	bb	--	bb	ab	bb	ab	ab	bb	bb	ab	ab	ab	bb	bb	--	--	ab	--	ab	bb	ab	ab	ab	--	bb	bb	ab	--	bb	bb	bb	bb	bb	--	ab	bb	--	ab	--
Marker1220317	aaxbb	--	ab	--	ab	ab	--	ab	--	bb	bb	bb	--	ab	--	ab	ab	--	--	ab	--	--	bb	--	--	--	--	--	ab	bb	ab	--	ab	ab	bb	--	ab	--	--	bb	--	--	--	bb	ab	bb	bb	--	--
Marker427780	aaxbb	ab	ab	bb	ab	ab	bb	ab	bb	--	--	bb	--	ab	bb	ab	--	bb	bb	ab	bb	ab	bb	ab	ab	bb	ab	ab	--	bb	ab	--	ab	ab	--	--	ab	--	bb	bb	bb	--	bb	bb	ab	bb	bb	--	--
Marker1914935	aaxbb	--	ab	bb	bb	ab	bb	bb	--	bb	bb	--	bb	bb	bb	ab	ab	bb	bb	ab	--	ab	ab	ab	bb	bb	--	ab	ab	bb	bb	ab	ab	--	--	--	ab	bb	bb	ab	bb	bb	bb	bb	--	--	bb	bb	--
Marker2772920	aaxbb	bb	ab	--	--	bb	--	--	bb	--	bb	ab	--	--	bb	ab	ab	bb	bb	ab	ab	--	bb	bb	--	--	--	--	--	--	bb	bb	--	--	bb	--	ab	bb	--	--	--	--	bb	--	ab	--	--	ab	bb
Marker826746	aaxbb	--	ab	bb	ab	--	--	--	bb	--	bb	bb	bb	--	bb	bb	ab	--	bb	ab	bb	--	ab	--	bb	bb	ab	--	ab	bb	--	--	ab	--	bb	--	bb	--	--	bb	bb	bb	--	--	--	bb	bb	bb	bb
Marker3324287	aaxbb	ab	--	bb	ab	ab	bb	bb	bb	bb	--	ab	bb	ab	bb	--	bb	bb	--	ab	ab	ab	bb	ab	bb	bb	ab	ab	ab	--	--	ab	bb	ab	--	bb	ab	bb	bb	bb	bb	bb	bb	bb	ab	bb	bb	ab	bb
Marker350596	aaxbb	ab	ab	--	--	bb	--	--	ab	--	bb	--	--	bb	bb	ab	ab	--	bb	bb	bb	--	bb	bb	ab	--	ab	bb	bb	bb	--	ab	bb	ab	ab	--	--	bb	--	bb	bb	bb	--	bb	ab	bb	--	--	--
Marker1367883	aaxbb	bb	--	bb	ab	ab	bb	ab	bb	bb	bb	ab	--	ab	bb	ab	ab	bb	bb	--	ab	ab	bb	bb	bb	bb	ab	ab	ab	bb	ab	bb	ab	--	bb	bb	--	--	--	--	bb	bb	bb	bb	ab	bb	bb	ab	--
Marker832097	aaxbb	--	ab	bb	bb	ab	bb	bb	--	bb	bb	--	bb	bb	bb	ab	bb	--	bb	bb	ab	bb	bb	--	ab	bb	--	bb	bb	bb	ab	ab	bb	ab	bb	bb	ab	bb	bb	bb	bb	ab	--	bb	ab	bb	--	ab	ab
Marker2875083	aaxbb	ab	ab	--	ab	bb	--	bb	bb	bb	bb	--	--	ab	bb	--	ab	--	bb	bb	ab	ab	--	ab	bb	--	ab	bb	ab	--	bb	--	ab	ab	bb	bb	ab	bb	--	bb	bb	bb	--	bb	--	bb	--	--	bb
Marker2190157	aaxbb	ab	ab	bb	bb	ab	--	ab	--	--	--	ab	bb	ab	--	--	ab	--	--	--	ab	bb	bb	ab	--	--	--	ab	--	bb	bb	bb	bb	ab	bb	--	ab	bb	--	bb	--	--	bb	--	ab	bb	bb	ab	bb
Marker647007	aaxbb	ab	ab	bb	ab	bb	--	ab	--	bb	bb	bb	bb	ab	bb	--	--	--	bb	ab	ab	ab	bb	ab	--	bb	ab	bb	ab	bb	--	ab	ab	ab	bb	bb	ab	bb	bb	bb	bb	bb	bb	--	ab	bb	--	ab	bb
Marker1721514	aaxbb	ab	ab	bb	--	--	bb	ab	--	--	bb	bb	bb	ab	ab	ab	ab	bb	--	ab	bb	ab	--	ab	bb	--	--	ab	--	--	ab	ab	ab	bb	bb	--	ab	bb	bb	--	bb	--	--	--	bb	bb	--	ab	bb
Marker1804002	aaxbb	ab	--	--	--	ab	bb	--	bb	--	--	--	--	--	bb	ab	--	--	bb	--	ab	ab	bb	ab	bb	bb	ab	ab	--	--	--	ab	bb	--	--	--	bb	bb	bb	--	--	bb	--	--	--	--	bb	--	--
Marker1827612	aaxbb	ab	ab	bb	--	ab	bb	ab	bb	--	bb	bb	--	ab	bb	--	ab	--	bb	--	ab	ab	bb	--	bb	--	--	ab	ab	bb	ab	bb	ab	bb	bb	bb	ab	bb	bb	bb	bb	bb	--	--	--	--	bb	ab	--
Marker1453374	aaxbb	ab	ab	bb	ab	ab	--	ab	bb	bb	bb	bb	bb	bb	bb	ab	ab	bb	bb	ab	ab	ab	bb	ab	bb	--	ab	--	ab	bb	--	bb	ab	ab	--	bb	ab	bb	bb	bb	bb	bb	bb	bb	ab	bb	bb	bb	bb
Marker1427725	aaxbb	ab	--	bb	ab	ab	bb	ab	bb	bb	bb	bb	bb	ab	--	ab	ab	bb	--	--	ab	--	bb	ab	bb	--	ab	ab	ab	--	--	--	ab	ab	bb	bb	ab	bb	--	bb	bb	bb	bb	bb	--	bb	bb	--	bb
Marker994834	aaxbb	ab	ab	bb	ab	ab	bb	ab	--	bb	bb	bb	bb	ab	bb	ab	--	--	bb	ab	ab	--	ab	ab	bb	--	--	ab	ab	bb	--	--	bb	bb	bb	--	ab	--	bb	bb	bb	bb	bb	bb	ab	--	bb	bb	bb
Marker130701	aaxbb	ab	ab	bb	bb	ab	bb	ab	bb	bb	bb	bb	--	ab	bb	ab	ab	bb	bb	--	ab	ab	bb	ab	bb	bb	ab	ab	ab	bb	ab	ab	ab	--	bb	bb	--	bb	--	bb	bb	--	bb	bb	ab	bb	bb	bb	bb
Marker1477006	aaxbb	ab	--	bb	bb	--	bb	ab	bb	bb	bb	bb	bb	--	bb	--	--	bb	--	--	--	ab	--	ab	bb	--	bb	ab	--	--	ab	ab	ab	ab	bb	--	ab	bb	--	bb	bb	bb	bb	bb	ab	--	bb	bb	bb
Marker2483677	aaxbb	ab	bb	--	ab	ab	bb	ab	--	bb	bb	bb	--	--	--	bb	ab	bb	--	bb	ab	ab	bb	ab	bb	bb	ab	ab	--	bb	ab	bb	ab	ab	bb	--	ab	bb	--	bb	bb	bb	bb	bb	ab	--	bb	--	--
Marker353168	aaxbb	ab	ab	bb	ab	ab	bb	--	--	bb	--	bb	bb	ab	--	ab	ab	--	--	ab	ab	--	bb	ab	ab	bb	--	ab	ab	bb	ab	ab	--	ab	bb	bb	ab	bb	bb	bb	bb	bb	--	bb	--	--	bb	ab	bb
Marker2023018	aaxbb	--	ab	--	ab	ab	bb	--	bb	bb	bb	bb	bb	--	bb	ab	--	bb	bb	bb	ab	--	bb	--	bb	bb	--	ab	--	bb	--	--	--	--	bb	bb	ab	bb	bb	--	bb	--	--	bb	ab	bb	bb	ab	bb
Marker2759489	aaxbb	--	ab	--	ab	bb	--	ab	--	bb	--	bb	--	ab	--	ab	--	bb	bb	--	ab	ab	bb	ab	--	--	ab	ab	ab	bb	--	ab	--	bb	--	bb	ab	--	--	bb	bb	bb	bb	bb	ab	bb	--	ab	bb
Marker903055	aaxbb	ab	ab	bb	--	ab	bb	ab	bb	bb	bb	bb	bb	ab	bb	ab	ab	--	bb	--	ab	ab	bb	ab	bb	--	ab	ab	ab	--	ab	--	--	--	--	--	--	bb	--	bb	bb	bb	--	bb	ab	bb	bb	ab	--
Marker1441307	aaxbb	ab	--	bb	--	ab	bb	ab	bb	bb	bb	--	--	ab	bb	ab	--	bb	bb	ab	ab	ab	ab	ab	bb	ab	bb	ab	--	ab	ab	ab	ab	ab	ab	bb	ab	bb	--	bb	bb	bb	bb	ab	ab	ab	ab	--	bb
Marker1361323	aaxbb	ab	--	--	--	--	--	--	--	bb	--	bb	ab	ab	--	ab	--	bb	--	--	--	ab	ab	ab	bb	bb	ab	--	ab	bb	ab	bb	bb	ab	bb	bb	ab	--	--	bb	bb	--	bb	bb	--	--	bb	ab	bb
Marker2215697	aaxbb	ab	ab	bb	ab	bb	bb	ab	bb	bb	bb	bb	bb	ab	--	ab	ab	bb	bb	ab	ab	ab	bb	ab	bb	--	--	ab	bb	bb	ab	ab	bb	--	bb	bb	bb	bb	bb	bb	bb	--	--	--	ab	--	bb	ab	--
Marker3541450	aaxbb	ab	--	bb	ab	ab	bb	ab	bb	--	bb	bb	bb	ab	--	ab	ab	bb	bb	ab	ab	--	bb	--	bb	bb	--	--	ab	bb	ab	bb	ab	--	bb	bb	bb	--	--	bb	bb	bb	bb	--	ab	bb	bb	bb	--
Marker3083391	aaxbb	bb	ab	bb	ab	--	bb	--	--	bb	bb	--	--	ab	bb	ab	ab	bb	bb	--	ab	ab	bb	ab	bb	bb	ab	ab	ab	bb	ab	ab	ab	ab	bb	--	--	--	bb	bb	bb	bb	bb	--	--	--	bb	ab	bb
Marker3301753	aaxbb	--	ab	bb	--	ab	--	bb	--	--	bb	bb	bb	bb	bb	--	--	--	bb	bb	ab	ab	bb	ab	--	--	--	bb	--	--	--	--	ab	--	--	bb	ab	--	bb	bb	bb	bb	bb	--	ab	bb	bb	ab	bb
Marker178648	aaxbb	bb	bb	--	bb	--	bb	ab	--	bb	--	bb	bb	--	bb	ab	bb	--	--	ab	ab	ab	bb	--	bb	--	--	ab	ab	--	ab	ab	--	--	bb	bb	ab	--	--	bb	bb	bb	bb	bb	ab	bb	bb	ab	bb
Marker1385813	aaxbb	--	ab	bb	ab	ab	--	--	--	--	bb	bb	bb	ab	--	--	--	bb	bb	--	ab	ab	bb	ab	bb	--	ab	ab	ab	--	--	--	ab	--	bb	--	ab	bb	bb	--	bb	bb	--	--	--	--	bb	ab	bb
Marker3587376	aaxbb	ab	ab	--	ab	ab	--	ab	--	bb	--	bb	bb	ab	bb	ab	ab	bb	bb	--	ab	--	--	--	bb	--	--	bb	ab	--	bb	ab	--	ab	--	--	ab	bb	bb	bb	--	bb	--	bb	ab	bb	--	ab	--
Marker152797	aaxbb	ab	ab	ab	ab	ab	bb	ab	ab	bb	bb	ab	bb	ab	--	bb	bb	bb	bb	ab	--	ab	bb	ab	bb	--	ab	bb	ab	bb	ab	ab	--	ab	bb	bb	ab	bb	bb	bb	bb	bb	ab	bb	bb	--	bb	--	ab
Marker3488501	aaxbb	ab	--	ab	ab	ab	--	ab	bb	--	bb	--	bb	--	ab	ab	--	bb	ab	ab	ab	ab	--	ab	bb	bb	--	ab	--	bb	ab	ab	ab	--	ab	bb	--	ab	--	ab	ab	bb	ab	bb	ab	bb	--	--	bb
Marker3206116	aaxbb	bb	ab	bb	bb	ab	bb	ab	ab	ab	ab	ab	ab	bb	ab	bb	ab	ab	bb	ab	ab	bb	bb	bb	ab	bb	ab	bb	ab	bb	bb	ab	bb	ab	ab	bb	ab	bb	bb	ab	bb	ab	bb	bb	bb	bb	bb	ab	bb
Marker987958	aaxbb	bb	ab	bb	bb	ab	bb	ab	--	ab	ab	bb	ab	bb	bb	bb	ab	ab	bb	ab	ab	bb	bb	bb	ab	bb	ab	bb	ab	--	--	ab	bb	ab	bb	bb	ab	bb	bb	ab	bb	ab	ab	bb	bb	bb	bb	bb	--
Marker3203933	aaxbb	bb	ab	bb	bb	ab	bb	ab	bb	ab	ab	ab	ab	bb	ab	bb	ab	ab	bb	ab	ab	bb	bb	bb	ab	bb	ab	bb	ab	bb	ab	ab	bb	ab	ab	bb	ab	bb	bb	ab	bb	ab	ab	bb	bb	bb	bb	ab	bb
Marker2025192	aaxbb	bb	ab	bb	bb	ab	bb	ab	bb	ab	bb	bb	ab	bb	--	--	ab	ab	bb	ab	ab	bb	bb	bb	ab	bb	ab	bb	bb	bb	ab	ab	bb	ab	bb	--	--	bb	bb	ab	bb	ab	ab	bb	bb	--	bb	ab	--
Marker2153956	aaxbb	bb	ab	bb	bb	ab	bb	--	bb	bb	ab	bb	ab	bb	ab	bb	ab	ab	bb	ab	ab	bb	bb	bb	ab	bb	ab	bb	ab	bb	ab	ab	bb	ab	bb	bb	bb	bb	bb	ab	bb	ab	ab	bb	bb	bb	bb	ab	bb
Marker1295011	aaxbb	bb	ab	bb	bb	ab	bb	ab	bb	ab	ab	bb	ab	--	ab	bb	ab	ab	bb	ab	ab	bb	bb	bb	ab	bb	ab	bb	ab	bb	bb	ab	bb	ab	bb	bb	--	bb	bb	bb	--	ab	ab	bb	bb	bb	bb	ab	bb
Marker3632964	aaxbb	bb	ab	bb	bb	ab	bb	ab	bb	ab	ab	bb	ab	bb	ab	bb	bb	ab	bb	--	ab	bb	bb	bb	ab	--	ab	--	ab	bb	ab	--	bb	bb	bb	--	bb	bb	bb	ab	bb	ab	bb	bb	bb	--	bb	ab	--
Marker2691787	aaxbb	bb	ab	bb	bb	ab	--	ab	--	--	ab	bb	--	bb	ab	bb	ab	--	--	ab	ab	bb	bb	bb	bb	bb	bb	bb	ab	bb	ab	ab	bb	ab	--	bb	ab	--	bb	ab	bb	--	--	--	bb	--	bb	ab	bb
Marker279471	aaxbb	bb	ab	bb	bb	--	bb	ab	bb	ab	ab	bb	ab	bb	ab	bb	bb	ab	bb	ab	ab	bb	bb	bb	ab	bb	ab	bb	bb	bb	ab	ab	bb	ab	bb	bb	bb	bb	bb	ab	bb	--	ab	bb	bb	bb	bb	ab	bb
Marker3264972	aaxbb	bb	ab	bb	bb	ab	bb	bb	bb	ab	ab	ab	ab	bb	bb	bb	bb	ab	--	ab	ab	bb	ab	bb	bb	bb	ab	bb	ab	bb	bb	bb	bb	ab	ab	bb	ab	bb	bb	bb	bb	bb	ab	bb	bb	bb	ab	--	bb
Marker1491064	aaxbb	bb	ab	bb	bb	ab	bb	bb	bb	ab	ab	ab	ab	bb	ab	bb	ab	ab	--	ab	ab	bb	bb	bb	bb	bb	bb	bb	ab	bb	bb	--	bb	ab	ab	bb	ab	bb	bb	ab	bb	ab	bb	bb	bb	bb	bb	ab	bb
Marker394999	aaxbb	bb	bb	bb	bb	ab	bb	ab	bb	ab	ab	bb	ab	bb	bb	bb	ab	ab	bb	ab	ab	bb	bb	bb	ab	bb	bb	bb	ab	bb	ab	ab	ab	ab	bb	bb	ab	bb	bb	ab	bb	ab	ab	bb	bb	bb	bb	ab	bb
Marker1028183	aaxbb	bb	ab	bb	bb	ab	bb	ab	bb	ab	ab	--	ab	bb	ab	bb	ab	ab	bb	--	ab	bb	bb	bb	ab	bb	--	bb	ab	bb	bb	--	bb	ab	ab	--	ab	bb	--	ab	bb	ab	bb	bb	bb	bb	bb	ab	bb
Marker1657504	aaxbb	bb	ab	--	bb	--	bb	--	bb	ab	ab	ab	ab	bb	bb	bb	bb	ab	--	--	--	bb	bb	bb	bb	--	bb	--	ab	bb	bb	--	bb	ab	--	bb	ab	bb	bb	bb	bb	bb	ab	bb	--	bb	ab	ab	--
Marker1469053	aaxbb	bb	ab	bb	bb	ab	bb	ab	bb	ab	ab	bb	ab	bb	ab	bb	ab	ab	bb	ab	ab	bb	bb	bb	ab	bb	ab	bb	ab	bb	ab	ab	bb	ab	bb	bb	ab	bb	bb	ab	bb	ab	ab	bb	bb	bb	bb	ab	bb
Marker1718561	aaxbb	bb	ab	bb	bb	--	bb	ab	bb	bb	ab	bb	ab	bb	ab	bb	ab	ab	bb	ab	ab	--	bb	bb	ab	bb	ab	bb	ab	bb	ab	ab	bb	ab	bb	bb	ab	bb	bb	ab	bb	ab	ab	--	bb	bb	bb	ab	bb
Marker3613354	aaxbb	bb	ab	bb	bb	ab	bb	bb	bb	ab	ab	ab	ab	bb	--	bb	ab	ab	bb	ab	ab	bb	bb	bb	ab	bb	ab	bb	ab	bb	bb	ab	bb	ab	ab	bb	ab	bb	bb	ab	bb	ab	bb	bb	bb	bb	bb	ab	bb
Marker3257736	aaxbb	bb	ab	bb	--	ab	bb	ab	bb	bb	ab	bb	ab	--	ab	bb	ab	ab	--	ab	ab	bb	bb	bb	ab	bb	--	bb	ab	--	ab	ab	--	ab	--	bb	ab	bb	bb	ab	bb	ab	ab	--	bb	bb	bb	ab	bb
Marker92610	aaxbb	bb	ab	bb	bb	--	bb	--	bb	ab	--	bb	bb	--	ab	bb	ab	ab	--	bb	ab	bb	bb	bb	ab	bb	bb	bb	ab	bb	ab	ab	bb	ab	--	bb	ab	bb	bb	ab	bb	ab	bb	bb	bb	bb	bb	ab	bb
Marker3430607	aaxbb	bb	ab	bb	bb	--	bb	ab	bb	ab	ab	bb	ab	bb	ab	bb	ab	ab	bb	ab	ab	--	bb	bb	ab	bb	bb	--	ab	bb	ab	bb	bb	--	bb	bb	ab	bb	bb	ab	bb	bb	ab	bb	bb	bb	--	ab	--
Marker3410503	aaxbb	bb	ab	bb	bb	ab	bb	ab	bb	ab	bb	bb	ab	bb	ab	bb	ab	ab	bb	ab	ab	bb	bb	bb	ab	bb	ab	bb	ab	bb	ab	ab	bb	ab	bb	bb	ab	bb	bb	ab	bb	ab	--	bb	bb	bb	bb	ab	bb
Marker3722976	aaxbb	bb	ab	bb	bb	ab	bb	ab	bb	ab	ab	ab	ab	bb	ab	bb	ab	ab	bb	ab	bb	bb	bb	bb	ab	ab	--	bb	ab	bb	bb	ab	bb	ab	ab	bb	ab	bb	bb	ab	bb	ab	bb	bb	bb	bb	bb	ab	bb
Marker1975504	aaxbb	bb	ab	bb	bb	ab	bb	ab	bb	ab	ab	bb	ab	bb	ab	bb	ab	ab	bb	ab	ab	bb	bb	bb	ab	bb	ab	bb	ab	bb	ab	ab	bb	ab	bb	bb	ab	bb	bb	ab	bb	ab	ab	bb	bb	bb	bb	bb	bb
Marker3084412	aaxbb	bb	ab	bb	bb	ab	bb	ab	bb	ab	ab	bb	ab	bb	ab	bb	ab	ab	bb	ab	ab	bb	bb	bb	ab	bb	ab	bb	ab	bb	ab	ab	bb	ab	bb	bb	ab	bb	bb	ab	bb	ab	ab	bb	bb	bb	bb	ab	bb
Marker3276915	aaxbb	bb	ab	bb	bb	ab	bb	ab	bb	ab	ab	bb	ab	bb	ab	bb	ab	ab	bb	ab	ab	bb	bb	bb	ab	ab	ab	bb	ab	bb	ab	ab	bb	ab	bb	bb	ab	bb	bb	ab	bb	ab	ab	bb	bb	bb	bb	ab	--
Marker3218252	aaxbb	bb	ab	bb	bb	ab	bb	bb	bb	ab	ab	--	ab	bb	bb	bb	bb	ab	bb	ab	ab	--	bb	bb	ab	bb	ab	bb	ab	bb	bb	ab	bb	ab	ab	bb	ab	bb	bb	ab	bb	bb	ab	bb	bb	bb	bb	bb	bb
Marker3328550	aaxbb	bb	ab	bb	bb	ab	bb	bb	bb	ab	ab	ab	ab	bb	ab	bb	bb	ab	bb	bb	ab	bb	bb	bb	ab	bb	ab	bb	ab	--	bb	ab	bb	ab	ab	bb	ab	bb	bb	ab	bb	ab	ab	bb	bb	bb	bb	ab	bb
Marker3339555	aaxbb	bb	ab	bb	bb	ab	bb	bb	bb	ab	ab	ab	ab	bb	bb	bb	bb	ab	bb	ab	ab	bb	ab	bb	bb	bb	ab	bb	ab	bb	--	ab	bb	ab	ab	bb	bb	bb	bb	bb	bb	bb	ab	bb	bb	bb	bb	ab	bb
Marker464259	aaxbb	bb	ab	bb	bb	ab	bb	ab	bb	--	ab	bb	ab	bb	--	--	--	bb	bb	--	ab	bb	bb	bb	ab	bb	ab	bb	ab	bb	ab	ab	bb	--	bb	bb	ab	bb	--	bb	bb	--	--	bb	bb	bb	bb	ab	bb
Marker3027777	aaxbb	bb	--	--	bb	--	bb	--	bb	--	--	bb	--	bb	ab	bb	--	ab	--	ab	--	bb	bb	bb	ab	--	--	bb	ab	bb	ab	ab	--	--	bb	ab	--	bb	bb	ab	bb	ab	ab	bb	bb	bb	bb	ab	bb
Marker1341929	aaxbb	bb	ab	bb	bb	ab	bb	bb	bb	ab	ab	ab	ab	bb	bb	bb	bb	ab	bb	ab	ab	--	ab	bb	bb	bb	ab	bb	ab	bb	bb	ab	bb	ab	ab	bb	ab	bb	ab	ab	--	bb	ab	bb	bb	bb	bb	ab	bb
Marker529909	aaxbb	bb	ab	bb	bb	ab	bb	bb	bb	ab	ab	ab	ab	bb	ab	bb	bb	ab	bb	ab	ab	bb	bb	bb	ab	bb	ab	bb	ab	bb	bb	ab	bb	ab	bb	bb	ab	bb	bb	ab	bb	ab	ab	bb	bb	bb	bb	ab	bb
Marker2903861	aaxbb	bb	ab	bb	bb	ab	bb	bb	bb	ab	ab	ab	--	bb	ab	bb	bb	ab	bb	ab	bb	bb	bb	bb	ab	bb	ab	bb	bb	bb	bb	ab	bb	ab	ab	bb	ab	bb	bb	ab	bb	ab	bb	bb	--	bb	bb	ab	bb
Marker535064	aaxbb	bb	ab	bb	bb	ab	bb	--	bb	ab	ab	ab	bb	bb	ab	bb	bb	--	--	bb	ab	bb	bb	bb	ab	bb	ab	bb	bb	bb	bb	ab	bb	ab	--	bb	ab	bb	bb	ab	bb	ab	--	bb	bb	bb	bb	--	bb
Marker1776769	aaxbb	--	ab	--	bb	ab	--	ab	bb	ab	--	--	--	bb	--	--	--	ab	--	ab	ab	--	--	bb	bb	--	ab	--	ab	bb	--	--	bb	--	--	--	ab	bb	--	--	bb	ab	--	--	bb	bb	--	ab	bb
Marker551733	aaxbb	bb	ab	bb	bb	ab	bb	ab	bb	ab	ab	bb	ab	bb	ab	bb	ab	ab	bb	ab	ab	bb	bb	bb	ab	bb	bb	bb	ab	bb	ab	ab	bb	ab	bb	bb	ab	bb	--	ab	bb	ab	ab	--	bb	bb	bb	ab	bb
Marker2161069	aaxbb	bb	ab	bb	bb	ab	--	--	bb	ab	ab	ab	--	--	--	bb	--	ab	bb	ab	ab	--	--	bb	bb	--	ab	bb	bb	bb	bb	--	bb	--	ab	--	--	bb	--	--	bb	bb	--	bb	bb	bb	bb	--	bb
Marker2160576	aaxbb	bb	ab	bb	bb	ab	bb	ab	bb	ab	ab	bb	ab	bb	ab	bb	ab	ab	bb	ab	ab	bb	bb	bb	ab	bb	ab	bb	ab	bb	bb	ab	bb	ab	bb	--	ab	bb	bb	ab	bb	ab	ab	bb	bb	bb	bb	ab	bb
Marker2952998	aaxbb	bb	ab	bb	bb	ab	bb	bb	bb	ab	ab	ab	ab	bb	ab	bb	ab	ab	--	bb	ab	bb	bb	bb	bb	bb	ab	bb	ab	bb	bb	ab	bb	ab	ab	bb	ab	bb	bb	ab	bb	--	--	bb	bb	bb	bb	bb	bb
Marker838198	aaxbb	--	ab	bb	bb	ab	bb	ab	bb	--	ab	bb	--	bb	ab	bb	ab	ab	bb	ab	ab	bb	bb	bb	ab	--	ab	bb	bb	bb	bb	ab	bb	bb	bb	bb	ab	bb	--	ab	bb	ab	--	bb	bb	bb	bb	bb	bb
Marker2463793	aaxbb	bb	ab	bb	bb	ab	bb	ab	bb	ab	ab	bb	ab	bb	--	bb	ab	ab	bb	--	ab	bb	bb	bb	ab	bb	ab	bb	ab	bb	ab	bb	bb	ab	bb	--	ab	bb	--	ab	bb	ab	ab	bb	bb	bb	ab	bb	bb
Marker3293245	aaxbb	bb	ab	bb	bb	ab	bb	bb	bb	ab	ab	bb	ab	bb	ab	bb	ab	--	bb	ab	ab	bb	bb	bb	ab	bb	ab	bb	ab	--	ab	--	bb	ab	bb	bb	ab	bb	ab	ab	bb	ab	ab	bb	bb	bb	bb	ab	bb
Marker2817901	aaxbb	bb	ab	bb	bb	bb	bb	ab	--	ab	ab	bb	ab	bb	--	bb	ab	ab	bb	bb	ab	bb	--	bb	ab	--	--	bb	ab	bb	ab	--	bb	ab	bb	bb	ab	--	ab	ab	--	ab	--	bb	--	bb	bb	ab	--
Marker3334189	aaxbb	--	ab	bb	bb	--	bb	ab	bb	ab	--	--	--	bb	ab	bb	ab	--	bb	--	ab	bb	bb	bb	ab	--	--	bb	ab	bb	ab	ab	bb	ab	bb	bb	ab	--	bb	bb	bb	ab	ab	bb	--	bb	bb	ab	--
Marker2347746	aaxbb	--	ab	--	--	ab	--	bb	bb	ab	ab	--	ab	bb	bb	bb	bb	ab	bb	ab	--	--	--	bb	ab	--	ab	bb	ab	bb	bb	--	bb	bb	--	--	ab	bb	bb	ab	bb	bb	ab	--	bb	bb	bb	ab	--
Marker1359604	aaxbb	bb	ab	bb	bb	ab	bb	ab	bb	ab	ab	bb	ab	bb	ab	bb	ab	ab	bb	ab	ab	bb	bb	bb	ab	bb	ab	bb	ab	bb	ab	ab	bb	ab	bb	bb	ab	bb	bb	ab	bb	ab	ab	bb	bb	bb	bb	ab	bb
Marker2372576	aaxbb	bb	ab	--	--	ab	bb	ab	--	ab	ab	bb	ab	ab	--	bb	ab	--	--	ab	--	--	bb	--	--	--	--	bb	bb	bb	ab	ab	--	bb	bb	bb	--	bb	bb	bb	--	ab	ab	bb	bb	bb	bb	ab	bb
Marker1377956	aaxbb	--	ab	bb	bb	bb	bb	ab	bb	ab	ab	bb	bb	bb	ab	bb	ab	ab	bb	ab	ab	bb	bb	bb	ab	bb	ab	bb	ab	bb	ab	--	bb	ab	bb	bb	ab	bb	bb	ab	bb	ab	ab	bb	bb	bb	bb	ab	bb
Marker1578473	aaxbb	bb	--	bb	--	ab	--	ab	--	ab	--	--	--	--	--	bb	--	bb	--	ab	ab	--	bb	bb	ab	--	--	bb	--	bb	ab	bb	--	--	bb	--	ab	--	--	--	bb	--	--	--	bb	bb	bb	ab	--
Marker2384971	aaxbb	bb	--	bb	--	ab	bb	bb	--	ab	ab	--	--	bb	ab	bb	ab	--	bb	ab	ab	bb	bb	bb	ab	bb	bb	bb	ab	bb	ab	bb	bb	--	--	bb	--	--	--	ab	bb	ab	ab	--	--	bb	bb	bb	bb
Marker3065376	aaxbb	bb	ab	bb	bb	ab	bb	ab	bb	ab	ab	bb	ab	bb	ab	bb	ab	ab	bb	ab	ab	bb	bb	bb	ab	bb	ab	bb	bb	bb	ab	ab	bb	ab	bb	bb	ab	bb	bb	ab	bb	ab	ab	bb	bb	bb	bb	ab	bb
Marker2277606	aaxbb	bb	ab	bb	--	--	--	--	bb	--	bb	ab	ab	bb	--	--	bb	ab	--	--	--	bb	ab	bb	bb	--	--	bb	ab	bb	bb	bb	--	ab	--	--	ab	--	bb	bb	bb	bb	--	--	bb	--	ab	--	bb
Marker3326499	aaxbb	bb	ab	bb	bb	ab	bb	ab	--	ab	ab	ab	bb	bb	ab	--	ab	ab	bb	ab	ab	bb	bb	bb	ab	--	bb	bb	bb	bb	ab	ab	bb	ab	bb	--	bb	bb	--	ab	bb	ab	bb	bb	bb	bb	bb	ab	bb
Marker3037882	aaxbb	bb	--	--	bb	ab	bb	ab	bb	ab	ab	bb	ab	bb	ab	bb	ab	ab	bb	ab	ab	bb	bb	bb	ab	--	ab	bb	ab	bb	ab	ab	bb	ab	bb	--	ab	bb	bb	ab	bb	ab	ab	bb	bb	bb	bb	ab	--
Marker939829	aaxbb	bb	ab	bb	bb	ab	bb	--	bb	ab	ab	bb	--	bb	ab	bb	bb	ab	bb	--	ab	--	bb	bb	ab	bb	ab	bb	bb	bb	ab	bb	bb	--	--	bb	ab	--	bb	ab	bb	ab	ab	bb	--	bb	--	--	bb
Marker2200371	aaxbb	bb	ab	bb	bb	ab	bb	ab	bb	ab	ab	--	ab	bb	ab	--	ab	ab	bb	ab	ab	bb	bb	bb	ab	bb	bb	bb	ab	bb	ab	bb	bb	ab	bb	bb	bb	bb	bb	bb	bb	ab	ab	bb	bb	bb	bb	ab	bb
Marker3774102	aaxbb	bb	ab	bb	bb	ab	bb	ab	bb	ab	ab	bb	ab	bb	ab	bb	ab	ab	bb	ab	ab	bb	bb	--	ab	bb	ab	bb	ab	bb	ab	ab	bb	ab	bb	bb	ab	bb	bb	ab	bb	ab	ab	bb	bb	bb	bb	ab	bb
Marker2209960	aaxbb	bb	bb	bb	bb	ab	bb	ab	bb	ab	ab	bb	bb	ab	--	bb	ab	ab	bb	ab	ab	bb	bb	bb	ab	bb	ab	bb	ab	bb	ab	ab	bb	--	bb	bb	--	bb	bb	ab	bb	ab	bb	bb	bb	bb	bb	ab	bb
Marker2701657	aaxbb	bb	--	--	bb	--	bb	bb	bb	ab	ab	ab	ab	--	ab	bb	bb	ab	bb	ab	ab	bb	--	bb	ab	bb	ab	bb	--	bb	--	--	--	ab	ab	bb	ab	--	bb	ab	bb	ab	bb	bb	bb	bb	bb	ab	bb
Marker3110847	aaxbb	bb	--	bb	--	ab	--	bb	bb	--	ab	--	ab	bb	--	--	bb	--	bb	ab	--	bb	bb	bb	bb	--	ab	bb	ab	bb	bb	bb	bb	ab	ab	bb	bb	--	--	ab	bb	bb	--	bb	bb	bb	ab	ab	bb
Marker2309853	aaxbb	bb	ab	bb	bb	ab	bb	ab	bb	ab	ab	--	bb	bb	ab	bb	ab	ab	bb	ab	bb	bb	bb	bb	ab	bb	ab	--	--	bb	ab	ab	bb	ab	bb	bb	ab	--	bb	ab	bb	bb	ab	bb	bb	bb	bb	ab	bb
Marker3776524	aaxbb	bb	ab	--	--	ab	bb	bb	bb	ab	bb	ab	bb	bb	bb	bb	bb	ab	bb	ab	ab	bb	ab	--	ab	bb	ab	bb	ab	bb	bb	ab	bb	--	--	bb	ab	bb	bb	ab	bb	bb	ab	bb	--	bb	bb	ab	bb
Marker715940	aaxbb	bb	bb	--	bb	ab	--	bb	bb	ab	ab	bb	ab	bb	ab	bb	ab	ab	bb	--	ab	bb	bb	--	ab	--	ab	bb	ab	bb	ab	ab	bb	ab	bb	--	ab	--	bb	ab	bb	ab	ab	--	bb	bb	bb	ab	bb
Marker1475046	aaxbb	--	ab	bb	bb	ab	bb	ab	bb	ab	ab	bb	ab	bb	ab	bb	ab	ab	bb	ab	ab	--	bb	bb	ab	bb	--	bb	ab	bb	ab	ab	bb	ab	bb	bb	ab	bb	bb	ab	bb	ab	ab	bb	bb	bb	--	bb	bb
Marker1359653	aaxbb	bb	ab	bb	bb	ab	bb	ab	bb	ab	ab	bb	ab	bb	bb	bb	ab	ab	bb	ab	ab	bb	bb	bb	ab	bb	ab	bb	--	bb	ab	ab	bb	ab	bb	bb	ab	bb	bb	ab	bb	ab	ab	bb	bb	bb	bb	ab	bb
Marker2587126	aaxbb	bb	ab	bb	bb	--	bb	ab	bb	ab	ab	bb	--	bb	ab	bb	ab	ab	bb	ab	ab	bb	bb	bb	ab	bb	ab	bb	ab	bb	ab	ab	bb	--	bb	bb	--	bb	bb	ab	bb	ab	ab	bb	bb	bb	bb	ab	--
Marker1066917	aaxbb	bb	ab	bb	ab	ab	--	ab	bb	--	ab	ab	--	--	bb	bb	bb	--	bb	ab	bb	bb	bb	bb	ab	--	ab	bb	ab	bb	ab	ab	bb	bb	--	--	ab	bb	ab	ab	bb	bb	bb	bb	bb	bb	--	ab	--
Marker1150856	aaxbb	bb	ab	bb	bb	ab	bb	ab	bb	ab	ab	bb	ab	bb	ab	bb	ab	ab	bb	ab	ab	bb	bb	bb	ab	bb	ab	bb	ab	bb	bb	ab	bb	bb	bb	bb	ab	bb	bb	ab	bb	ab	ab	--	bb	bb	bb	ab	bb
Marker774320	aaxbb	bb	ab	bb	bb	ab	bb	bb	bb	ab	ab	--	--	bb	bb	bb	bb	ab	bb	ab	ab	bb	bb	bb	bb	bb	--	bb	--	bb	bb	ab	bb	--	ab	--	ab	--	bb	ab	bb	ab	ab	--	bb	--	bb	bb	bb
Marker2874643	aaxbb	bb	ab	bb	bb	ab	bb	ab	bb	ab	ab	bb	ab	bb	ab	bb	ab	ab	bb	ab	bb	bb	bb	bb	ab	bb	--	bb	ab	bb	ab	ab	bb	ab	bb	bb	--	bb	bb	ab	bb	bb	ab	bb	bb	bb	bb	ab	bb
Marker380925	aaxbb	bb	ab	--	bb	ab	bb	ab	--	ab	ab	bb	--	bb	--	--	ab	ab	bb	ab	ab	bb	bb	bb	ab	--	ab	bb	ab	bb	ab	--	bb	ab	bb	--	bb	--	bb	ab	bb	ab	ab	bb	bb	bb	bb	ab	--
Marker3118542	aaxbb	bb	ab	bb	ab	ab	bb	ab	bb	ab	ab	bb	ab	bb	ab	bb	ab	ab	bb	ab	ab	bb	--	--	ab	bb	ab	bb	ab	bb	ab	ab	bb	ab	bb	bb	ab	bb	bb	ab	bb	ab	ab	bb	bb	bb	bb	ab	--
Marker377931	aaxbb	--	ab	bb	bb	ab	bb	bb	--	ab	ab	ab	ab	bb	bb	bb	bb	ab	bb	ab	ab	bb	bb	bb	bb	bb	ab	bb	ab	ab	ab	bb	bb	ab	bb	bb	ab	bb	--	ab	--	bb	--	bb	ab	bb	bb	ab	bb
Marker3238076	aaxbb	bb	ab	bb	bb	ab	bb	ab	bb	ab	bb	bb	ab	bb	ab	bb	bb	ab	bb	ab	--	bb	bb	bb	ab	--	ab	bb	ab	bb	ab	ab	bb	ab	bb	bb	ab	bb	bb	ab	bb	ab	ab	--	bb	bb	bb	ab	bb
Marker1244291	aaxbb	--	ab	bb	bb	ab	bb	ab	bb	bb	ab	bb	--	bb	ab	--	ab	--	bb	--	ab	--	bb	bb	ab	--	ab	bb	--	bb	ab	--	bb	ab	--	--	--	bb	bb	ab	bb	ab	--	bb	bb	bb	bb	--	bb
Marker1606251	aaxbb	--	bb	bb	bb	--	--	ab	bb	ab	--	--	ab	bb	ab	bb	ab	ab	bb	ab	bb	bb	--	bb	ab	--	--	--	ab	bb	ab	ab	bb	ab	bb	bb	ab	--	bb	ab	--	--	--	--	--	bb	bb	--	bb
Marker3137623	aaxbb	bb	ab	bb	bb	--	bb	ab	--	ab	--	bb	--	--	ab	bb	--	ab	bb	--	ab	bb	bb	bb	ab	--	bb	bb	ab	bb	bb	ab	bb	ab	--	--	ab	bb	--	ab	bb	ab	bb	--	bb	bb	bb	bb	--
Marker1389741	aaxbb	bb	ab	bb	bb	ab	bb	ab	bb	ab	ab	bb	ab	bb	ab	--	ab	ab	bb	ab	ab	bb	bb	bb	ab	--	ab	bb	ab	bb	ab	ab	bb	ab	bb	bb	ab	bb	bb	ab	bb	ab	bb	bb	bb	bb	bb	ab	bb
Marker2209790	aaxbb	bb	ab	bb	bb	ab	bb	ab	bb	ab	ab	bb	ab	bb	ab	bb	ab	ab	bb	ab	ab	bb	bb	bb	ab	bb	ab	bb	ab	bb	ab	ab	bb	ab	bb	bb	ab	bb	bb	--	bb	ab	ab	bb	bb	bb	bb	ab	bb
Marker3794318	aaxbb	bb	ab	bb	bb	ab	bb	ab	bb	ab	ab	bb	ab	bb	ab	bb	ab	ab	bb	ab	ab	bb	bb	--	ab	bb	ab	bb	ab	bb	ab	ab	--	ab	bb	bb	ab	bb	bb	ab	bb	ab	ab	--	bb	bb	bb	ab	bb
Marker2874678	aaxbb	bb	ab	bb	bb	ab	bb	ab	bb	ab	ab	bb	ab	bb	ab	bb	ab	ab	bb	ab	ab	bb	bb	bb	ab	bb	ab	bb	ab	bb	ab	ab	bb	ab	bb	bb	ab	bb	bb	ab	bb	ab	ab	bb	bb	bb	bb	ab	bb
Marker3218495	aaxbb	bb	ab	bb	bb	ab	bb	bb	bb	ab	ab	ab	ab	bb	bb	bb	bb	ab	bb	ab	ab	bb	bb	bb	ab	bb	ab	bb	ab	bb	bb	ab	bb	ab	ab	bb	ab	bb	bb	ab	bb	bb	ab	bb	bb	bb	bb	ab	bb
Marker1475389	aaxbb	bb	ab	bb	bb	ab	bb	ab	bb	ab	ab	bb	ab	bb	ab	bb	ab	ab	bb	ab	ab	bb	bb	bb	ab	bb	ab	bb	ab	bb	ab	ab	bb	ab	bb	bb	ab	bb	bb	ab	bb	ab	bb	bb	bb	bb	bb	ab	bb
Marker1407869	aaxbb	bb	ab	bb	bb	ab	bb	ab	bb	ab	ab	bb	ab	bb	ab	bb	ab	ab	bb	ab	--	bb	bb	--	--	--	--	bb	ab	bb	ab	bb	bb	ab	bb	bb	--	bb	bb	--	bb	--	--	bb	--	bb	bb	--	--
Marker3265076	aaxbb	ab	ab	bb	bb	ab	bb	bb	bb	ab	ab	ab	ab	bb	bb	bb	bb	ab	bb	ab	ab	bb	ab	bb	bb	bb	ab	bb	ab	bb	bb	bb	bb	ab	ab	bb	ab	bb	bb	ab	bb	bb	ab	bb	bb	bb	ab	ab	bb
Marker2793692	aaxbb	bb	bb	bb	bb	--	--	--	bb	ab	ab	bb	ab	bb	--	bb	--	ab	bb	bb	--	--	bb	bb	ab	bb	--	bb	ab	--	ab	bb	bb	bb	--	--	ab	--	bb	ab	--	ab	ab	bb	--	bb	bb	ab	bb
Marker1764827	aaxbb	bb	--	bb	bb	--	bb	ab	bb	ab	ab	bb	ab	bb	ab	bb	ab	ab	bb	ab	ab	bb	--	bb	ab	bb	ab	--	ab	bb	bb	ab	bb	ab	bb	--	ab	bb	bb	ab	bb	ab	ab	bb	bb	--	--	ab	bb
Marker3055507	aaxbb	bb	ab	bb	bb	ab	bb	bb	bb	ab	ab	bb	ab	bb	ab	bb	ab	ab	bb	ab	ab	bb	bb	bb	ab	bb	ab	bb	ab	bb	ab	ab	bb	ab	bb	bb	ab	bb	bb	ab	bb	ab	ab	bb	bb	bb	bb	ab	bb
Marker2721553	aaxbb	bb	bb	bb	bb	--	bb	ab	bb	ab	ab	bb	ab	--	--	bb	ab	ab	bb	--	ab	bb	bb	bb	ab	bb	ab	bb	bb	bb	ab	ab	--	ab	bb	bb	ab	bb	bb	ab	bb	ab	--	bb	bb	bb	bb	ab	bb
Marker1692651	aaxbb	bb	ab	--	bb	ab	bb	--	bb	ab	bb	--	--	bb	ab	bb	--	ab	bb	ab	ab	--	bb	bb	ab	bb	ab	bb	ab	bb	ab	ab	bb	ab	bb	bb	ab	--	--	ab	bb	--	--	bb	bb	--	bb	ab	bb
Marker492542	aaxbb	bb	ab	bb	bb	bb	bb	ab	bb	--	bb	--	ab	bb	ab	--	ab	ab	--	ab	ab	--	bb	bb	ab	bb	ab	ab	ab	bb	bb	--	bb	ab	ab	bb	ab	bb	bb	ab	bb	ab	--	bb	bb	bb	bb	ab	bb
Marker3305498	aaxbb	--	ab	bb	bb	bb	bb	bb	bb	--	ab	ab	ab	--	bb	--	bb	ab	bb	ab	ab	bb	bb	bb	ab	--	--	bb	ab	bb	bb	--	--	--	ab	--	ab	bb	--	ab	bb	ab	--	bb	bb	bb	--	ab	bb
Marker3386333	aaxbb	bb	ab	bb	bb	ab	bb	ab	bb	ab	ab	bb	ab	bb	ab	bb	ab	ab	bb	ab	ab	bb	bb	bb	ab	bb	ab	bb	ab	bb	ab	ab	bb	ab	bb	bb	ab	bb	bb	ab	bb	ab	ab	bb	bb	bb	bb	ab	bb
Marker1322028	aaxbb	bb	ab	bb	bb	ab	bb	bb	bb	ab	ab	ab	ab	bb	bb	bb	bb	bb	bb	ab	ab	bb	ab	bb	ab	bb	--	bb	ab	bb	ab	ab	bb	ab	ab	ab	--	bb	bb	ab	bb	bb	ab	bb	bb	ab	bb	ab	bb
Marker2214816	aaxbb	bb	ab	bb	bb	ab	bb	ab	bb	--	ab	bb	ab	bb	ab	bb	ab	ab	bb	bb	bb	bb	bb	bb	ab	bb	ab	bb	bb	bb	ab	bb	--	ab	bb	bb	ab	bb	bb	--	bb	ab	--	bb	--	bb	bb	ab	bb
Marker607516	aaxbb	bb	ab	bb	bb	ab	bb	bb	bb	ab	ab	ab	ab	bb	bb	bb	bb	bb	bb	ab	ab	bb	ab	bb	bb	bb	ab	bb	ab	bb	bb	bb	bb	ab	ab	bb	ab	bb	bb	bb	bb	bb	ab	bb	bb	bb	--	ab	bb
Marker1486210	aaxbb	bb	ab	bb	--	ab	bb	ab	bb	ab	ab	bb	bb	bb	ab	bb	ab	ab	bb	ab	ab	bb	--	bb	bb	bb	ab	bb	--	bb	ab	ab	bb	--	bb	bb	ab	bb	bb	--	bb	ab	ab	bb	bb	--	bb	ab	bb
Marker2906335	aaxbb	bb	ab	bb	bb	ab	bb	bb	bb	ab	ab	ab	ab	bb	bb	bb	bb	ab	bb	ab	ab	bb	ab	bb	bb	bb	ab	bb	bb	bb	ab	bb	bb	ab	ab	bb	ab	bb	ab	ab	bb	bb	ab	bb	bb	bb	bb	ab	bb
Marker1684008	aaxbb	bb	ab	bb	bb	ab	bb	ab	bb	ab	ab	bb	ab	bb	ab	bb	ab	ab	bb	ab	ab	bb	bb	bb	ab	bb	ab	bb	ab	bb	ab	ab	bb	ab	bb	bb	ab	bb	bb	ab	bb	ab	ab	bb	bb	bb	bb	ab	bb
Marker3084397	aaxbb	bb	ab	bb	bb	bb	bb	ab	bb	ab	ab	bb	ab	bb	ab	bb	ab	ab	bb	ab	ab	bb	ab	bb	--	bb	--	bb	ab	bb	ab	ab	bb	ab	--	bb	ab	bb	bb	ab	bb	ab	ab	bb	bb	bb	bb	ab	bb
Marker1614712	aaxbb	bb	ab	--	bb	ab	bb	ab	bb	ab	ab	ab	ab	bb	ab	bb	ab	ab	bb	--	ab	bb	bb	bb	ab	--	bb	bb	--	bb	bb	ab	bb	bb	--	--	--	bb	bb	ab	bb	ab	bb	bb	bb	--	bb	ab	bb
Marker1024845	aaxbb	bb	ab	bb	bb	ab	bb	ab	bb	ab	ab	ab	ab	bb	ab	bb	ab	ab	bb	ab	bb	bb	bb	bb	ab	bb	bb	bb	ab	bb	bb	ab	bb	--	ab	bb	ab	bb	bb	ab	bb	ab	bb	bb	bb	bb	bb	ab	bb
Marker2478136	aaxbb	bb	ab	bb	bb	ab	bb	ab	bb	ab	ab	bb	ab	bb	ab	bb	ab	ab	bb	ab	ab	bb	bb	bb	ab	bb	ab	bb	ab	bb	ab	ab	bb	ab	bb	--	ab	bb	bb	ab	bb	ab	ab	bb	bb	bb	bb	ab	bb
Marker82806	aaxbb	bb	ab	bb	bb	ab	bb	bb	bb	ab	ab	ab	--	bb	bb	bb	bb	ab	bb	ab	ab	bb	ab	bb	bb	bb	ab	bb	bb	bb	bb	bb	bb	ab	bb	bb	ab	bb	bb	ab	bb	bb	ab	bb	bb	bb	ab	ab	bb
Marker590987	aaxbb	bb	ab	bb	--	ab	bb	ab	bb	ab	ab	bb	--	bb	ab	--	ab	ab	bb	--	ab	--	bb	bb	ab	bb	bb	bb	ab	bb	ab	ab	bb	ab	bb	bb	ab	bb	--	ab	bb	bb	ab	bb	bb	bb	--	ab	bb
Marker2706033	aaxbb	bb	ab	bb	bb	ab	bb	ab	bb	ab	ab	bb	ab	bb	ab	bb	ab	ab	bb	ab	ab	bb	bb	bb	ab	bb	ab	bb	ab	bb	ab	ab	bb	ab	bb	bb	ab	bb	bb	ab	bb	ab	ab	bb	bb	bb	bb	ab	bb
Marker3541337	aaxbb	bb	ab	bb	bb	ab	bb	ab	bb	ab	ab	bb	bb	bb	ab	bb	ab	ab	bb	ab	ab	bb	bb	bb	ab	bb	ab	bb	ab	bb	bb	ab	bb	ab	bb	bb	ab	--	bb	--	bb	--	ab	bb	bb	bb	bb	ab	bb
Marker2929104	aaxbb	bb	--	bb	bb	ab	--	--	bb	ab	--	--	--	bb	bb	bb	ab	bb	bb	--	ab	bb	bb	bb	ab	--	--	bb	ab	bb	--	--	bb	--	bb	bb	ab	bb	--	ab	bb	ab	--	bb	bb	bb	--	ab	bb
Marker926277	aaxbb	bb	ab	bb	bb	ab	bb	bb	bb	ab	ab	bb	ab	bb	ab	bb	ab	ab	bb	ab	ab	bb	bb	bb	ab	bb	ab	bb	bb	bb	ab	ab	bb	--	bb	bb	ab	bb	bb	ab	bb	ab	ab	bb	bb	bb	bb	ab	bb
Marker314790	aaxbb	bb	ab	bb	bb	ab	bb	bb	bb	ab	bb	ab	bb	bb	ab	bb	ab	ab	bb	ab	ab	bb	bb	bb	bb	bb	ab	--	ab	bb	ab	--	bb	ab	ab	bb	ab	bb	bb	ab	bb	--	bb	bb	bb	bb	bb	ab	bb
Marker588313	aaxbb	bb	ab	bb	bb	ab	bb	ab	bb	ab	ab	--	--	bb	ab	bb	ab	ab	bb	ab	ab	bb	bb	--	ab	bb	ab	bb	ab	bb	bb	ab	bb	ab	bb	--	--	--	--	bb	bb	ab	ab	bb	bb	bb	bb	ab	--
Marker2427141	aaxbb	bb	ab	bb	bb	ab	bb	bb	bb	ab	ab	ab	ab	bb	bb	bb	bb	ab	bb	ab	ab	bb	ab	bb	bb	bb	ab	bb	ab	bb	ab	--	bb	ab	bb	--	ab	bb	bb	ab	bb	bb	ab	bb	bb	bb	bb	ab	bb
Marker278518	aaxbb	--	ab	--	--	ab	--	bb	bb	--	ab	ab	ab	--	--	bb	bb	bb	bb	ab	bb	bb	--	--	ab	bb	bb	--	ab	bb	--	--	bb	ab	--	bb	ab	--	bb	ab	--	ab	ab	bb	bb	bb	--	ab	--
Marker3238159	aaxbb	bb	ab	bb	bb	ab	bb	ab	bb	ab	bb	bb	ab	bb	--	bb	ab	bb	bb	ab	ab	--	bb	bb	ab	bb	--	bb	ab	bb	ab	--	bb	ab	bb	bb	ab	--	ab	ab	bb	ab	ab	bb	bb	bb	bb	ab	bb
Marker3184979	aaxbb	bb	ab	bb	bb	ab	bb	ab	bb	ab	ab	bb	ab	bb	ab	bb	ab	ab	bb	bb	ab	bb	bb	bb	ab	bb	--	bb	ab	bb	ab	ab	bb	ab	bb	bb	--	bb	bb	ab	bb	ab	bb	bb	bb	bb	bb	ab	bb
Marker2427881	aaxbb	--	ab	bb	bb	ab	bb	ab	bb	ab	bb	ab	--	bb	--	bb	ab	ab	bb	--	bb	bb	--	bb	ab	bb	ab	bb	ab	bb	bb	--	bb	ab	ab	ab	ab	bb	--	--	bb	ab	--	--	bb	bb	bb	ab	bb
Marker1477448	aaxbb	bb	bb	bb	bb	ab	bb	ab	bb	ab	ab	bb	bb	bb	ab	bb	ab	ab	ab	ab	ab	bb	bb	bb	ab	bb	ab	bb	ab	bb	ab	ab	bb	ab	bb	bb	ab	--	bb	ab	bb	ab	ab	bb	bb	bb	bb	ab	bb
Marker2677185	aaxbb	bb	ab	bb	bb	ab	bb	ab	bb	ab	ab	bb	ab	bb	ab	bb	ab	ab	bb	ab	ab	bb	bb	bb	ab	bb	ab	bb	ab	bb	ab	ab	bb	ab	bb	bb	ab	bb	bb	ab	bb	ab	ab	bb	bb	bb	bb	ab	bb
Marker3081515	aaxbb	--	--	--	bb	ab	--	ab	ab	ab	ab	--	ab	bb	--	bb	ab	ab	--	ab	ab	bb	--	--	ab	bb	ab	--	ab	bb	ab	--	bb	bb	bb	bb	ab	bb	bb	ab	--	ab	ab	bb	bb	--	bb	ab	--
Marker3425760	aaxbb	bb	bb	bb	bb	ab	bb	ab	bb	ab	ab	--	bb	bb	ab	bb	ab	ab	bb	ab	--	bb	bb	bb	ab	bb	ab	bb	ab	bb	--	ab	bb	ab	bb	bb	bb	bb	bb	ab	bb	ab	ab	bb	bb	bb	bb	ab	bb
Marker1854759	aaxbb	bb	ab	bb	bb	ab	bb	ab	bb	ab	ab	bb	ab	bb	ab	bb	ab	ab	bb	ab	ab	bb	bb	bb	ab	bb	ab	bb	ab	bb	ab	ab	bb	ab	bb	bb	ab	bb	bb	bb	bb	ab	ab	bb	bb	bb	bb	ab	bb
Marker605290	aaxbb	bb	ab	bb	bb	ab	bb	ab	bb	ab	ab	bb	bb	bb	ab	bb	ab	ab	bb	ab	ab	bb	bb	bb	ab	bb	ab	bb	ab	bb	ab	ab	bb	ab	bb	bb	bb	bb	bb	ab	bb	ab	ab	bb	bb	bb	bb	ab	bb
Marker641890	aaxbb	bb	ab	bb	bb	ab	--	ab	bb	ab	ab	bb	ab	bb	ab	bb	ab	ab	bb	ab	ab	bb	bb	--	ab	bb	--	bb	ab	bb	--	--	bb	--	--	--	bb	bb	bb	--	bb	ab	--	--	bb	ab	bb	ab	bb
Marker1920263	aaxbb	--	ab	bb	bb	bb	bb	--	bb	ab	ab	--	--	bb	ab	bb	ab	ab	bb	ab	ab	bb	bb	bb	ab	bb	ab	--	--	--	ab	ab	bb	ab	bb	bb	--	bb	bb	ab	bb	ab	ab	bb	bb	bb	--	bb	bb
Marker2511546	aaxbb	bb	ab	bb	--	ab	--	ab	--	bb	ab	--	--	--	ab	bb	ab	--	bb	bb	ab	bb	bb	bb	bb	bb	ab	--	--	bb	--	--	bb	ab	ab	bb	ab	--	bb	ab	--	ab	--	bb	bb	--	bb	--	--
Marker314728	aaxbb	--	ab	--	bb	bb	bb	--	bb	--	ab	bb	ab	bb	--	bb	ab	ab	--	ab	ab	bb	bb	--	--	bb	ab	--	--	bb	ab	--	bb	bb	ab	bb	--	--	bb	ab	--	--	bb	bb	bb	bb	--	--	--
Marker586334	aaxbb	bb	ab	bb	bb	ab	bb	ab	bb	bb	ab	bb	ab	bb	ab	bb	ab	ab	bb	ab	ab	bb	bb	bb	ab	--	ab	bb	ab	bb	ab	ab	bb	ab	bb	ab	ab	bb	bb	ab	bb	ab	ab	bb	bb	bb	bb	ab	bb
Marker119110	aaxbb	bb	ab	bb	bb	ab	--	ab	bb	ab	ab	bb	ab	bb	ab	bb	ab	ab	bb	ab	ab	bb	bb	bb	ab	ab	ab	bb	ab	bb	bb	ab	bb	ab	bb	bb	ab	bb	--	ab	--	ab	ab	bb	bb	bb	bb	ab	bb
Marker3270255	aaxbb	bb	ab	bb	bb	ab	bb	ab	bb	ab	ab	--	ab	bb	ab	bb	ab	ab	bb	ab	ab	bb	bb	bb	ab	bb	ab	bb	ab	bb	ab	ab	bb	ab	bb	bb	ab	bb	bb	ab	bb	ab	ab	bb	--	bb	bb	ab	bb
Marker1244302	aaxbb	bb	ab	bb	bb	ab	bb	bb	bb	ab	ab	bb	ab	bb	ab	bb	ab	ab	bb	ab	bb	bb	bb	bb	ab	bb	ab	bb	ab	bb	ab	ab	bb	ab	--	bb	ab	bb	bb	ab	bb	ab	ab	bb	bb	bb	bb	ab	bb
Marker3343314	aaxbb	bb	ab	bb	bb	ab	--	ab	bb	ab	ab	bb	bb	--	bb	bb	ab	ab	bb	--	bb	bb	bb	bb	ab	--	ab	bb	bb	bb	ab	--	bb	bb	bb	bb	bb	bb	bb	ab	bb	ab	--	bb	bb	bb	bb	ab	bb
Marker2841446	aaxbb	bb	ab	bb	bb	ab	bb	bb	bb	ab	ab	--	bb	bb	ab	bb	ab	ab	ab	ab	ab	bb	bb	--	ab	--	bb	bb	bb	bb	bb	ab	bb	ab	bb	bb	ab	--	bb	ab	bb	ab	bb	bb	bb	bb	bb	--	bb
Marker520306	aaxbb	bb	ab	--	bb	ab	--	ab	bb	bb	ab	--	--	--	ab	bb	ab	ab	--	--	--	bb	bb	--	--	--	ab	bb	bb	--	--	ab	bb	--	--	--	ab	--	bb	--	--	ab	ab	--	--	bb	--	bb	--
Marker860181	aaxbb	bb	ab	bb	bb	ab	bb	ab	bb	ab	ab	--	bb	bb	ab	bb	ab	ab	bb	bb	ab	bb	bb	bb	ab	--	ab	bb	ab	bb	ab	ab	bb	ab	bb	bb	ab	bb	bb	ab	bb	ab	ab	bb	bb	bb	bb	ab	bb
Marker1780428	aaxbb	bb	ab	bb	bb	ab	bb	ab	bb	ab	ab	bb	ab	bb	ab	bb	ab	ab	bb	ab	ab	bb	bb	bb	ab	bb	ab	bb	ab	bb	ab	ab	bb	ab	bb	bb	ab	bb	bb	ab	bb	ab	ab	bb	bb	bb	bb	ab	bb
Marker2874665	aaxbb	bb	ab	--	bb	ab	bb	ab	bb	bb	ab	--	ab	bb	ab	bb	ab	bb	bb	ab	ab	bb	bb	bb	ab	--	ab	bb	ab	bb	ab	ab	bb	ab	--	bb	ab	bb	bb	ab	bb	ab	ab	bb	bb	bb	bb	ab	bb
Marker3225973	aaxbb	bb	ab	bb	bb	ab	bb	ab	bb	ab	ab	--	ab	bb	ab	--	ab	ab	bb	ab	ab	bb	bb	bb	ab	bb	ab	bb	ab	bb	ab	ab	bb	ab	bb	bb	ab	bb	bb	ab	bb	ab	ab	bb	bb	bb	bb	ab	bb
Marker904232	aaxbb	--	ab	--	bb	--	--	--	--	ab	ab	--	--	bb	--	--	--	ab	--	ab	ab	--	bb	bb	--	--	--	--	--	bb	ab	--	bb	ab	--	--	ab	bb	bb	bb	bb	ab	ab	--	bb	bb	bb	bb	bb
Marker3192672	aaxbb	bb	ab	bb	bb	bb	bb	ab	bb	ab	ab	bb	ab	bb	ab	bb	ab	ab	bb	ab	ab	bb	bb	bb	ab	bb	ab	bb	ab	bb	ab	ab	bb	ab	bb	bb	ab	bb	bb	ab	bb	ab	ab	bb	bb	bb	bb	ab	bb
Marker1086181	aaxbb	bb	--	bb	bb	ab	bb	ab	bb	bb	--	bb	--	bb	--	--	ab	ab	--	--	ab	bb	bb	bb	ab	bb	ab	--	bb	bb	ab	bb	bb	ab	--	--	ab	bb	bb	--	bb	ab	--	--	bb	--	bb	ab	bb
Marker896134	aaxbb	bb	bb	bb	bb	ab	bb	ab	bb	ab	ab	bb	ab	bb	ab	bb	ab	ab	bb	ab	ab	bb	bb	bb	ab	bb	ab	bb	ab	bb	ab	ab	bb	ab	bb	bb	ab	bb	bb	ab	bb	ab	ab	bb	bb	bb	bb	ab	bb
Marker1882103	aaxbb	bb	ab	bb	bb	ab	bb	bb	bb	ab	ab	ab	ab	bb	--	bb	--	ab	bb	--	ab	--	bb	bb	ab	--	--	--	ab	bb	bb	--	bb	bb	ab	bb	ab	bb	bb	ab	bb	--	bb	bb	bb	bb	--	ab	bb
Marker2681718	aaxbb	--	ab	bb	bb	--	bb	ab	ab	ab	ab	bb	ab	bb	ab	bb	--	--	bb	ab	ab	bb	bb	--	ab	bb	ab	bb	ab	bb	ab	ab	--	ab	bb	bb	bb	bb	bb	bb	bb	ab	bb	bb	bb	bb	bb	ab	bb
Marker3285964	aaxbb	--	ab	bb	bb	ab	bb	ab	bb	ab	ab	bb	ab	bb	ab	bb	ab	ab	bb	ab	ab	--	bb	bb	ab	bb	ab	bb	--	bb	ab	ab	bb	ab	bb	bb	ab	bb	bb	ab	bb	--	ab	bb	bb	--	bb	ab	bb
Marker3536827	aaxbb	--	ab	--	bb	ab	--	ab	bb	--	ab	bb	ab	--	ab	--	bb	--	bb	bb	bb	bb	bb	bb	ab	bb	--	bb	ab	bb	bb	--	bb	--	--	--	ab	--	bb	ab	bb	--	ab	bb	--	bb	bb	ab	bb
Marker2515527	aaxbb	bb	ab	bb	bb	ab	bb	bb	bb	ab	ab	ab	ab	bb	bb	bb	bb	ab	bb	ab	ab	bb	ab	bb	bb	--	ab	bb	ab	bb	bb	bb	bb	ab	ab	bb	ab	bb	bb	ab	bb	bb	ab	bb	bb	bb	bb	ab	bb
Marker2301747	aaxbb	bb	ab	bb	bb	bb	--	ab	bb	--	ab	bb	--	bb	ab	bb	ab	ab	bb	ab	ab	bb	bb	bb	ab	bb	ab	bb	ab	bb	ab	ab	bb	--	bb	bb	ab	bb	bb	--	bb	--	ab	--	bb	bb	bb	ab	bb
Marker71425	aaxbb	bb	ab	bb	bb	ab	bb	ab	bb	ab	ab	bb	ab	bb	ab	bb	ab	ab	bb	ab	ab	--	bb	bb	ab	bb	ab	bb	ab	bb	bb	bb	bb	ab	bb	bb	ab	bb	bb	ab	bb	ab	ab	bb	bb	bb	bb	ab	bb
Marker1490835	aaxbb	bb	ab	bb	bb	ab	bb	bb	--	--	bb	bb	ab	bb	ab	bb	ab	ab	bb	ab	ab	bb	bb	bb	ab	bb	ab	bb	ab	bb	bb	ab	bb	ab	bb	bb	ab	bb	bb	ab	bb	ab	ab	bb	bb	bb	bb	ab	bb
Marker960543	aaxbb	bb	ab	bb	bb	ab	bb	ab	bb	--	ab	bb	ab	bb	ab	--	--	ab	bb	ab	ab	bb	bb	bb	ab	bb	ab	bb	--	bb	ab	ab	bb	ab	bb	--	--	bb	--	ab	bb	bb	--	bb	bb	bb	bb	ab	bb
Marker554392	aaxbb	bb	ab	bb	bb	ab	bb	ab	bb	ab	ab	bb	--	bb	ab	bb	ab	ab	bb	ab	ab	bb	bb	bb	ab	--	ab	bb	ab	bb	ab	ab	bb	bb	--	bb	ab	bb	bb	ab	bb	ab	ab	bb	bb	bb	bb	ab	bb
Marker3662495	aaxbb	bb	ab	bb	bb	ab	bb	ab	bb	ab	ab	bb	ab	bb	ab	bb	ab	--	bb	ab	ab	bb	bb	--	ab	bb	ab	bb	ab	bb	ab	--	bb	ab	bb	bb	--	bb	bb	ab	bb	ab	bb	bb	bb	bb	bb	ab	bb
Marker2188167	aaxbb	bb	ab	bb	bb	ab	bb	bb	bb	ab	ab	ab	ab	bb	bb	bb	bb	ab	bb	ab	ab	bb	ab	bb	bb	bb	ab	bb	ab	bb	ab	bb	bb	ab	bb	bb	ab	bb	bb	ab	bb	bb	ab	bb	bb	bb	ab	ab	bb
Marker3543397	aaxbb	bb	ab	bb	bb	ab	bb	ab	bb	ab	ab	ab	ab	bb	bb	bb	ab	ab	bb	ab	ab	--	bb	bb	ab	bb	ab	bb	bb	bb	ab	ab	bb	ab	ab	bb	ab	bb	bb	ab	bb	ab	bb	bb	bb	ab	bb	--	bb
Marker304732	aaxbb	bb	ab	bb	bb	ab	bb	bb	bb	ab	ab	ab	ab	bb	bb	bb	bb	ab	bb	ab	bb	bb	ab	bb	bb	bb	ab	bb	ab	bb	bb	bb	bb	ab	ab	bb	ab	bb	bb	ab	bb	bb	ab	bb	bb	ab	bb	ab	bb
Marker2515436	aaxbb	bb	ab	bb	bb	ab	bb	bb	bb	ab	ab	ab	ab	bb	bb	bb	bb	bb	bb	ab	ab	bb	ab	bb	--	bb	ab	bb	--	bb	--	--	bb	ab	ab	bb	ab	bb	--	--	bb	bb	--	bb	bb	bb	--	ab	bb
Marker1651277	aaxbb	bb	ab	--	bb	ab	--	ab	bb	--	ab	--	--	bb	ab	bb	ab	--	bb	ab	ab	--	bb	bb	ab	bb	bb	bb	ab	--	bb	--	bb	ab	bb	--	bb	bb	bb	ab	bb	ab	ab	bb	bb	bb	bb	ab	bb
Marker3046724	aaxbb	bb	ab	bb	bb	ab	bb	ab	bb	ab	bb	ab	bb	bb	ab	bb	ab	ab	bb	ab	ab	bb	bb	bb	ab	bb	bb	bb	ab	bb	bb	ab	bb	bb	ab	bb	ab	bb	bb	ab	bb	--	--	bb	bb	bb	bb	ab	bb
Marker3440072	aaxbb	bb	ab	bb	bb	ab	bb	bb	bb	bb	ab	ab	ab	bb	bb	bb	bb	ab	bb	ab	ab	bb	ab	bb	bb	bb	ab	bb	ab	ab	ab	bb	bb	ab	bb	bb	ab	--	bb	ab	bb	bb	ab	bb	ab	bb	ab	ab	bb
Marker3349278	aaxbb	bb	ab	bb	bb	ab	--	--	bb	ab	bb	ab	ab	bb	bb	bb	bb	ab	bb	ab	bb	bb	bb	bb	ab	--	ab	--	ab	--	bb	ab	bb	ab	ab	--	ab	bb	bb	ab	--	ab	bb	bb	bb	bb	bb	ab	bb
Marker2724143	aaxbb	--	--	bb	bb	ab	bb	bb	bb	--	ab	ab	ab	--	bb	--	--	ab	bb	ab	--	--	bb	--	--	--	ab	bb	ab	--	--	--	bb	--	ab	--	bb	--	bb	ab	bb	--	--	--	--	--	bb	ab	bb
Marker3277998	aaxbb	bb	ab	bb	bb	--	bb	bb	bb	--	ab	ab	ab	bb	bb	bb	ab	ab	bb	ab	ab	bb	ab	bb	bb	bb	ab	bb	ab	ab	ab	bb	bb	ab	bb	bb	ab	--	bb	ab	bb	bb	ab	bb	bb	bb	ab	ab	bb
Marker1374311	aaxbb	bb	bb	bb	bb	ab	bb	--	bb	--	ab	bb	ab	bb	--	bb	bb	ab	bb	--	bb	bb	bb	bb	ab	--	ab	--	--	bb	ab	ab	bb	--	--	bb	bb	bb	--	ab	bb	bb	--	bb	--	--	bb	ab	bb
Marker1935450	aaxbb	bb	ab	bb	bb	ab	bb	ab	bb	ab	ab	bb	ab	bb	ab	bb	ab	ab	bb	ab	ab	bb	bb	bb	ab	bb	--	bb	ab	bb	ab	ab	bb	ab	bb	--	ab	bb	bb	ab	bb	ab	ab	bb	bb	bb	bb	ab	bb
Marker2343597	aaxbb	bb	ab	bb	bb	ab	--	ab	bb	ab	ab	bb	ab	bb	ab	bb	ab	ab	bb	ab	ab	bb	bb	bb	ab	bb	ab	bb	ab	bb	ab	ab	bb	ab	bb	bb	ab	bb	bb	ab	bb	ab	ab	bb	bb	bb	bb	ab	bb
Marker3081201	aaxbb	bb	ab	bb	bb	ab	bb	ab	bb	ab	ab	bb	ab	bb	ab	bb	ab	--	bb	ab	ab	bb	bb	bb	ab	bb	ab	bb	ab	bb	bb	ab	bb	ab	bb	bb	ab	bb	bb	ab	bb	ab	ab	bb	bb	bb	bb	bb	bb
Marker1958105	aaxbb	bb	ab	--	bb	ab	bb	ab	bb	ab	ab	--	ab	--	ab	bb	--	bb	bb	bb	ab	bb	--	bb	ab	--	ab	bb	--	bb	ab	ab	bb	ab	ab	--	ab	bb	--	bb	bb	ab	ab	--	--	bb	--	ab	bb
Marker3628900	aaxbb	bb	ab	bb	bb	ab	--	ab	bb	ab	ab	bb	--	bb	ab	bb	ab	ab	bb	ab	ab	--	bb	bb	ab	bb	ab	bb	ab	bb	--	ab	bb	ab	--	bb	ab	bb	bb	ab	bb	ab	bb	bb	--	bb	--	ab	bb
Marker3244919	aaxbb	bb	ab	bb	bb	ab	bb	bb	bb	ab	ab	ab	ab	bb	ab	bb	bb	ab	bb	ab	ab	bb	bb	bb	ab	bb	ab	bb	ab	bb	bb	ab	bb	ab	ab	bb	ab	bb	bb	ab	bb	bb	ab	bb	bb	bb	bb	ab	bb
Marker2439738	aaxbb	bb	ab	bb	bb	ab	bb	bb	bb	ab	ab	--	--	--	--	bb	bb	ab	bb	--	ab	bb	bb	bb	ab	bb	ab	--	--	bb	bb	ab	bb	ab	ab	bb	ab	bb	bb	ab	bb	ab	--	bb	bb	bb	bb	ab	bb
Marker552248	aaxbb	bb	ab	bb	bb	ab	bb	bb	bb	ab	ab	ab	ab	bb	ab	bb	bb	ab	bb	ab	ab	bb	bb	bb	ab	bb	ab	bb	ab	bb	bb	ab	bb	ab	ab	bb	bb	bb	bb	ab	bb	ab	ab	bb	bb	bb	bb	ab	bb
Marker1200964	aaxbb	bb	ab	bb	bb	ab	bb	bb	bb	ab	ab	bb	ab	bb	--	bb	--	ab	bb	ab	ab	--	bb	--	bb	bb	ab	bb	ab	bb	--	ab	bb	ab	--	bb	ab	bb	--	--	bb	ab	--	--	--	bb	bb	ab	bb
Marker2356340	aaxbb	bb	ab	bb	bb	ab	bb	bb	bb	ab	ab	bb	bb	bb	ab	bb	ab	ab	bb	bb	bb	bb	bb	bb	ab	bb	ab	bb	ab	bb	bb	ab	bb	ab	bb	bb	ab	bb	bb	ab	bb	ab	ab	bb	bb	ab	--	ab	bb
Marker1257027	aaxbb	bb	ab	bb	bb	ab	bb	--	--	ab	ab	bb	--	bb	ab	bb	bb	ab	bb	ab	ab	bb	bb	bb	--	bb	bb	bb	ab	bb	ab	bb	bb	ab	bb	bb	--	bb	bb	ab	bb	ab	ab	bb	bb	bb	bb	ab	bb
[truncated: 2,081 more rows]
[truncated: 100 more columns]
