# Supplementary material for: Construction of a high-density genetic map and the X/Y sex-determining gene mapping in spinach based on large-scale markers developed by specific-locus amplified fragment sequencing (SLAF-seq)
Source: BMC Genomics. 2017 Apr 4;18:276. doi: 10.1186/s12864-017-3659-9 (PMC5379770; doi:10.1186/s12864-017-3659-9)
Supplement: Supplementary file 2 — High-density genetic linkage map of spinach constructed in this study. (XLSX 100 kb) [file 12864_2017_3659_MOESM2_ESM.xlsx]

## Sheet: Sheet1
group	1
Marker256247	0
Marker256645	1.418
Marker2544246	1.432
Marker1179193	2.772
Marker256436	3
Marker1813691	3.679
Marker1178722	3.754
Marker255893	4.02
Marker3019892	4.604
Marker2532196	4.834
Marker3020126	5.094
Marker1591384	5.258
Marker1091570	5.282
Marker2531431	6.29
Marker3712903	6.298
Marker1179370	6.559
Marker1591079	6.917
Marker1179494	6.944
Marker2799188	7.685
Marker2532038	8.778
Marker1000661	10.853
Marker3784603	16.953
Marker795278	23.073
Marker2578244	24.697
Marker2638401	35.635
Marker2671980	37.29
Marker1262138	41.816
Marker59377	44.204
Marker473633	44.204
Marker1300716	44.589
Marker1637733	47.228
Marker32072	48.334
Marker3025243	49.825
Marker2292864	53.052
Marker2635885	53.252
Marker2011422	54.084
Marker188736	54.601
Marker609998	54.733
Marker2501701	56.329
Marker2454833	57.31
Marker3477111	59.383
Marker845322	59.383
Marker2167343	60.621
Marker3650758	60.725
Marker1432052	61.167
Marker3650782	61.168
Marker337998	61.275
Marker1968776	61.382
Marker3770805	61.382
Marker2851382	62.578
Marker845505	62.654
Marker1384777	63.361
Marker2167203	63.702
Marker2045431	63.977
Marker998415	65.26
Marker2652011	65.408
Marker1857030	65.408
Marker716463	65.935
Marker1841812	66.463
Marker275911	66.463
Marker1654814	66.463
Marker1902779	66.463
Marker1511067	66.463
Marker1902672	66.463
Marker703538	66.463
Marker1741656	66.463
Marker2057931	66.463
Marker689620	66.99
Marker3447086	67.518
Marker645391	68.89
Marker3113135	68.89
Marker2999571	68.89
Marker697794	69.517
Marker3613140	69.517
Marker645362	69.517
Marker1689447	69.517
Marker2787289	69.517
Marker3615767	69.587
Marker1703931	69.587
Marker1698891	70.201
Marker97673	70.253
Marker1365681	70.305
Marker1335176	70.305
Marker3615746	70.421
Marker648296	70.536
Marker3615771	70.672
Marker2731679	70.994
Marker1066549	70.994
Marker385279	71.377
Marker889061	71.377
Marker2849510	71.705
Marker1365830	71.705
Marker2849552	71.705
Marker3367080	72.086
Marker1405698	72.467
Marker3203679	72.467
Marker327191	72.467
Marker2097355	73.571
Marker3447055	73.572
Marker1365821	73.76
Marker3715369	74.66
Marker3663983	74.66
Marker3516220	74.707
Marker3223572	74.707
Marker2164652	77.474
Marker1249474	77.56
Marker869393	78.133
Marker1910284	78.732
Marker2052496	80.053
Marker312217	80.674
Marker1319986	80.674
Marker2454847	81.92
Marker1533826	82.301
Marker2174983	82.923
Marker2971121	83.16
Marker2786190	83.622
Marker788582	85.334
Marker1470130	85.907
Marker170107	86.529
Marker2642305	86.606
Marker2917923	86.672
Marker3341525	87.821
Marker3663929	88.395
Marker1420264	88.945
Marker788526	89.591
Marker2297303	89.592
Marker3116287	89.592
Marker869326	89.592
Marker1995806	89.592
Marker2767086	89.592
Marker1498413	89.592
Marker383259	89.592
Marker832905	89.592
Marker788546	90.237
Marker3139846	90.237
Marker546445	90.237
Marker3471898	90.237
Marker2775978	90.237
Marker2624822	90.237
Marker427640	90.237
Marker659529	90.818
Marker293262	90.818
Marker3223583	90.818
Marker377044	90.818
Marker3582871	92.136
Marker329598	92.224
Marker1420335	92.251
Marker427647	92.315
Marker869360	92.917
Marker3710863	92.917
Marker1899320	92.917
Marker45618	94.255
Marker1459344	94.818
Marker3747556	94.818
Marker2791318	94.829
Marker1269240	94.839
Marker1629561	94.849
Marker1258427	94.849
Marker373208	95.257
Marker3022141	95.257
Marker596932	95.89
Marker672708	95.93
Marker477879	95.971
Marker2307816	95.971
Marker3174376	98.014
Marker407602	99.12
Marker912828	99.658
Marker1659163	99.658
Marker974510	100.842
Marker2788209	100.849
Marker2601511	100.849
Marker2504605	101.984
Marker1101301	101.984
Marker702197	102.294
Marker802777	102.294
Marker1234575	102.294
Marker419859	102.822
Marker432485	103.165
Marker2570636	103.165
Marker2324457	103.165
Marker1096182	103.566
Marker1841091	104.106
Marker1836848	104.106
Marker3576694	104.526
Marker2189337	104.526
Marker1298355	104.526
Marker514819	104.526
Marker514704	104.526
Marker96347	104.526
Marker2499222	105.526
Marker2184578	105.99
Marker3376775	106.441
Marker3781094	106.888
Marker834111	106.903
Marker3541514	107.956
Marker1462434	107.999
Marker710799	108.54
Marker3718626	109.626
Marker271090	110.785
Marker2016347	111.331
Marker1205364	112.126
Marker2735370	112.676
Marker493457	114.828
Marker2940726	114.833
Marker2503935	114.844
Marker2561723	115.342
Marker1930772	115.342
Marker1721377	115.342
Marker2066132	115.342
Marker1971628	115.342
Marker993001	115.342
Marker3563236	115.805
Marker3235180	115.805
Marker1275589	115.805
Marker496042	116.26
Marker2570483	116.747
Marker478774	116.789
Marker2269653	116.804
Marker1881894	117.269
Marker2866502	117.799
Marker2990835	117.799
Marker1839714	117.799
Marker59489	117.799
Marker3161269	117.799
Marker3247062	117.799
Marker882354	117.915
Marker1062294	117.915
Marker1101268	118.2
Marker2035897	119.047
Marker2947061	119.047
Marker2251016	119.374
Marker1231891	119.374
Marker2735358	119.374
Marker2092067	119.374
Marker1764713	119.696
Marker2087110	119.696
Marker3258760	119.696
Marker2778685	119.696
Marker2304662	119.696
Marker3316980	119.696
Marker96278	119.696
Marker1051787	120.043
Marker383117	120.043
Marker2493763	120.043
Marker57933	120.471
Marker2465559	120.478
Marker1089077	120.478
Marker469153	120.478
Marker2955841	120.478
Marker1355332	120.478
Marker3756027	120.478
Marker1971424	120.478
Marker651953	120.478
Marker452596	120.836
Marker2090589	121.093
Marker1848641	121.851
Marker2397763	122.266
Marker1700157	122.606
Marker3050517	123.724
Marker3211629	124.022
Marker1303060	124.022
Marker186161	124.022
Marker758185	124.022
Marker4667	124.022
Marker905628	124.022
Marker523285	124.022
Marker1084550	124.022
Marker1133753	124.022
Marker1396411	124.022
Marker116004	124.022
Marker1396503	124.022
Marker1748886	124.022
Marker3327956	124.022
Marker2269709	124.022
Marker3469767	124.022
Marker1943097	124.022
Marker1768257	124.022
Marker3379254	124.022
Marker1327793	124.022
Marker721084	124.022
Marker857681	124.022
Marker3487028	124.384
Marker479454	124.384
Marker3134960	124.384
Marker2897860	124.384
Marker2990908	124.384
Marker1304309	124.452
Marker802712	124.452
Marker3487557	124.452
Marker2503842	124.452
Marker1827355	124.452
Marker799618	124.452
Marker3315678	124.452
Marker2714922	124.452
Marker658307	124.452
Marker3352728	124.452
Marker2064239	124.452
Marker1828480	124.452
Marker3235199	124.452
Marker1048264	124.452
Marker669655	124.452
Marker1355353	124.64
Marker2590416	124.747
Marker401063	124.747
Marker116064	124.747
Marker2798770	124.747
Marker931020	124.747
Marker991903	124.747
Marker842563	124.747
Marker714117	124.747
Marker3672808	124.747
Marker835680	124.747
Marker1458276	124.747
Marker1255304	124.747
Marker2519985	124.747
Marker1713532	124.747
Marker1283620	124.747
Marker1067635	124.747
Marker1968006	124.747
Marker3510178	124.747
Marker2791304	125.021
Marker2755787	125.021
Marker3449721	125.021
Marker2955871	125.021
Marker1104084	125.021
Marker2996082	125.021
Marker2307799	125.021
Marker3607123	125.021
Marker929568	125.021
Marker1660945	125.021
Marker523114	125.021
Marker2010920	125.135
Marker1659269	125.135
Marker2179830	125.135
Marker617422	125.137
Marker3260421	125.137
Marker859788	125.137
Marker2130616	125.137
Marker2087318	125.14
Marker3740747	125.142
Marker2119881	125.145
Marker3277193	125.147
Marker2439891	125.15
Marker1944943	125.153
Marker3292372	125.153
Marker1459309	125.281
Marker617018	125.281
Marker3622251	125.285
Marker3232123	125.288
Marker2431276	125.387
Marker1340410	125.701
Marker1578724	125.701
Marker96258	125.706
Marker523253	125.9
Marker1842125	126.036
Marker1965248	126.036
Marker16969	126.041
Marker1821108	126.245
Marker3341685	126.412
Marker2723623	126.812
Marker197691	127.028
Marker49363	127.031
Marker1997947	127.043
Marker2960231	127.191
Marker2978856	127.191
Marker262814	127.193
Marker993033	127.193
Marker1419680	127.193
Marker1419640	127.193
Marker262843	127.193
Marker993449	127.193
Marker2206096	127.193
Marker2553829	127.193
Marker3139602	127.193
Marker3382436	127.193
Marker2557614	127.193
Marker2233979	127.193
Marker2566782	127.193
Marker3274265	127.193
Marker1900826	127.193
Marker1218287	127.193
Marker3698969	127.193
Marker1539577	127.193
Marker1210152	127.193
Marker3292374	127.193
Marker911871	127.193
Marker3710920	127.193
Marker2055913	127.193
Marker201965	127.193
Marker1895174	127.193
Marker197694	127.193
Marker3341595	127.193
Marker3077051	127.193
Marker1212721	127.193
Marker3451211	127.193
Marker1619336	127.193
Marker335122	127.193
Marker1997471	127.193
Marker3621221	127.193
Marker247807	127.193
Marker515892	127.198
Marker2780056	127.232
Marker2741470	127.232
Marker720812	127.26
Marker993616	127.26
Marker3129094	127.26
Marker90131	127.26
Marker2027806	127.26
Marker628900	127.26
Marker3673220	127.26
Marker993447	127.26
Marker49376	127.26
Marker1364206	127.26
Marker1673760	127.26
Marker2614678	127.421
Marker651988	127.575
Marker2011433	127.575
Marker477859	127.575
Marker3052649	127.575
Marker2415696	127.575
Marker2812231	127.633
Marker2311567	127.633
Marker200152	127.633
Marker2553770	127.633
Marker3139051	127.633
Marker1997536	127.652
Marker3634409	127.662
Marker207659	127.691
Marker1003925	127.707
Marker551624	127.709
Marker954129	127.724
Marker1400768	127.757
Marker3777996	127.796
Marker1322229	127.862
Marker2723549	127.912
Marker3111386	127.914
Marker2249742	127.916
Marker312073	127.941
Marker814598	127.978
Marker3776378	127.978
Marker2626989	128.06
Marker2049963	128.06
Marker477907	128.078
Marker93893	128.078
Marker1749070	128.224
Marker3637412	128.224
Marker1064992	128.224
Marker2697710	128.224
Marker3710876	128.224
Marker3388754	128.313
Marker474369	128.402
Marker3172309	128.513
Marker2778988	128.762
Marker2791301	129.178
Marker2078608	129.31
Marker1145369	129.742
Marker3352850	129.773
Marker1080606	130.257
Marker1488555	130.335
Marker976028	130.351
Marker1845262	130.65
Marker1845392	130.755
Marker3106224	130.871
Marker1333010	131.076
Marker336219	131.096
Marker3449038	131.189
Marker2638782	131.193
Marker2734624	131.432
Marker3658510	131.444
Marker667345	131.846
Marker1340118	131.851
Marker823907	131.858
Marker1548853	131.863
Marker2880118	131.871
Marker1484431	131.874
Marker406356	131.878
Marker35881	131.886
Marker3532594	131.898
Marker3292876	131.903
Marker735653	131.907
Marker3027684	131.954
Marker1396855	131.954
Marker1365950	131.954
Marker1365957	131.954
Marker1638052	132.004
Marker391791	132.018
Marker2470489	132.033
Marker2053217	132.047
Marker1596796	132.047
Marker768337	132.047
Marker2470658	132.047
Marker6600	132.172
Marker2662836	132.172
Marker1136284	132.178
Marker2096973	132.185
Marker3185445	132.192
Marker2015862	132.192
Marker2015915	132.198
Marker1247436	132.198
Marker1574914	132.205
Marker3422491	132.205
Marker3422381	132.205
Marker2792004	132.205
Marker2842534	132.205
Marker1191126	132.205
Marker2006175	132.205
Marker622036	132.401
Marker2476370	132.401
Marker1921839	132.472
Marker3449059	132.472
Marker2039911	132.516
Marker147776	132.562
Marker2495716	132.611
Marker2742233	132.715
Marker1596772	132.715
Marker1313180	132.722
Marker336062	132.771
Marker374880	132.771
Marker1808136	132.771
Marker2015944	132.778
Marker2135442	132.778
Marker3497002	132.78
Marker2495746	132.784
Marker1845061	132.784
Marker2053230	132.784
Marker2053234	132.791
Marker2848093	132.95
Marker3422339	132.95
Marker2638898	133.092
Marker2458753	133.197
Marker3531421	133.197
Marker510310	133.197
Marker2951071	133.197
Marker862770	133.197
Marker329513	133.197
Marker295400	133.316
Marker116158	133.316
Marker1178484	133.316
Marker2908967	133.317
Marker392599	133.317
Marker2761447	133.317
Marker2570913	133.317
Marker827996	133.317
Marker2880149	133.317
Marker1113404	133.317
Marker2088054	133.317
Marker3263806	133.399
Marker3382601	133.399
Marker3453435	133.399
Marker2068318	133.521
Marker2967661	133.521
Marker1112042	133.521
Marker3137195	133.521
Marker1609792	133.521
Marker3200211	133.529
Marker2182100	133.537
Marker1559600	133.545
Marker1632898	133.545
Marker1458200	133.545
Marker2888230	133.553
Marker2699771	133.553
Marker253368	133.569
Marker521301	133.584
Marker320217	133.671
Marker2559189	133.704
Marker253429	133.704
Marker3228368	133.704
Marker2843560	133.764
Marker758948	133.828
Marker2331746	133.88
Marker2001400	133.889
Marker2547976	133.928
Marker1925474	133.968
Marker3216877	134.106
Marker1227649	134.106
Marker2897873	134.132
Marker3645835	134.14
Marker2547905	134.148
Marker1532605	134.148
Marker2465350	134.156
Marker3071069	134.223
Marker1855970	134.296
Marker1926017	134.345
Marker2641034	134.354
Marker1529034	134.354
Marker2746097	134.456
Marker781805	134.696
Marker253441	134.696
Marker2394352	134.733
Marker2182034	134.742
Marker3209883	134.842
Marker1380805	134.931
Marker648010	135.021
Marker1070417	135.057
Marker2245243	135.062
Marker2068140	135.184
Marker3462312	135.189
Marker2559390	135.189
Marker2693869	135.198
Marker3334282	135.201
Marker772523	135.201
Marker2266924	135.201
Marker46098	135.201
Marker2064071	135.201
Marker645421	135.201
Marker1655994	135.424
Marker3360021	135.424
Marker2186730	135.424
Marker2037896	135.424
Marker3103415	135.544
Marker2980506	135.544
Marker3618800	135.668
Marker1912589	135.668
Marker3547780	135.674
Marker2464073	135.758
Marker1459879	135.758
Marker2582384	135.758
Marker3546158	135.957
Marker2788103	135.957
Marker3540547	135.973
Marker2499558	135.973
Marker1018138	135.973
Marker138717	135.973
Marker1067787	135.973
Marker3631483	136.159
Marker2430899	136.159
Marker980854	136.17
Marker1563397	136.256
Marker2866549	136.256
Marker3534754	136.256
Marker3194195	136.262
Marker3487341	136.417
Marker1935792	136.425
Marker1212087	136.425
Marker2347866	136.425
Marker169473	136.425
Marker1871659	136.425
Marker3644688	136.425
Marker424671	136.425
Marker2175994	136.425
Marker3562470	136.431
Marker3079059	136.436
Marker1943067	136.436
Marker2203383	136.436
Marker1167759	136.436
Marker2581631	136.718
Marker2049398	136.718
Marker1494735	136.718
Marker3620384	136.718
Marker147917	136.718
Marker2121730	136.718
Marker3288143	136.718
Marker2121582	136.718
Marker2233874	136.718
Marker1933513	136.738
Marker2670262	136.75
Marker1850983	136.762
Marker2463138	136.966
Marker3128372	136.966
Marker1629520	136.979
Marker2895421	136.991
Marker1112035	137.021
Marker710352	137.034
Marker2106912	137.269
Marker2523098	137.281
Marker146197	137.289
Marker1493931	137.304
Marker988971	137.312
Marker2440787	137.312
Marker343943	137.312
Marker765132	137.312
Marker2066671	137.312
Marker3771605	137.312
Marker3379239	137.319
Marker3391386	137.326
Marker2860634	137.522
Marker2323866	138.01
Marker2153967	138.192
Marker3323783	138.192
Marker2340353	138.34
Marker1499202	138.378
Marker3729402	138.613
Marker417938	138.74
Marker2976987	138.743
Marker2078910	138.743
Marker3165833	138.743
Marker557120	139.022
Marker2112592	139.03
Marker1492530	139.03
Marker1322191	139.33
Marker1656048	139.337
Marker455113	139.344
Marker1051808	139.559
Marker3083586	140.322
Marker1052932	140.322
Marker2224503	140.332
Marker306151	140.52
Marker3581745	140.565
Marker3486843	140.876
Marker3739658	141.111
Marker2064049	141.111
Marker2779335	141.868
Marker3656372	142.412
Marker3176988	142.412
Marker3344441	142.79
Marker710353	142.82
Marker2189293	143.118
Marker19236	143.422
Marker1155847	143.794
Marker1967228	144.115
Marker365729	144.15
Marker2777827	144.492
Marker1492637	144.492
Marker3494589	144.492
Marker303288	144.492
Marker2078681	144.492
Marker2460115	144.492
Marker1458336	144.492
Marker317854	144.849
Marker3642616	144.849
Marker2472461	144.849
Marker3393927	144.849
Marker2492844	144.865
Marker1596218	144.865
Marker1033573	145.159
Marker3562511	145.48
Marker2726961	145.48
Marker2854973	145.48
Marker2511005	145.48
Marker1438879	145.567
Marker1510012	145.947
Marker2691433	145.994
Marker631122	146.014
Marker3607417	146.389
Marker401035	146.403
Marker1966385	146.773
Marker2670254	147.13
Marker2717727	147.13
Marker1089075	147.158
Marker988424	147.185
Marker3091385	147.185
Marker2701450	147.987
Marker3656378	148.372
Marker2670000	148.779
Marker1072906	148.84
Marker859779	150.029
Marker3225752	150.413
Marker2175115	150.413
Marker2788446	150.557
Marker1340734	150.557
Marker2135756	150.557
Marker1692008	150.557
Marker2967691	150.918
Marker2071126	150.918
Marker3633792	150.918
Marker2733556	151.614
Marker3209888	151.614
Marker945856	151.614
Marker3216912	151.614
Marker3153984	151.614
Marker1687378	152.05
Marker2032595	152.05
Marker1393883	152.05
Marker2121640	152.316
Marker2535265	152.316
Marker3339732	152.316
Marker2064077	152.729
Marker2967372	152.797
Marker1073191	153.281
Marker2503900	153.722
Marker890113	153.976
Marker1743945	155.034
Marker3306808	155.055
Marker2403471	155.484
Marker1474640	155.492
Marker46318	156.691
Marker3589784	156.691
Marker262009	156.691
Marker2207509	157.411
Marker3541503	157.827
Marker1985241	158.243
Marker1459732	158.243
Marker1671521	158.243
Marker1081126	158.243
Marker731311	158.653
Marker2570640	159.136
Marker1398636	159.136
Marker2888048	159.626
Marker3185945	160.522
Marker1205270	161.015
Marker1839661	161.03
Marker2978911	161.05
Marker841751	161.056
Marker2612163	161.056
Marker2165593	161.075
Marker1169659	161.525
Marker2467869	162.5
Marker2499415	162.5
Marker3174355	162.5
Marker2845673	162.516
Marker2499592	162.537
Marker1912683	162.537
Marker3770537	162.537
Marker651448	162.56
Marker3510165	163.422
Marker3788268	163.422
Marker1094666	163.431
Marker2691623	163.452
Marker119953	163.955
Marker393744	163.955
Marker2503965	164.439
Marker3672687	164.923
Marker1700160	164.945
Marker2884801	164.961
Marker1456726	164.975
Marker1609773	165.455
Marker1845183	165.982
Marker882093	165.982
Marker3260946	166.533
Marker3461386	166.998
Marker2229025	167.417
Marker317696	167.901
Marker455101	168.448
Marker1665112	168.448
Marker3271081	168.954
Marker1390293	169.461
Marker3148871	169.461
Marker1096082	169.929
Marker2555823	169.929
Marker1284276	169.929
Marker2736501	169.929
Marker1995829	170.463
Marker2555908	170.463
Marker1577099	170.463
Marker610265	170.935
Marker1911017	171.357
Marker1943170	171.357
Marker1845366	171.947
Marker3084325	172.418
Marker3599010	173.217
Marker3116561	173.217
Marker302586	173.75
Marker3558720	173.833
Marker419676	173.833
Marker3249874	174.376
Marker305916	174.376
Marker2670322	174.376
Marker2462014	174.462
Marker1813935	174.462
Marker3635649	174.462
Marker2990769	175.03
Marker140384	175.03
Marker3547745	175.03
Marker2049400	175.48
Marker461385	175.48
Marker2203372	175.48
Marker1492703	175.48
Marker2699311	175.48
Marker850582	175.48
Marker1652171	175.48
Marker244198	176.084
Marker1760340	176.627
Marker3665644	176.627
Marker1789677	176.627
Marker2434921	176.627
Marker694914	176.627
Marker1084603	176.627
Marker1463845	176.627
Marker1306271	176.627
Marker1294613	176.627
Marker1646903	177.166
Marker1595708	177.751
Marker2610120	177.751
Marker667269	177.896
Marker3719715	178.07
Marker3186007	178.083
Marker3003735	178.083
Marker1961863	178.084
Marker167952	178.097
Marker1938373	178.097
Marker1247020	178.097
Marker2582361	178.097
Marker3334285	178.097
Marker2375798	178.097
Marker3288286	178.745
Marker172743	178.758
Marker728281	179.294
Marker645577	179.324
Marker2452692	179.452
Marker3288276	179.452
Marker53887	179.972
Marker554051	180.484
Marker3672717	181.021
Marker1116232	181.574
Marker2358759	181.574
Marker2980387	182.087
Marker1412756	182.526
Marker2557674	182.795
Marker2776182	183.484
Marker356331	183.484
Marker2448502	184.167
Marker1655972	184.167
Marker2947134	184.179
group	2
Marker570377	0
Marker571026	0.62
Marker289333	0.643
Marker438793	0.81
Marker341197	0.977
Marker439168	1
Marker340979	1.127
Marker2944445	1.127
Marker3473493	1.127
Marker570539	1.225
Marker2906890	1.244
Marker571244	1.43
Marker3661717	1.696
Marker2438212	1.78
Marker2944682	1.88
Marker2438118	1.895
Marker2161718	1.91
Marker2161816	1.91
Marker1764007	1.925
Marker439372	2.183
Marker3473631	2.197
Marker1840279	2.214
Marker2438244	2.344
Marker340889	2.623
Marker341804	2.732
Marker3661690	2.958
Marker571054	3.556
Marker341775	4.086
Marker438973	4.83
Marker2857148	6.755
Marker3661751	6.901
Marker1215491	6.901
Marker1847612	7.047
Marker439192	7.247
Marker1877774	8.026
Marker20053	8.214
Marker3011503	8.214
Marker1452751	8.226
Marker1839904	8.818
Marker1875043	9.575
Marker1452847	9.892
Marker3364738	10.064
Marker1874684	10.17
Marker1020667	11.97
Marker1020536	12.061
Marker1161895	12.061
Marker1020753	12.499
Marker1448162	13.584
Marker1915794	13.717
Marker1265715	14.098
Marker1161940	14.233
Marker1020557	14.368
Marker1595	16.451
Marker156753	18.392
Marker793731	19.073
Marker2589521	20.498
Marker2589680	21.922
Marker272407	25.183
Marker1930241	25.885
Marker329565	26.206
Marker2365156	27.459
Marker1425406	28.256
Marker329939	30.201
Marker724201	30.201
Marker724044	30.201
Marker329804	30.202
Marker3312596	30.284
Marker724116	30.297
Marker2365608	30.378
Marker1944256	30.979
Marker272508	31.255
Marker335900	31.532
Marker3312451	32.538
Marker3080962	34.544
Marker2365967	34.722
Marker272174	35.03
Marker2365502	35.178
Marker329917	35.278
Marker272498	35.351
Marker1421996	35.489
Marker2366131	35.581
Marker168905	35.862
Marker793890	37.209
Marker1072516	37.618
Marker1479609	38.275
Marker1448094	39.549
Marker272118	39.961
Marker2197802	41.144
Marker1452135	41.444
Marker2198178	41.696
Marker2365493	42.689
Marker2198444	44.782
Marker1072459	44.986
Marker1072347	45.257
Marker1080731	45.344
Marker2197610	45.718
Marker1668533	45.987
Marker2197621	46.359
Marker1072425	48.313
Marker1072348	49.063
Marker1032012	51.126
Marker1668736	51.129
Marker1027530	53.067
Marker2000458	54.477
Marker2994818	55.138
Marker423130	57.786
Marker2546651	57.97
Marker2040639	58.117
Marker709014	59.334
Marker709274	59.769
Marker2959646	60.012
Marker96001	60.796
Marker1026977	61.602
Marker966982	62.051
Marker104332	62.582
Marker2171683	62.718
Marker1027135	62.854
Marker2506595	63.381
Marker423156	64.028
Marker2381871	64.38
Marker1344279	64.842
Marker709239	66.145
Marker3501192	66.356
Marker3241139	70.307
Marker2959655	72.047
Marker1055211	73.102
Marker518709	75.005
Marker2594850	76.548
Marker3792210	77.498
Marker832183	78.069
Marker1782465	79.651
Marker113862	79.745
Marker3101792	80.084
Marker2816456	80.157
Marker2723394	80.231
Marker1246700	80.231
Marker554735	80.304
Marker3777268	80.308
Marker1717033	80.313
Marker1745683	80.814
Marker1405554	80.871
Marker1403906	81.89
Marker350596	82.308
Marker1576709	82.396
Marker1118312	83.15
Marker3392765	84.051
Marker712849	84.499
Marker3485072	84.56
Marker1294372	84.621
Marker104508	84.681
Marker113650	84.681
Marker832081	85.293
Marker1585117	85.293
Marker2104582	85.697
Marker3010907	86.042
Marker1012504	87.249
Marker1012515	87.759
Marker3101678	88.299
Marker2077399	88.926
Marker1088915	88.964
Marker1517290	89.264
Marker2158537	89.682
Marker1084421	89.744
Marker396647	90.099
Marker1404014	90.453
Marker1517209	90.729
Marker1661887	90.765
Marker2005042	91.215
Marker2621722	91.28
Marker1880923	91.352
Marker3466566	91.662
Marker832097	92.139
Marker33331	93.857
Marker3345399	94.282
Marker1344692	96.165
Marker1880850	96.165
Marker1894147	96.165
Marker1880918	97.369
Marker2368746	97.998
Marker1737783	98.197
Marker2124860	98.822
Marker2041111	98.822
Marker206848	98.822
Marker3397534	98.98
Marker127288	98.98
Marker3101098	99.411
Marker1599472	99.411
Marker426022	99.411
Marker2158611	99.411
Marker1111620	102.048
Marker2041461	102.048
Marker3066628	102.094
Marker138121	102.655
Marker3681018	102.718
Marker127269	103.409
Marker2700185	103.46
Marker127073	104.209
Marker1062626	104.672
Marker2017784	104.672
Marker2190157	104.894
Marker973947	105.117
Marker3066562	106.359
Marker1018643	106.359
Marker431751	107.03
Marker32758	107.03
Marker431768	107.03
Marker2712200	107.713
Marker431766	108.209
Marker1076661	108.685
Marker1939600	111.743
Marker1913586	112.874
Marker3629121	113.668
Marker1509235	113.934
Marker3240516	114.969
Marker2770	115.895
Marker1291783	116.487
Marker3680944	116.75
Marker1973003	116.75
Marker3051846	117.266
Marker636698	117.266
Marker1546262	117.751
Marker2099128	118.381
Marker3456596	118.398
Marker3005736	118.948
Marker1804048	119.498
Marker3256126	120.097
Marker2194649	120.097
Marker160226	120.097
Marker3299078	120.097
Marker1603300	120.663
Marker2043478	121.23
Marker477060	121.23
Marker3667571	121.23
Marker3324287	121.316
Marker1872030	121.876
Marker3787834	122.521
Marker2619556	123.818
Marker822339	124.337
Marker1427725	124.844
Marker987516	124.844
Marker928032	124.844
Marker3170639	124.844
Marker335703	125.9
Marker1273779	125.9
Marker1587362	125.9
Marker2611195	125.9
Marker3384747	125.9
Marker1728574	126.441
Marker1271345	126.441
Marker1703243	126.441
Marker516371	126.441
Marker3593207	126.441
Marker1192262	126.441
Marker3299007	126.441
Marker751707	127.061
Marker379980	127.061
Marker573211	127.061
Marker2335766	127.061
Marker2685254	127.061
Marker826746	127.202
Marker2705584	127.67
Marker3342052	128.305
Marker2662448	128.305
Marker1404092	128.814
Marker3730830	128.814
Marker3482536	128.814
Marker2018591	128.814
Marker3406561	129.417
Marker764255	129.913
Marker1726072	129.913
Marker3268684	129.913
Marker486631	129.913
Marker1463633	130.401
Marker852081	130.401
Marker48385	130.401
Marker3113375	130.401
Marker765299	130.401
Marker3751737	130.401
Marker1400887	130.528
Marker2843916	131.465
Marker2956224	131.976
Marker1671908	131.976
Marker2126526	133.037
Marker1520742	133.75
Marker1063887	133.75
Marker1086624	133.75
Marker1325746	133.75
Marker2518067	134.148
Marker3166869	134.148
Marker1251249	134.148
Marker2127107	134.568
Marker2520577	134.967
Marker1762448	134.967
Marker300454	134.967
Marker2434856	135.337
Marker1488054	135.337
Marker2470322	135.337
Marker2875189	135.337
Marker1024685	135.728
Marker1939411	136.201
Marker3776	136.201
Marker1385813	136.201
Marker1704399	136.201
Marker103999	136.201
Marker2065689	136.201
Marker1186963	136.611
Marker265393	136.611
Marker673190	136.611
Marker169790	137.005
Marker2359186	137.824
Marker1535188	137.824
Marker171011	137.824
Marker2715880	137.824
Marker985525	138.257
Marker1923829	138.257
Marker236510	138.257
Marker3126808	138.628
Marker3359415	138.628
Marker2785680	138.628
Marker3541450	139.391
Marker1827612	139.391
Marker2523686	139.391
Marker2735278	139.391
Marker2642756	139.391
Marker1481700	139.399
Marker3341816	139.407
Marker2875083	139.415
Marker3244173	139.423
Marker427274	139.44
Marker101926	139.866
Marker10412	139.866
Marker693154	139.866
Marker2843	139.866
Marker822357	139.877
Marker647007	139.888
Marker2359212	139.899
Marker717224	139.921
Marker23882	139.932
Marker1192162	140.376
Marker3089489	140.384
Marker1529757	140.391
Marker643068	140.447
Marker2588792	140.447
Marker14230	140.447
Marker3681622	140.483
Marker3749858	140.483
Marker914521	140.483
Marker3769233	140.483
Marker2841593	140.917
Marker3587074	140.917
Marker3069546	140.917
Marker2489258	141.287
Marker711615	141.287
Marker2449287	141.287
Marker3730304	141.287
Marker2503676	141.287
Marker1643871	141.287
Marker1057108	141.287
Marker1144586	141.287
Marker130701	141.287
Marker3054865	141.287
Marker3627771	141.287
Marker1574050	141.287
Marker2866183	141.287
Marker427780	141.681
Marker94064	141.839
Marker3163189	142.066
Marker2772813	142.066
Marker3028389	142.077
Marker1529805	142.654
Marker2185728	142.654
Marker323019	142.654
Marker1918473	142.81
Marker101903	143.224
Marker1203796	143.234
Marker2828860	143.636
Marker152797	144.044
Marker3446391	144.466
Marker3584049	144.851
Marker557821	145.241
Marker1923778	145.254
Marker1359778	145.641
Marker1721484	145.641
Marker3005651	146.014
Marker3082522	146.014
Marker1260861	146.386
Marker3516893	146.802
Marker3286779	146.802
Marker2702620	147.185
Marker3586931	147.185
Marker1483242	147.487
Marker994834	147.487
Marker2596949	147.487
Marker3432387	147.487
Marker2125832	147.829
Marker2275783	148.112
Marker1666737	148.112
Marker2023018	148.112
Marker2506912	148.429
Marker1599499	148.429
Marker2173047	148.429
Marker2805978	148.429
Marker801645	148.429
Marker3255670	148.429
Marker3406748	148.429
Marker2610387	148.747
Marker317092	148.747
Marker2899914	148.747
Marker3595306	149.046
Marker178648	149.046
Marker1833214	149.046
Marker2123795	149.046
Marker2733075	149.046
Marker1899691	149.109
Marker3677992	149.109
Marker2684585	149.109
Marker557817	149.109
Marker967904	149.109
Marker32957	149.564
Marker359334	149.878
Marker1477006	150.182
Marker238997	150.473
Marker130761	150.734
Marker455686	151.355
Marker3573504	151.754
Marker2716256	151.843
Marker559216	151.86
Marker1726025	151.869
Marker3730201	151.904
Marker780123	151.904
Marker1133899	152.165
Marker1291915	152.165
Marker3702569	152.165
Marker471601	152.165
Marker982822	152.165
Marker1333777	152.165
Marker3596818	152.165
Marker1497072	152.165
Marker2731819	152.165
Marker169783	152.404
Marker2778452	152.404
Marker1715207	152.404
Marker134921	152.404
Marker325501	152.404
Marker998273	152.67
Marker2958358	153.136
Marker3701579	153.136
Marker2160784	153.333
Marker901282	153.333
Marker135883	153.333
Marker769864	153.333
Marker721292	153.333
Marker345354	153.333
Marker3770946	153.333
Marker3244132	153.333
Marker2321040	153.333
Marker693210	153.333
Marker1325756	153.333
Marker1009709	153.333
Marker35749	153.333
Marker210475	153.333
Marker308276	153.333
Marker346145	153.333
Marker1325722	153.333
Marker2100820	153.333
Marker2211160	153.333
Marker2981661	153.333
Marker3089153	153.333
Marker3791128	153.333
Marker2709683	153.333
Marker1292521	153.333
Marker85526	153.333
Marker3201103	153.333
Marker1340311	153.343
Marker1675068	153.347
Marker1929275	153.347
Marker3464803	153.419
Marker2434858	153.419
Marker1676821	153.419
Marker3304463	153.611
Marker1615246	153.611
Marker3205919	153.611
Marker3205992	153.611
Marker2060887	153.611
Marker3008262	153.611
Marker2707390	153.611
Marker539207	153.611
Marker250186	153.611
Marker245993	153.611
Marker1061401	153.611
Marker1195517	153.611
Marker1770685	153.611
Marker2968672	153.611
Marker3770950	153.611
Marker804141	153.611
Marker2780553	153.611
Marker3394562	153.843
Marker2446643	153.843
Marker470675	154.009
Marker2331078	154.009
Marker1914935	154.014
Marker2364419	154.014
Marker2159295	154.243
Marker1090455	154.243
Marker1378447	154.243
Marker2372857	154.257
Marker3632896	154.257
Marker634960	154.257
Marker2560433	154.257
Marker3253281	154.354
Marker3462666	154.354
Marker3076717	154.354
Marker2961440	154.354
Marker3583878	154.354
Marker1282915	154.354
Marker2772920	154.394
Marker2521642	154.457
Marker857491	154.457
Marker2584286	154.457
Marker3357058	154.457
Marker1578699	154.457
Marker2058370	154.457
Marker2863527	154.457
Marker2949496	154.457
Marker2776802	154.501
Marker2504720	154.501
Marker3558992	154.501
Marker2264115	154.526
Marker553803	154.526
Marker313250	154.526
Marker3067160	154.601
Marker3441524	154.649
Marker1071180	154.649
Marker3746509	154.658
Marker1370265	154.658
Marker935368	154.714
Marker3488501	154.714
Marker3795687	154.774
Marker860860	154.776
Marker3771838	154.776
Marker1653140	154.776
Marker1829224	154.794
Marker1589551	154.794
Marker22218	154.794
Marker887339	154.794
Marker1492328	154.82
Marker533371	154.82
Marker584978	154.82
Marker2672730	154.82
Marker1441307	154.82
Marker2630299	154.82
Marker2927675	154.82
Marker2619628	154.82
Marker3361715	154.82
Marker1746450	154.82
Marker3081262	154.82
Marker2446386	154.82
Marker2510502	154.82
Marker1641768	154.82
Marker1951733	154.835
Marker3486659	154.835
Marker157098	154.835
Marker349427	154.835
Marker2058459	154.909
Marker1321856	154.909
Marker2518435	154.954
Marker245752	154.954
Marker1408519	154.954
Marker1409813	154.975
Marker1453374	154.975
Marker811696	154.975
Marker1122098	154.975
Marker297055	154.975
Marker1961754	154.996
Marker1570788	154.996
Marker3678032	155.049
Marker745292	155.07
Marker2432919	155.091
Marker3115846	155.091
Marker3791184	155.122
Marker3148552	155.143
Marker383644	155.143
Marker3387303	155.143
Marker930531	155.165
Marker426754	155.186
Marker804976	155.186
Marker3463203	155.186
Marker2757524	155.194
Marker2757868	155.194
Marker693278	155.194
Marker1818462	155.194
Marker2503366	155.194
Marker2133496	155.194
Marker3067554	155.194
Marker2892085	155.194
Marker121573	155.194
Marker1228835	155.226
Marker1206501	155.25
Marker2532616	155.25
Marker127527	155.326
Marker48263	155.326
Marker2819859	155.582
Marker1199754	155.977
Marker1663380	155.977
Marker3795683	155.977
Marker1952588	155.986
Marker2907286	155.987
Marker598176	156.046
Marker1113155	156.046
Marker895597	156.046
Marker746200	156.055
Marker1169000	156.055
Marker920176	156.055
Marker2626585	156.055
Marker1962211	156.145
Marker2321008	156.145
Marker3600065	156.145
Marker2757534	156.145
Marker3619787	156.206
Marker1653150	156.206
Marker2361216	156.206
Marker3717316	156.249
Marker3005549	156.249
Marker394826	156.249
Marker2048475	156.258
Marker2573282	156.374
Marker2075879	156.374
Marker2577093	156.388
Marker3587307	156.388
Marker3712043	156.526
Marker2945718	156.526
Marker2938368	156.614
Marker2685243	156.614
Marker21656	156.741
Marker1361323	156.822
Marker895529	156.825
Marker889602	156.943
Marker40487	157.235
Marker1972983	157.407
Marker1684357	157.407
Marker3062786	157.407
Marker2514739	157.421
Marker2483677	157.429
Marker3639498	157.429
Marker2759489	157.566
Marker2408736	157.711
Marker1418070	157.711
Marker1326592	157.718
Marker2055244	157.718
Marker2769720	157.725
Marker781726	157.902
Marker1412888	158.131
Marker2771211	158.131
Marker3246747	158.131
Marker3234820	158.131
Marker1927612	158.131
Marker399216	158.228
Marker598190	158.228
Marker1458663	158.364
Marker145784	158.364
Marker3361683	158.364
Marker54225	158.463
Marker2669335	158.463
Marker2735237	158.463
Marker2619616	158.463
Marker526648	158.463
Marker1279473	158.463
Marker2215692	158.463
Marker116153	158.463
Marker327023	158.61
Marker3708384	158.61
Marker3331647	158.758
Marker2327119	158.758
Marker2899206	158.758
Marker1804002	159.128
Marker633195	159.346
Marker208420	159.746
Marker2343922	159.746
Marker3710570	159.746
Marker2837861	160.18
Marker930503	160.18
Marker3608993	160.18
Marker1721514	160.18
Marker892688	160.18
Marker1060068	160.18
Marker1486867	160.18
Marker1848302	160.25
Marker3528290	160.497
Marker353168	160.497
Marker1923799	160.497
Marker1855730	160.721
Marker1915008	160.721
Marker1220317	160.721
Marker2504736	160.721
Marker1122151	161.016
Marker2577991	161.016
Marker3331730	161.016
Marker2418424	161.174
Marker1629660	161.174
Marker2432943	161.174
Marker1937347	161.174
Marker3571376	161.546
Marker2606107	161.546
Marker3048975	161.661
Marker1231552	161.661
Marker529217	161.661
Marker325571	161.661
Marker3795664	161.661
Marker975403	161.661
Marker1830038	161.661
Marker3101283	161.849
Marker3083391	162.379
Marker2958264	162.669
Marker2544553	162.685
Marker2789874	162.685
Marker1512473	162.689
Marker759593	162.724
Marker3301753	162.977
Marker627450	162.977
Marker1854506	162.984
Marker70136	163.238
Marker2738151	163.238
Marker3737897	163.656
Marker2456279	163.656
Marker300296	163.656
Marker3678045	163.656
Marker2620356	163.656
Marker3432916	163.656
Marker146065	163.909
Marker2579914	163.909
Marker1589549	163.909
Marker3712749	164.094
Marker2264823	164.632
Marker999044	164.667
Marker3701561	164.873
Marker3587376	165.462
Marker2434516	165.664
Marker2787454	166.039
Marker359358	166.813
Marker3341050	166.84
Marker2947779	166.84
Marker3432504	167.279
Marker2095061	167.279
Marker538840	167.279
Marker3018981	167.297
Marker1833495	167.297
Marker1470848	167.297
Marker2559440	167.297
Marker2434785	167.333
Marker1423410	167.333
Marker80805	167.333
Marker3466197	167.661
Marker271097	167.661
Marker3466282	167.661
Marker2725479	167.661
Marker233743	167.877
Marker3701622	167.877
Marker2890572	167.877
Marker2134876	167.877
Marker2046110	167.877
Marker2375878	167.877
Marker3583969	168.313
Marker1546160	168.675
Marker2335778	168.675
Marker2285648	169.022
Marker378641	169.022
Marker2043466	169.022
Marker3701605	169.369
Marker2364390	169.384
Marker3680994	169.433
Marker1154080	169.433
Marker245799	169.433
Marker1370198	169.526
Marker1804060	169.526
Marker619991	169.526
Marker2521684	169.526
Marker3568048	169.606
Marker1011733	169.606
Marker2733737	169.606
Marker1637397	169.606
Marker774955	169.606
Marker1486728	169.606
Marker2786988	169.963
Marker513354	169.963
Marker1182775	169.963
Marker2165495	170.278
Marker3788729	170.278
Marker118151	170.278
Marker3634374	170.278
Marker1869508	170.623
Marker3649038	170.941
Marker127668	171.604
Marker390968	171.604
Marker2018458	171.604
Marker90439	171.604
Marker274723	171.604
Marker2645634	171.604
Marker1972903	171.604
Marker3464721	171.604
Marker355769	171.604
Marker2668895	171.604
Marker2873010	171.604
Marker545803	171.604
Marker1367883	171.604
Marker1829682	171.604
Marker2948533	171.604
Marker2886938	171.604
Marker1129479	171.617
Marker2606145	171.758
Marker3268797	171.758
Marker3570301	171.758
Marker2492432	171.758
Marker625108	172.684
Marker2954033	173.152
Marker3704763	173.619
Marker2784255	174.099
Marker375287	174.404
Marker3083302	174.404
Marker300586	174.404
Marker1962595	174.404
Marker935781	174.428
Marker2005321	174.428
Marker1246675	174.44
Marker2907221	174.453
Marker3011758	174.821
Marker1313496	174.821
Marker2678506	174.821
Marker783802	174.821
Marker3493901	174.821
Marker2994288	174.821
Marker2479535	174.821
Marker1375884	175.959
Marker1486753	176.363
Marker2215697	176.778
Marker3498555	177.536
Marker1636226	177.567
Marker2427539	177.956
Marker1460432	177.956
Marker1079726	177.956
Marker778734	178.64
Marker1672836	178.64
Marker3086399	178.64
Marker1418480	178.64
Marker2546787	178.64
Marker3605102	179.21
Marker3631284	179.678
Marker1372215	180.035
Marker741777	180.035
Marker3694914	180.035
Marker3368517	180.392
Marker494632	180.392
Marker3173767	180.392
Marker3293973	180.392
Marker2959266	180.392
Marker3062828	180.392
Marker323456	180.392
Marker1380525	180.523
Marker1664733	180.523
Marker2948524	180.523
Marker2048122	180.523
Marker941624	180.523
Marker2996685	180.523
Marker364435	180.566
Marker2022549	180.566
Marker801037	180.566
Marker903055	180.566
Marker3414563	180.566
Marker917760	180.566
Marker1386301	180.566
Marker3715765	180.566
Marker2334554	181.108
Marker3429458	181.108
Marker2173093	181.64
Marker2700576	181.64
Marker2642694	181.64
Marker2546975	181.64
Marker78539	181.64
Marker852845	181.64
Marker2216759	181.64
Marker2656185	182.162
Marker3631396	182.162
Marker1144605	182.162
Marker3695429	182.162
Marker2755820	182.162
Marker2755911	182.162
Marker1924547	182.162
Marker2421992	182.162
Marker1530295	182.162
Marker1347588	182.162
Marker2779377	182.162
Marker3126696	182.162
Marker1151812	182.162
Marker1740444	182.162
Marker1184586	182.162
Marker2262743	182.162
Marker2994284	182.162
Marker316274	182.162
Marker2101845	182.162
Marker747552	182.162
Marker3261489	182.162
Marker2875059	182.81
Marker2946480	182.81
Marker494654	182.81
Marker3005502	182.828
Marker790538	182.828
Marker3361873	182.828
Marker302709	182.828
Marker235913	183.47
Marker3152524	184.128
Marker2950673	184.128
Marker239049	184.128
Marker546582	184.762
Marker106578	184.79
Marker934406	185.454
Marker2221620	185.454
Marker2244941	185.454
Marker3594824	185.454
Marker1594228	185.454
Marker1565462	185.454
Marker665392	186.748
Marker2492186	187.433
Marker2014032	187.433
group	3
Marker990422	0
Marker3309304	0
Marker2890783	0.427
Marker1611427	0.854
Marker3309302	0.856
Marker3363733	0.856
Marker3309436	1.428
Marker1610966	1.88
Marker1634529	1.881
Marker1611514	2.016
Marker3364468	2.877
Marker3363916	3.43
Marker2255961	3.699
Marker261273	3.948
Marker1492774	4
Marker2552708	4.563
Marker2826348	5.166
Marker260995	5.166
Marker1538794	5.24
Marker990788	5.401
Marker990465	5.401
Marker3309408	6.477
Marker1495396	8.925
Marker901981	9.56
Marker3369415	9.972
Marker901761	10.269
Marker2310789	10.941
Marker1723320	13.368
Marker707215	15.172
Marker707471	15.601
Marker3109716	15.852
Marker706861	16.819
Marker707144	17.771
Marker261390	17.85
Marker2604892	19.336
Marker3098699	22.339
Marker324550	22.796
Marker354212	23.259
Marker1866057	26.081
Marker40134	26.313
Marker1014482	27.363
Marker1823395	28.156
Marker3721426	28.432
Marker2938775	28.475
Marker413231	28.776
Marker413239	31.716
Marker2939448	34.309
Marker3249229	34.394
Marker2021598	34.587
Marker743132	34.849
Marker2939934	36.372
Marker2939687	37.715
Marker581739	38.781
Marker1135460	39.03
Marker2939803	40.075
Marker581904	40.571
Marker2939896	40.821
Marker1014739	41.205
Marker351364	41.896
Marker3314739	46.338
Marker3315186	48.095
Marker635298	48.537
Marker3420356	48.537
Marker3677664	50.675
Marker643757	51.743
Marker3774727	51.751
Marker1165555	53.032
Marker3314934	55.309
Marker1171387	56.875
Marker3774735	57.384
Marker3677307	57.574
Marker3774716	57.947
Marker1180558	58.717
Marker130223	59.207
Marker2595105	59.627
Marker3314989	59.76
Marker3774691	59.859
Marker202938	62.804
Marker264855	64.99
Marker1802923	66.406
Marker2740080	67.035
Marker3440072	68.324
Marker1543255	68.756
Marker3278160	69.953
Marker2188211	70.442
Marker3539532	72.793
Marker3277998	73.981
Marker3162624	74.119
Marker3162669	76.019
Marker3162802	76.035
Marker2427141	76.357
Marker377931	76.963
Marker2113488	77.775
Marker2520915	79.491
Marker2614105	79.963
Marker2351171	80.764
Marker2701356	81.969
Marker1331350	82.077
Marker3162632	82.153
Marker3758832	82.63
Marker3539288	83.048
Marker2188304	84.757
Marker607516	85.522
Marker3075473	86.556
Marker2188249	86.614
Marker2800010	87.775
Marker2188167	87.85
Marker3110847	88.487
Marker3264901	88.625
Marker3265076	88.625
Marker2277606	88.709
Marker82806	88.793
Marker2173870	88.794
Marker1657504	88.903
Marker607896	89.012
Marker2148095	89.059
Marker773471	89.241
Marker82460	89.498
Marker3110797	89.827
Marker3264972	90.057
Marker2515436	91.883
Marker1699307	92.006
Marker82820	92.021
Marker2004362	92.957
Marker2906335	93.327
Marker82954	93.329
Marker1341722	96.252
Marker2161069	98.985
Marker2515527	99.061
Marker2701657	99.84
Marker2439738	100.205
Marker3707972	100.439
Marker1876555	101.587
Marker1341929	103.349
Marker1341845	103.46
Marker304732	105.793
Marker3339555	107.483
Marker3743797	108.489
Marker2347746	109.471
Marker278518	109.481
Marker1322028	110.149
Marker774320	111.758
Marker1884536	112.056
Marker3776524	112.475
Marker1645391	113.133
Marker2724143	114.948
Marker3193481	115.459
Marker3218252	116.063
Marker3218495	116.368
Marker529909	117.06
Marker3244919	117.06
Marker3328565	117.242
Marker2903860	118.736
Marker552248	119.307
Marker535064	119.797
Marker730875	120.443
Marker3328550	121.434
Marker2351529	122.619
Marker3305498	122.988
Marker1066917	123.334
Marker3613405	123.834
Marker730890	124.521
Marker2903861	124.887
Marker3349278	125.421
Marker24669	125.82
Marker3722976	125.962
Marker3302339	126.016
Marker1882103	126.381
Marker3613354	126.697
Marker2734276	126.845
Marker1491064	127.161
Marker3125562	129.581
[truncated: 2,086 more rows]
