# Supplementary material for: Construction of a high-density genetic map and the X/Y sex-determining gene mapping in spinach based on large-scale markers developed by specific-locus amplified fragment sequencing (SLAF-seq)
Source: BMC Genomics. 2017 Apr 4;18:276. doi: 10.1186/s12864-017-3659-9 (PMC5379770; doi:10.1186/s12864-017-3659-9)
Supplement: Supplementary file 3 — The SLAF markers encompassed in the sex-determining gene locus as revealed by SLAF-BSA analysis. (XLSX 25 kb) [file 12864_2017_3659_MOESM3_ESM.xlsx]

## Sheet: Sheet1
#Genetic_Info	Physical_Info	Gene_num	COG_Anno	GO_Anno	KEGG_Anno	Swissprot_Anno	Nr_Anno	All_Anno
>TraitXY
4 66.986 Marker1866481	KQ196517.1 0 10916	1	0	1	0	1	1	1
4 67.562 Marker1734785	KQ141697.1 0 4971	0	0	0	0	0	0	0
4 67.562 Marker2685687	KQ209503.1 0 2046	0	0	0	0	0	0	0
4 67.562 Marker2810221	KQ154011.1 0 6656	0	0	0	0	0	0	0
4 67.562 Marker2924048	KQ155507.1 0 17941	0	0	0	0	0	0	0
4 67.562 Marker3632709	KQ168938.1 0 7104	0	0	0	0	0	0	0
4 67.562 Marker470092	KQ135149.1 0 55661	3	0	3	0	3	3	3
4 68.201 Marker1153541	KQ159407.1 0 661	0	0	0	0	0	0	0
4 68.201 Marker1392575	KQ147899.1 0 26789	1	0	1	0	1	1	1
4 68.201 Marker1429546	KQ148250.1 0 4448	0	0	0	0	0	0	0
4 68.201 Marker1608200	KQ142653.1 0 16341	0	0	0	0	0	0	0
4 68.201 Marker1966497	KQ132927.1 0 5934	0	0	0	0	0	0	0
4 68.201 Marker2184470	KQ200879.1 0 11465	0	0	0	0	0	0	0
4 68.201 Marker2190110	KQ139791.1 0 3080	0	0	0	0	0	0	0
4 68.201 Marker240493	KQ184873.1 0 1460	0	0	0	0	0	0	0
4 68.201 Marker2896156	KQ131000.1 0 19930	0	0	0	0	0	0	0
4 68.201 Marker311275	KQ136851.1 0 29515	1	0	1	0	1	1	1
4 68.201 Marker3154695	KQ147360.1 0 1300	0	0	0	0	0	0	0
4 68.201 Marker3273278	KQ187145.1 0 4297	1	0	0	1	1	1	1
4 68.201 Marker548786	KQ142519.1 0 6717	0	0	0	0	0	0	0
4 68.201 Marker846544	KQ150602.1 0 59899	7	2	5	3	7	7	7
4 68.731 Marker1961567	KQ162207.1 0 3242	0	0	0	0	0	0	0
4 68.731 Marker2116546	KQ151653.1 0 6488	1	0	0	0	0	1	1
4 68.731 Marker2635580	KQ138948.1 0 17298	0	0	0	0	0	0	0
4 68.731 Marker288660	KQ196277.1 0 2885	0	0	0	0	0	0	0
4 69.288 Marker1224657	KQ201356.1 0 839	0	0	0	0	0	0	0
4 69.288 Marker1617775	KQ202565.1 0 9703	0	0	0	0	0	0	0
4 69.288 Marker2852490	KQ130973.1 0 53286	4	2	4	0	3	4	4
4 69.288 Marker3292032	KQ162289.1 0 14185	0	0	0	0	0	0	0
4 69.288 Marker3399663	KQ197944.1 0 831	0	0	0	0	0	0	0
4 69.288 Marker3451740	KQ131463.1 0 57452	4	1	4	1	4	4	4
4 69.288 Marker427023	KQ178797.1 0 2232	0	0	0	0	0	0	0
4 69.718 Marker1411497	KQ202181.1 0 2145	0	0	0	0	0	0	0
4 69.718 Marker1539503	KQ145164.1 0 18342	0	0	0	0	0	0	0
4 69.718 Marker2097883	KQ233212.1 0 1255	0	0	0	0	0	0	0
4 69.718 Marker2125470	KQ152855.1 0 12459	0	0	0	0	0	0	0
4 69.718 Marker265026	KQ148521.1 0 6217	0	0	0	0	0	0	0
4 69.718 Marker2848621	KQ150138.1 0 11075	0	0	0	0	0	0	0
4 69.718 Marker3065083	KQ209404.1 0 2003	0	0	0	0	0	0	0
4 69.718 Marker758438	KQ149971.1 0 1044	0	0	0	0	0	0	0			23
4 75.479 Marker1172008	KQ153539.1 0 39824	1	0	0	0	1	1	1			143
4 75.479 Marker1486053	KQ143976.1 0 13519	0	0	0	0	0	0	0
4 75.479 Marker1882916	KQ139437.1 0 28038	1	0	1	0	1	1	1			143
4 75.479 Marker3013518	KQ172042.1 0 19429	0	0	0	0	0	0	0
4 75.479 Marker3305981	KQ181591.1 0 4960	0	0	0	0	0	0	0
4 75.479 Marker3358410	KQ134182.1 0 18000	1	0	1	0	0	1	1
4 75.479 Marker3573267	KQ172783.1 0 6975	0	0	0	0	0	0	0
4 75.479 Marker3652182	KQ148611.1 0 21721	0	0	0	0	0	0	0
4 75.479 Marker3700015	KQ134777.1 0 26004	0	0	0	0	0	0	0
4 75.479 Marker3717786	KQ203946.1 0 1336	0	0	0	0	0	0	0
4 75.479 Marker456021	KQ175998.1 0 8098	0	0	0	0	0	0	0
4 75.479 Marker505851	KQ149192.1 0 18399	0	0	0	0	0	0	0
4 75.556 Marker2335427	KQ226891.1 0 1569	0	0	0	0	0	0	0
4 75.556 Marker2581092	KQ209795.1 0 5232	0	0	0	0	0	0	0
4 75.556 Marker589148	KQ133647.1 0 27330	0	0	0	0	0	0	0
4 75.887 Marker1820274	KQ155933.1 0 16629	0	0	0	0	0	0	0
4 75.887 Marker2174436	KQ144569.1 0 7749	0	0	0	0	0	0	0
4 75.887 Marker2293086	KQ144185.1 0 9087	0	0	0	0	0	0	0
4 75.887 Marker2732884	KQ142969.1 0 29194	1	0	0	0	0	0	0
4 76.105 Marker2911775	KQ135911.1 0 18305	0	0	0	0	0	0	0
4 76.105 Marker3368393	KQ161270.1 0 26387	1	0	1	0	0	1	1
4 76.408 Marker169534	KQ134006.1 0 20449	0	0	0	0	0	0	0
4 76.940 Marker1699003	KQ147233.1 0 12543	1	0	1	0	1	1	1
4 76.949 Marker1747505	KQ135761.1 0 18431	0	0	0	0	0	0	0
4 76.949 Marker1965020	KQ171051.1 0 1332	0	0	0	0	0	0	0
4 76.949 Marker2675873	KQ151941.1 0 2891	0	0	0	0	0	0	0
4 76.949 Marker350037	KQ151219.1 0 34628	0	0	0	0	0	0	0
4 77.248 Marker3371435	KQ134914.1 0 2769	0	0	0	0	0	0	0
4 77.254 Marker207588	KQ154250.1 0 622	0	0	0	0	0	0	0
4 77.261 Marker783564	KQ191191.1 0 6974	1	0	1	1	1	1	1
4 77.536 Marker1974448	KQ131161.1 0 40345	0	0	0	0	0	0	0
4 77.544 Marker2370010	KQ158635.1 0 2900	0	0	0	0	0	0	0
4 77.873 Marker1387107	KQ143426.1 0 16539	0	0	0	0	0	0	0
4 77.873 Marker1427349	KQ212115.1 0 1912	0	0	0	0	0	0	0
4 77.873 Marker148378	KQ154053.1 0 10650	0	0	0	0	0	0	0
4 77.873 Marker1514916	KQ163841.1 0 54494	5	3	5	3	5	5	5
4 77.873 Marker1573524	KQ130790.1 0 88055	3	0	2	1	2	2	2
4 77.873 Marker1683153	KQ135907.1 0 13224	1	0	1	0	1	1	1
4 77.873 Marker1733093	KQ145804.1 0 55065	2	0	1	0	1	1	1
4 77.873 Marker1816982	KQ172682.1 0 10301	0	0	0	0	0	0	0
4 77.873 Marker193657	KQ152714.1 0 10879	0	0	0	0	0	0	0
4 77.873 Marker2182712	KQ137364.1 0 4933	0	0	0	0	0	0	0
4 77.873 Marker2200219	KQ142696.1 0 21710	0	0	0	0	0	0	0
4 77.873 Marker2386317	KQ168731.1 0 13421	0	0	0	0	0	0	0
4 77.873 Marker2754178	KQ159114.1 0 6976	0	0	0	0	0	0	0
4 77.873 Marker2790026	KQ155267.1 0 13099	0	0	0	0	0	0	0
4 77.873 Marker2883214	KQ160854.1 0 1308	0	0	0	0	0	0	0
4 77.873 Marker320951	KQ196493.1 0 1692	0	0	0	0	0	0	0
4 77.873 Marker3279660	KQ153156.1 0 1339	0	0	0	0	0	0	0
4 77.873 Marker3304242	KQ150343.1 0 7397	0	0	0	0	0	0	0
4 77.873 Marker3552415	KQ136583.1 0 16850	0	0	0	0	0	0	0
4 77.873 Marker3624326	KQ172874.1 0 1482	0	0	0	0	0	0	0
4 77.873 Marker3703540	KQ178678.1 0 2114	0	0	0	0	0	0	0
4 77.873 Marker420308	KQ146797.1 0 14354	1	0	1	0	1	1	1
4 77.873 Marker552644	KQ148024.1 0 17601	0	0	0	0	0	0	0
4 77.873 Marker595005	KQ155228.1 0 1938	0	0	0	0	0	0	0
4 77.873 Marker599420	KQ172223.1 0 9315	0	0	0	0	0	0	0
4 77.873 Marker689801	KQ149849.1 0 12255	0	0	0	0	0	0	0
4 77.873 Marker838621	KQ159954.1 0 40352	1	0	1	0	1	1	1
4 77.901 Marker2114243	KQ140034.1 0 31726	3	0	2	0	2	3	3
4 77.929 Marker1180160	KQ131285.1 0 33161	0	0	0	0	0	0	0
4 77.929 Marker684150	KQ175670.1 0 8446	0	0	0	0	0	0	0
4 78.048 Marker1234519	KQ202307.1 0 5754	0	0	0	0	0	0	0
4 78.048 Marker1309688	KQ163166.1 0 13426	0	0	0	0	0	0	0
4 78.048 Marker2773890	KQ140507.1 0 30897	0	0	0	0	0	0	0
4 78.048 Marker575129	KQ135238.1 0 12967	0	0	0	0	0	0	0
4 78.170 Marker2203776	KQ146925.1 0 7290	0	0	0	0	0	0	0
4 78.340 Marker1349490	KQ136700.1 0 14802	1	0	1	1	1	1	1
4 78.340 Marker1999463	KQ233313.1 0 1317	0	0	0	0	0	0	0
4 78.340 Marker3420577	KQ140933.1 0 1780	0	0	0	0	0	0	0
4 78.489 Marker1715589	KQ181038.1 0 2506	0	0	0	0	0	0	0
4 78.489 Marker3404985	KQ133825.1 0 39986	2	0	2	0	2	2	2
4 78.489 Marker474707	KQ130841.1 0 14627	0	0	0	0	0	0	0
4 78.543 Marker1126631	KQ157339.1 0 16598	0	0	0	0	0	0	0
4 78.644 Marker2762177	KQ136941.1 0 60527	3	0	3	1	3	3	3
4 78.677 Marker278312	KQ134525.1 0 8782	0	0	0	0	0	0	0
4 78.850 Marker3477491	KQ148442.1 0 2538	0	0	0	0	0	0	0
4 78.903 Marker311063	KQ140646.1 0 7071	0	0	0	0	0	0	0
4 78.955 Marker1142170	KQ133241.1 0 46075	0	0	0	0	0	0	0
4 79.016 Marker2403151	KQ157765.1 0 7651	0	0	0	0	0	0	0
4 79.035 Marker1263034	KQ159238.1 0 6583	0	0	0	0	0	0	0
4 79.055 Marker3379040	KQ206570.1 0 16159	1	0	1	1	1	1	1
4 79.055 Marker3574437	KQ148382.1 0 23378	0	0	0	0	0	0	0
4 79.055 Marker3732817	KQ144718.1 0 4264	0	0	0	0	0	0	0
4 79.055 Marker3749433	KQ135319.1 0 9608	0	0	0	0	0	0	0
4 79.055 Marker638895	KQ190886.1 0 1080	0	0	0	0	0	0	0
4 79.055 Marker764477	KQ136313.1 0 24254	1	0	0	0	0	1	1
4 79.062 Marker625829	KQ137306.1 0 22204	1	0	0	0	0	1	1
4 79.068 Marker1695792	KQ147850.1 0 94090	3	0	2	1	2	3	3
4 79.133 Marker1843988	KQ176927.1 0 12964	0	0	0	0	0	0	0
4 79.133 Marker540615	KQ149954.1 0 18107	0	0	0	0	0	0	0
4 79.133 Marker706332	KQ139420.1 0 25111	1	0	1	0	1	1	1
4 79.160 Marker1390554	KQ141195.1 0 15746	0	0	0	0	0	0	0
4 79.160 Marker2912662	KQ135295.1 0 11975	0	0	0	0	0	0	0
4 79.160 Marker3337876	KQ162627.1 0 19812	0	0	0	0	0	0	0
4 79.160 Marker3659474	KQ141486.1 0 8291	0	0	0	0	0	0	0
4 79.160 Marker848968	KQ186062.1 0 2569	0	0	0	0	0	0	0
4 79.160 Marker850494	KQ130801.1 0 1746	0	0	0	0	0	0	0
4 79.160 Marker908279	KQ136363.1 0 26786	0	0	0	0	0	0	0
4 79.195 Marker101648	KQ132326.1 0 50418	4	0	2	0	2	3	3
4 79.195 Marker1280448	KQ176605.1 0 1890	0	0	0	0	0	0	0
4 79.195 Marker2246767	KQ194811.1 0 1804	0	0	0	0	0	0	0
4 79.195 Marker728412	KQ131850.1 0 24547	0	0	0	0	0	0	0
4 79.255 Marker1048648	KQ185079.1 0 2493	0	0	0	0	0	0	0
4 79.327 Marker2296554	KQ134139.1 0 22799	3	0	2	0	2	2	2
4 79.374 Marker1992566	KQ132635.1 0 22289	1	0	1	0	1	1	1
4 79.374 Marker3141158	KQ180640.1 0 37910	4	0	0	0	4	4	4
4 79.374 Marker3534190	KQ197540.1 0 34751	6	1	5	0	5	6	6
4 79.374 Marker730119	KQ132924.1 0 22301	0	0	0	0	0	0	0
4 79.695 Marker1225094	KQ131998.1 0 10822	0	0	0	0	0	0	0
4 79.695 Marker646078	KQ173505.1 0 11267	1	0	0	0	0	0	0
4 79.716 Marker2988302	KQ157691.1 0 10765	0	0	0	0	0	0	0
4 79.716 Marker3689706	KQ157600.1 0 7366	0	0	0	0	0	0	0
4 79.716 Marker424895	KQ135079.1 0 13123	1	0	1	0	1	1	1
4 79.716 Marker517164	KQ176211.1 0 2463	0	0	0	0	0	0	0
4 79.717 Marker1314462	KQ200279.1 0 11651	0	0	0	0	0	0	0
4 79.717 Marker2240491	KQ145775.1 0 33300	1	0	1	0	1	1	1
4 79.956 Marker247098	KQ149825.1 0 17138	0	0	0	0	0	0	0
4 79.956 Marker555998	KQ153928.1 0 17015	0	0	0	0	0	0	0
4 79.956 Marker725596	KQ158587.1 0 6174	0	0	0	0	0	0	0
4 79.975 Marker156487	KQ167201.1 0 10816	0	0	0	0	0	0	0
4 79.975 Marker1890144	KQ221024.1 0 1254	0	0	0	0	0	0	0
4 79.975 Marker2571706	KQ142232.1 0 5867	0	0	0	0	0	0	0
4 79.975 Marker2677657	KQ143044.1 0 46916	2	1	2	1	1	2	2
4 79.975 Marker985947	KQ180655.1 0 1510	0	0	0	0	0	0	0
4 80.289 Marker1832430	KQ178643.1 0 20860	2	1	0	0	0	2	2
4 80.289 Marker2082452	KQ146114.1 0 35041	4	0	2	0	2	4	4
4 80.289 Marker2150387	KQ141461.1 0 31870	0	0	0	0	0	0	0
4 80.289 Marker408482	KQ134240.1 0 36048	0	0	0	0	0	0	0
4 80.356 Marker2552318	KQ138093.1 0 35648	3	1	2	2	2	3	3
4 80.534 Marker83594	KQ139465.1 0 12155	1	0	0	0	0	1	1
4 80.713 Marker906295	KQ146709.1 0 19112	1	0	0	0	1	1	1
4 80.901 Marker64358	KQ131621.1 0 20695	0	0	0	0	0	0	0
4 80.910 Marker1434292	KQ223845.1 0 1811	0	0	0	0	0	0	0
4 81.550 Marker1930084	KQ141420.1 0 12380	1	0	1	1	1	1	1
4 81.728 Marker823742	KQ143064.1 0 22347	0	0	0	0	0	0	0
4 81.768 Marker2379900	KQ144003.1 0 23746	1	0	1	1	1	1	1
4 81.866 Marker1441842	KQ146890.1 0 21962	1	0	1	1	1	1	1
4 81.866 Marker164515	KQ132877.1 0 14101	0	0	0	0	0	0	0
4 81.866 Marker1846570	KQ165891.1 0 15222	0	0	0	0	0	0	0
4 81.866 Marker3501081	KQ191229.1 0 17816	1	0	1	0	1	1	1
4 81.942 Marker140448	KQ134849.1 0 13820	0	0	0	0	0	0	0
4 81.942 Marker2764952	KQ161339.1 0 11449	0	0	0	0	0	0	0
4 81.942 Marker503616	KQ214310.1 0 5446	0	0	0	0	0	0	0
4 81.942 Marker70348	KQ171545.1 0 1192	0	0	0	0	0	0	0
4 82.074 Marker1210216	KQ209814.1 0 7219	0	0	0	0	0	0	0
4 82.074 Marker1254169	KQ142364.1 0 21569	1	0	1	0	1	1	1
4 82.074 Marker2279667	KQ208784.1 0 1665	0	0	0	0	0	0	0
4 82.074 Marker2846810	KQ192737.1 0 1743	0	0	0	0	0	0	0
4 82.074 Marker3423946	KQ139731.1 0 17376	0	0	0	0	0	0	0
4 82.074 Marker369035	KQ158377.1 0 15770	0	0	0	0	0	0	0
4 82.074 Marker413642	KQ132177.1 0 33577	0	0	0	0	0	0	0
4 82.074 Marker868908	KQ132261.1 0 7879	0	0	0	0	0	0	0
4 82.289 Marker2445521	KQ132902.1 0 18065	0	0	0	0	0	0	0
4 82.289 Marker2676194	KQ144116.1 0 24634	1	0	1	1	0	1	1
4 82.289 Marker388881	KQ138084.1 0 51528	6	2	5	3	3	5	5
4 82.437 Marker2743061	KQ148033.1 0 17837	0	0	0	0	0	0	0
4 82.659 Marker2016337	KQ208022.1 0 693	0	0	0	0	0	0	0
4 82.659 Marker2681536	KQ149612.1 0 39668	4	2	3	1	3	4	4
4 82.659 Marker3604340	KQ138302.1 0 9710	0	0	0	0	0	0	0
4 82.659 Marker401228	KQ194237.1 0 3740	0	0	0	0	0	0	0
4 82.683 Marker1896699	KQ132526.1 0 69814	6	2	3	1	4	6	6
4 82.683 Marker2680729	KQ182718.1 0 2707	0	0	0	0	0	0	0
4 82.683 Marker3057669	KQ140792.1 0 7811	0	0	0	0	0	0	0
4 82.857 Marker2197352	KQ146270.1 0 37116	5	1	5	1	5	5	5
4 82.859 Marker127907	KQ184166.1 0 8668	1	0	0	0	1	1	1
4 82.859 Marker2814507	KQ149458.1 0 16416	1	0	0	0	0	0	0
4 82.859 Marker3340635	KQ140977.1 0 18864	0	0	0	0	0	0	0
4 82.917 Marker1376692	KQ154623.1 0 16271	2	0	1	2	0	2	2
4 82.917 Marker167646	KQ194307.1 0 5731	0	0	0	0	0	0	0
4 82.917 Marker2146893	KQ131681.1 0 22877	0	0	0	0	0	0	0
4 82.917 Marker2151085	KQ201692.1 0 11970	0	0	0	0	0	0	0
4 82.917 Marker3256685	KQ151698.1 0 9680	0	0	0	0	0	0	0
4 83.026 Marker1109897	KQ165106.1 0 6500	0	0	0	0	0	0	0
4 83.026 Marker1841461	KQ131786.1 0 24750	3	0	3	0	0	3	3
4 83.026 Marker2360347	KQ137764.1 0 47589	0	0	0	0	0	0	0
4 83.026 Marker2700903	KQ171309.1 0 7901	0	0	0	0	0	0	0
4 83.026 Marker3235736	KQ204261.1 0 1327	0	0	0	0	0	0	0
4 83.285 Marker1246053	KQ153970.1 0 7082	0	0	0	0	0	0	0
4 83.286 Marker1604933	KQ140780.1 0 30109	3	2	3	3	3	3	3
4 83.286 Marker2287171	KQ199529.1 0 1326	0	0	0	0	0	0	0
4 83.286 Marker3443667	KQ168925.1 0 54573	2	0	2	1	1	2	2
4 83.286 Marker3507252	KQ133528.1 0 18545	0	0	0	0	0	0	0
4 83.541 Marker3752830	KQ170830.1 0 3369	0	0	0	0	0	0	0
4 83.838 Marker1181985	KQ144897.1 0 19732	1	0	1	1	1	1	1
4 84.118 Marker2138026	KQ132558.1 0 15804	0	0	0	0	0	0	0
4 84.450 Marker2548337	KQ133645.1 0 17054	0	0	0	0	0	0	0
4 84.450 Marker761671	KQ179008.1 0 584	0	0	0	0	0	0	0
4 84.694 Marker91150	KQ130947.1 0 7402	0	0	0	0	0	0	0
4 84.950 Marker3150859	KQ164587.1 0 14354	0	0	0	0	0	0	0
4 84.956 Marker743374	KQ179664.1 0 3097	1	0	0	0	0	0	0
4 84.961 Marker2360538	KQ133041.1 0 2279	0	0	0	0	0	0	0
4 84.961 Marker3671248	KQ146561.1 0 24521	2	0	2	0	2	2	2
4 84.967 Marker1561641	KQ182227.1 0 28222	3	0	2	0	2	3	3
4 84.967 Marker957537	KQ157634.1 0 2216	0	0	0	0	0	0	0
4 85.314 Marker1004336	KQ131847.1 0 34028	1	0	1	0	1	1	1
4 85.553 Marker1959693	KQ163910.1 0 40972	2	0	1	1	1	1	1
4 85.553 Marker614275	KQ136202.1 0 21232	0	0	0	0	0	0	0
4 85.553 Marker861742	KQ141006.1 0 18713	0	0	0	0	0	0	0
4 85.568 Marker620644	KQ169960.1 0 29222	0	0	0	0	0	0	0
4 86.180 Marker407300	KQ156375.1 0 39123	1	0	1	0	1	1	1
4 86.495 Marker1120481	KQ151582.1 0 17195	0	0	0	0	0	0	0
4 87.079 Marker1507695	KQ165376.1 0 1220	0	0	0	0	0	0	0
4 87.079 Marker1617028	KQ131096.1 0 17574	0	0	0	0	0	0	0
4 87.079 Marker2668161	KQ132802.1 0 12180	0	0	0	0	0	0	0
4 87.079 Marker2712899	KQ141819.1 0 10829	0	0	0	0	0	0	0
4 87.079 Marker853525	KQ182889.1 0 678	0	0	0	0	0	0	0
4 87.417 Marker3506212	KQ153596.1 0 36706	2	0	2	1	2	2	2
4 87.736 Marker582801	KQ144153.1 0 12057	0	0	0	0	0	0	0
4 87.747 Marker1378672	KQ153024.1 0 2911	0	0	0	0	0	0	0
4 87.747 Marker1540439	KQ131290.1 0 28890	1	0	1	0	1	1	1
4 87.747 Marker2042961	KQ137308.1 0 37311	0	0	0	0	0	0	0
4 87.747 Marker2763742	KQ151252.1 0 2318	0	0	0	0	0	0	0
4 87.747 Marker397321	KQ136062.1 0 18159	2	0	1	1	1	2	2
4 88.543 Marker2486535	KQ197039.1 0 728	0	0	0	0	0	0	0
4 88.551 Marker3368508	KQ161531.1 0 1759	0	0	0	0	0	0	0
4 88.893 Marker78242	KQ148735.1 0 13713	0	0	0	0	0	0	0
4 89.303 Marker692415	KQ132728.1 0 15009	1	0	0	0	0	1	1
4 89.347 Marker1655735	KQ131873.1 0 10145	0	0	0	0	0	0	0
4 89.648 Marker1735532	KQ140828.1 0 10414	0	0	0	0	0	0	0
4 89.648 Marker271839	KQ215325.1 0 41729	2	0	2	0	0	2	2
4 90.025 Marker1702358	KQ148086.1 0 10040	0	0	0	0	0	0	0
4 90.025 Marker459157	KQ139089.1 0 22291	3	0	2	0	2	3	3
4 90.037 Marker1460747	KQ132319.1 0 38826	1	0	1	1	1	1	1
4 90.049 Marker308749	KQ174692.1 0 15964	3	1	2	0	2	3	3
4 90.060 Marker3132797	KQ161155.1 0 48021	3	0	3	1	3	3	3
4 90.523 Marker770687	KQ214642.1 0 9061	1	0	1	0	1	1	1
4 90.531 Marker1215570	KQ130871.1 0 8180	0	0	0	0	0	0	0
4 90.531 Marker501889	KQ200905.1 0 1786	0	0	0	0	0	0	0
4 90.531 Marker680362	KQ132175.1 0 12282	0	0	0	0	0	0	0
4 90.546 Marker2133742	KQ140299.1 0 5994	0	0	0	0	0	0	0
4 90.546 Marker3158877	KQ219477.1 0 1342	0	0	0	0	0	0	0
4 90.546 Marker578717	KQ150563.1 0 5279	0	0	0	0	0	0	0
4 90.876 Marker1449625	KQ182163.1 0 9056	0	0	0	0	0	0	0
4 90.876 Marker1616547	KQ188846.1 0 14947	0	0	0	0	0	0	0
4 90.876 Marker2222296	KQ202222.1 0 11829	0	0	0	0	0	0	0
4 90.876 Marker2321667	KQ148181.1 0 9073	0	0	0	0	0	0	0
4 90.876 Marker2373431	KQ158160.1 0 27594	0	0	0	0	0	0	0
4 90.876 Marker2674795	KQ221311.1 0 2291	0	0	0	0	0	0	0
4 90.876 Marker3189733	KQ175193.1 0 10739	0	0	0	0	0	0	0
4 90.876 Marker359702	KQ184196.1 0 943	0	0	0	0	0	0	0
4 90.876 Marker368555	KQ150169.1 0 11233	0	0	0	0	0	0	0
4 91.324 Marker2814640	KQ134788.1 0 14638	0	0	0	0	0	0	0
4 91.324 Marker3292439	KQ227134.1 0 744	0	0	0	0	0	0	0
4 91.361 Marker1454923	KQ169149.1 0 9579	0	0	0	0	0	0	0
4 91.361 Marker182002	KQ146771.1 0 23897	1	0	1	0	1	1	1
4 91.361 Marker340536	KQ146672.1 0 31665	0	0	0	0	0	0	0
4 91.764 Marker211680	KQ179158.1 0 1084	0	0	0	0	0	0	0
4 91.764 Marker3033851	KQ132775.1 0 37748	0	0	0	0	0	0	0
4 92.354 Marker1562855	KQ135719.1 0 27787	0	0	0	0	0	0	0
4 92.871 Marker1038028	KQ137022.1 0 23827	0	0	0	0	0	0	0
4 92.960 Marker3682528	KQ150274.1 0 5941	0	0	0	0	0	0	0
4 92.961 Marker1068496	KQ162180.1 0 7623	1	0	0	0	0	1	1
4 92.961 Marker1950592	KQ183304.1 0 3114	0	0	0	0	0	0	0
4 92.961 Marker2950960	KQ162557.1 0 1607	0	0	0	0	0	0	0
4 92.961 Marker3168970	KQ132566.1 0 45942	2	0	2	0	2	2	2
4 92.961 Marker317147	KQ160896.1 0 2563	0	0	0	0	0	0	0
4 92.961 Marker3209072	KQ197003.1 0 1221	0	0	0	0	0	0	0
4 92.961 Marker3413584	KQ154079.1 0 12679	0	0	0	0	0	0	0
